# Supplementary material for: An enhanced iTransformer-based early warning system for predicting automotive rental contract breaches
Source: PLoS One. 2025 Mar 20;20(3):e0319786. doi: 10.1371/journal.pone.0319786 (PMC11925311; doi:10.1371/journal.pone.0319786)
Supplement: S1 Data — (GZ) [file pone.0319786.s001.gz › 16191070156.csv]

gps_time	lng	imei	position	lat
2023-01-02T10:10:03.078+08:00[Asia/Shanghai]	121393580	16191070156	上海市 宝山区 兆南路 靠近牛羊部西桥	31304123
2023-01-02T10:10:08.838+08:00[Asia/Shanghai]	121395261	16191070156	上海市宝山区大场镇兆南路117号	31304439
2023-01-02T10:10:10.178+08:00[Asia/Shanghai]	121395281	16191070156	上海市宝山区大场镇兆南路117号	31304448
2023-01-02T10:10:41.175+08:00[Asia/Shanghai]	121395618	16191070156	上海市宝山区大场镇上海昌盛压缩机厂乾和园	31304737
2023-01-02T10:11:12.603+08:00[Asia/Shanghai]	121395423	16191070156	上海市宝山区大场镇上海昌盛压缩机厂	31304687
2023-01-02T10:11:44.028+08:00[Asia/Shanghai]	121395376	16191070156	上海市宝山区大场镇上海昌盛压缩机厂	31304656
2023-01-02T10:12:15.943+08:00[Asia/Shanghai]	121395392	16191070156	上海市宝山区大场镇上海昌盛压缩机厂	31304649
2023-01-02T10:12:47.363+08:00[Asia/Shanghai]	121395407	16191070156	上海市宝山区大场镇上海昌盛压缩机厂	31304647
2023-01-02T10:13:18.728+08:00[Asia/Shanghai]	121395414	16191070156	上海市宝山区大场镇上海昌盛压缩机厂	31304651
2023-01-02T10:13:50.248+08:00[Asia/Shanghai]	121395422	16191070156	上海市宝山区大场镇上海昌盛压缩机厂	31304651
2023-01-02T10:14:21.699+08:00[Asia/Shanghai]	121395430	16191070156	上海市宝山区大场镇上海昌盛压缩机厂	31304645
2023-01-02T10:14:53.073+08:00[Asia/Shanghai]	121395429	16191070156	上海市宝山区大场镇上海昌盛压缩机厂	31304649
2023-01-02T10:15:24.968+08:00[Asia/Shanghai]	121395413	16191070156	上海市宝山区大场镇上海昌盛压缩机厂	31304665
2023-01-02T10:15:32.263+08:00[Asia/Shanghai]	121395413	16191070156	上海市宝山区大场镇上海昌盛压缩机厂	31304665
2023-01-02T10:18:41.238+08:00[Asia/Shanghai]	121395413	16191070156	上海市宝山区大场镇上海昌盛压缩机厂	31304665
2023-01-02T10:19:53.953+08:00[Asia/Shanghai]	121395413	16191070156	上海市宝山区大场镇上海昌盛压缩机厂	31304665
2023-01-02T10:23:02.808+08:00[Asia/Shanghai]	121395413	16191070156	上海市宝山区大场镇上海昌盛压缩机厂	31304665
2023-01-02T10:26:12.053+08:00[Asia/Shanghai]	121395413	16191070156	上海市宝山区大场镇上海昌盛压缩机厂	31304665
2023-01-02T10:29:20.818+08:00[Asia/Shanghai]	121395413	16191070156	上海市宝山区大场镇上海昌盛压缩机厂	31304665
2023-01-02T10:32:30.058+08:00[Asia/Shanghai]	121395413	16191070156	上海市宝山区大场镇上海昌盛压缩机厂	31304665
2023-01-02T10:35:39.378+08:00[Asia/Shanghai]	121395413	16191070156	上海市宝山区大场镇上海昌盛压缩机厂	31304665
2023-01-02T10:38:48.103+08:00[Asia/Shanghai]	121395413	16191070156	上海市宝山区大场镇上海昌盛压缩机厂	31304665
2023-01-02T10:41:57.368+08:00[Asia/Shanghai]	121395413	16191070156	上海市宝山区大场镇上海昌盛压缩机厂	31304665
2023-01-02T10:45:06.153+08:00[Asia/Shanghai]	121395413	16191070156	上海市宝山区大场镇上海昌盛压缩机厂	31304665
2023-01-02T10:48:15.838+08:00[Asia/Shanghai]	121395413	16191070156	上海市宝山区大场镇上海昌盛压缩机厂	31304665
2023-01-02T10:51:24.203+08:00[Asia/Shanghai]	121395413	16191070156	上海市宝山区大场镇上海昌盛压缩机厂	31304665
2023-01-02T10:54:33.493+08:00[Asia/Shanghai]	121395413	16191070156	上海市宝山区大场镇上海昌盛压缩机厂	31304665
2023-01-02T10:57:42.748+08:00[Asia/Shanghai]	121395413	16191070156	上海市宝山区大场镇上海昌盛压缩机厂	31304665
2023-01-02T11:00:51.458+08:00[Asia/Shanghai]	121395413	16191070156	上海市宝山区大场镇上海昌盛压缩机厂	31304665
2023-01-02T11:04:00.778+08:00[Asia/Shanghai]	121395413	16191070156	上海市宝山区大场镇上海昌盛压缩机厂	31304665
2023-01-02T11:07:10.063+08:00[Asia/Shanghai]	121395413	16191070156	上海市宝山区大场镇上海昌盛压缩机厂	31304665
2023-01-02T11:10:18.858+08:00[Asia/Shanghai]	121395413	16191070156	上海市宝山区大场镇上海昌盛压缩机厂	31304665
2023-01-02T11:13:28.123+08:00[Asia/Shanghai]	121395413	16191070156	上海市宝山区大场镇上海昌盛压缩机厂	31304665
2023-01-02T11:16:36.961+08:00[Asia/Shanghai]	121395413	16191070156	上海市宝山区大场镇上海昌盛压缩机厂	31304665
2023-01-02T11:19:46.288+08:00[Asia/Shanghai]	121395413	16191070156	上海市宝山区大场镇上海昌盛压缩机厂	31304665
2023-01-02T11:22:55.433+08:00[Asia/Shanghai]	121395413	16191070156	上海市宝山区大场镇上海昌盛压缩机厂	31304665
2023-01-02T11:26:04.353+08:00[Asia/Shanghai]	121395413	16191070156	上海市宝山区大场镇上海昌盛压缩机厂	31304665
2023-01-02T11:29:13.628+08:00[Asia/Shanghai]	121395413	16191070156	上海市宝山区大场镇上海昌盛压缩机厂	31304665
2023-01-02T11:32:22.653+08:00[Asia/Shanghai]	121395413	16191070156	上海市宝山区大场镇上海昌盛压缩机厂	31304665
2023-01-02T11:35:31.708+08:00[Asia/Shanghai]	121395413	16191070156	上海市宝山区大场镇上海昌盛压缩机厂	31304665
2023-01-02T11:38:40.478+08:00[Asia/Shanghai]	121395413	16191070156	上海市宝山区大场镇上海昌盛压缩机厂	31304665
2023-01-02T11:41:49.763+08:00[Asia/Shanghai]	121395413	16191070156	上海市宝山区大场镇上海昌盛压缩机厂	31304665
2023-01-02T11:44:58.588+08:00[Asia/Shanghai]	121395413	16191070156	上海市宝山区大场镇上海昌盛压缩机厂	31304665
2023-01-02T11:48:07.868+08:00[Asia/Shanghai]	121395413	16191070156	上海市宝山区大场镇上海昌盛压缩机厂	31304665
2023-01-02T11:51:17.108+08:00[Asia/Shanghai]	121395413	16191070156	上海市宝山区大场镇上海昌盛压缩机厂	31304665
2023-01-04T15:23:25.097+08:00[Asia/Shanghai]	121393681	16191070156	上海市 宝山区 兆南路 靠近牛羊部西桥	31304127
2023-01-04T15:24:07.987+08:00[Asia/Shanghai]	121396117	16191070156	上海市宝山区大场镇上海昌盛压缩机厂乾和园	31304386
2023-01-04T15:24:08.057+08:00[Asia/Shanghai]	121396117	16191070156	上海市宝山区大场镇上海昌盛压缩机厂乾和园	31304386
2023-01-04T15:24:37.652+08:00[Asia/Shanghai]	121396173	16191070156	上海市宝山区大场镇乾和园	31304503
2023-01-04T15:24:41.642+08:00[Asia/Shanghai]	121395854	16191070156	上海市宝山区大场镇兆南路119号乾和园	31304546
2023-01-04T15:24:49.722+08:00[Asia/Shanghai]	121395651	16191070156	上海市宝山区大场镇上海昌盛压缩机厂乾和园	31304592
2023-01-04T15:25:20.517+08:00[Asia/Shanghai]	121395504	16191070156	上海市宝山区大场镇兆南路119号	31304611
2023-01-04T15:25:52.457+08:00[Asia/Shanghai]	121395508	16191070156	上海市宝山区大场镇兆南路121号	31304673
2023-01-04T15:26:23.542+08:00[Asia/Shanghai]	121395542	16191070156	上海市宝山区大场镇上海昌盛压缩机厂	31304705
2023-01-04T15:26:55.067+08:00[Asia/Shanghai]	121395521	16191070156	上海市宝山区大场镇兆南路121号	31304685
2023-01-04T15:27:27.022+08:00[Asia/Shanghai]	121395461	16191070156	上海市宝山区大场镇上海昌盛压缩机厂	31304688
2023-01-04T15:27:58.472+08:00[Asia/Shanghai]	121395517	16191070156	上海市宝山区大场镇兆南路119号	31304628
2023-01-04T15:28:29.927+08:00[Asia/Shanghai]	121395442	16191070156	上海市宝山区大场镇上海昌盛压缩机厂	31304628
2023-01-04T15:28:50.682+08:00[Asia/Shanghai]	121395442	16191070156	上海市宝山区大场镇上海昌盛压缩机厂	31304628
2023-01-04T15:30:09.152+08:00[Asia/Shanghai]	121393681	16191070156	上海市 宝山区 兆南路 靠近牛羊部西桥	31304127
2023-01-04T15:30:26.212+08:00[Asia/Shanghai]	121395660	16191070156	上海市宝山区大场镇上海昌盛压缩机厂乾和园	31304739
2023-01-04T15:30:56.907+08:00[Asia/Shanghai]	121395496	16191070156	上海市宝山区大场镇兆南路121号	31304671
2023-01-04T15:31:28.432+08:00[Asia/Shanghai]	121395525	16191070156	上海市宝山区大场镇兆南路121号	31304682
2023-01-04T15:31:59.827+08:00[Asia/Shanghai]	121395501	16191070156	上海市宝山区大场镇兆南路121号	31304692
2023-01-04T15:32:31.432+08:00[Asia/Shanghai]	121395533	16191070156	上海市宝山区大场镇兆南路121号	31304677
2023-01-04T15:32:33.542+08:00[Asia/Shanghai]	121395562	16191070156	上海市宝山区大场镇上海昌盛压缩机厂乾和园	31304670
2023-01-04T15:32:46.952+08:00[Asia/Shanghai]	121395591	16191070156	上海市宝山区大场镇上海昌盛压缩机厂乾和园	31304676
2023-01-04T15:33:18.537+08:00[Asia/Shanghai]	121395675	16191070156	上海市宝山区大场镇上海昌盛压缩机厂乾和园	31304674
2023-01-04T15:33:25.897+08:00[Asia/Shanghai]	121395660	16191070156	上海市宝山区大场镇上海昌盛压缩机厂乾和园	31304690
2023-01-04T15:33:57.627+08:00[Asia/Shanghai]	121395684	16191070156	上海市宝山区大场镇上海昌盛压缩机厂乾和园	31304697
2023-01-04T15:34:29.097+08:00[Asia/Shanghai]	121395721	16191070156	上海市宝山区大场镇上海昌盛压缩机厂乾和园	31304701
2023-01-04T15:35:00.607+08:00[Asia/Shanghai]	121395736	16191070156	上海市宝山区大场镇上海昌盛压缩机厂乾和园	31304692
2023-01-04T15:35:32.022+08:00[Asia/Shanghai]	121395724	16191070156	上海市宝山区大场镇上海昌盛压缩机厂乾和园	31304676
2023-01-04T15:35:41.812+08:00[Asia/Shanghai]	121395724	16191070156	上海市宝山区大场镇上海昌盛压缩机厂乾和园	31304676
2023-01-04T15:38:50.742+08:00[Asia/Shanghai]	121395724	16191070156	上海市宝山区大场镇上海昌盛压缩机厂乾和园	31304676
2023-01-04T15:41:59.477+08:00[Asia/Shanghai]	121395724	16191070156	上海市宝山区大场镇上海昌盛压缩机厂乾和园	31304676
2023-01-04T15:45:08.762+08:00[Asia/Shanghai]	121395724	16191070156	上海市宝山区大场镇上海昌盛压缩机厂乾和园	31304676
2023-01-04T15:48:18.042+08:00[Asia/Shanghai]	121395724	16191070156	上海市宝山区大场镇上海昌盛压缩机厂乾和园	31304676
2023-01-04T15:51:26.787+08:00[Asia/Shanghai]	121395724	16191070156	上海市宝山区大场镇上海昌盛压缩机厂乾和园	31304676
2023-01-04T15:54:36.122+08:00[Asia/Shanghai]	121395724	16191070156	上海市宝山区大场镇上海昌盛压缩机厂乾和园	31304676
2023-01-04T15:57:44.802+08:00[Asia/Shanghai]	121395724	16191070156	上海市宝山区大场镇上海昌盛压缩机厂乾和园	31304676
2023-01-04T16:00:54.117+08:00[Asia/Shanghai]	121395724	16191070156	上海市宝山区大场镇上海昌盛压缩机厂乾和园	31304676
2023-01-04T16:04:02.882+08:00[Asia/Shanghai]	121395724	16191070156	上海市宝山区大场镇上海昌盛压缩机厂乾和园	31304676
2023-01-04T16:07:12.117+08:00[Asia/Shanghai]	121395724	16191070156	上海市宝山区大场镇上海昌盛压缩机厂乾和园	31304676
2023-01-04T16:10:21.407+08:00[Asia/Shanghai]	121395724	16191070156	上海市宝山区大场镇上海昌盛压缩机厂乾和园	31304676
2023-01-04T16:13:30.207+08:00[Asia/Shanghai]	121395724	16191070156	上海市宝山区大场镇上海昌盛压缩机厂乾和园	31304676
2023-01-04T16:16:39.487+08:00[Asia/Shanghai]	121395724	16191070156	上海市宝山区大场镇上海昌盛压缩机厂乾和园	31304676
2023-01-04T16:19:48.287+08:00[Asia/Shanghai]	121395724	16191070156	上海市宝山区大场镇上海昌盛压缩机厂乾和园	31304676
2023-01-04T16:22:57.552+08:00[Asia/Shanghai]	121395724	16191070156	上海市宝山区大场镇上海昌盛压缩机厂乾和园	31304676
2023-01-04T16:26:06.842+08:00[Asia/Shanghai]	121395724	16191070156	上海市宝山区大场镇上海昌盛压缩机厂乾和园	31304676
2023-01-04T16:29:15.642+08:00[Asia/Shanghai]	121395724	16191070156	上海市宝山区大场镇上海昌盛压缩机厂乾和园	31304676
2023-01-04T16:32:24.922+08:00[Asia/Shanghai]	121395724	16191070156	上海市宝山区大场镇上海昌盛压缩机厂乾和园	31304676
2023-01-04T16:35:33.732+08:00[Asia/Shanghai]	121395724	16191070156	上海市宝山区大场镇上海昌盛压缩机厂乾和园	31304676
2023-01-04T16:38:42.982+08:00[Asia/Shanghai]	121395724	16191070156	上海市宝山区大场镇上海昌盛压缩机厂乾和园	31304676
2023-01-04T16:41:52.292+08:00[Asia/Shanghai]	121395724	16191070156	上海市宝山区大场镇上海昌盛压缩机厂乾和园	31304676
2023-01-04T16:45:01.100+08:00[Asia/Shanghai]	121395724	16191070156	上海市宝山区大场镇上海昌盛压缩机厂乾和园	31304676
2023-01-04T16:48:10.382+08:00[Asia/Shanghai]	121395724	16191070156	上海市宝山区大场镇上海昌盛压缩机厂乾和园	31304676
2023-01-04T16:51:19.177+08:00[Asia/Shanghai]	121395724	16191070156	上海市宝山区大场镇上海昌盛压缩机厂乾和园	31304676
2023-01-04T16:54:28.397+08:00[Asia/Shanghai]	121395724	16191070156	上海市宝山区大场镇上海昌盛压缩机厂乾和园	31304676
2023-01-04T16:57:37.677+08:00[Asia/Shanghai]	121395724	16191070156	上海市宝山区大场镇上海昌盛压缩机厂乾和园	31304676
2023-01-04T17:00:46.507+08:00[Asia/Shanghai]	121395724	16191070156	上海市宝山区大场镇上海昌盛压缩机厂乾和园	31304676
2023-01-04T17:03:55.797+08:00[Asia/Shanghai]	121395724	16191070156	上海市宝山区大场镇上海昌盛压缩机厂乾和园	31304676
2023-01-04T17:07:04.557+08:00[Asia/Shanghai]	121395724	16191070156	上海市宝山区大场镇上海昌盛压缩机厂乾和园	31304676
2023-01-04T17:51:17.653+08:00[Asia/Shanghai]	121393681	16191070156	上海市 宝山区 兆南路 靠近牛羊部西桥	31304127
2023-01-04T17:51:49.323+08:00[Asia/Shanghai]	121393681	16191070156	上海市 宝山区 兆南路 靠近牛羊部西桥	31304127
2023-01-04T17:52:20.428+08:00[Asia/Shanghai]	121393681	16191070156	上海市 宝山区 兆南路 靠近牛羊部西桥	31304127
2023-01-04T17:52:51.963+08:00[Asia/Shanghai]	121393681	16191070156	上海市 宝山区 兆南路 靠近牛羊部西桥	31304127
2023-01-04T17:53:23.948+08:00[Asia/Shanghai]	121393681	16191070156	上海市 宝山区 兆南路 靠近牛羊部西桥	31304127
2023-01-04T17:53:43.668+08:00[Asia/Shanghai]	121395464	16191070156	上海市宝山区大场镇兆南路117号	31304525
2023-01-04T17:54:07.598+08:00[Asia/Shanghai]	121395419	16191070156	上海市宝山区大场镇上海昌盛压缩机厂	31304551
2023-01-04T17:54:39.148+08:00[Asia/Shanghai]	121395419	16191070156	上海市宝山区大场镇上海昌盛压缩机厂	31304535
2023-01-04T17:55:09.258+08:00[Asia/Shanghai]	121395412	16191070156	上海市宝山区大场镇上海昌盛压缩机厂	31304491
2023-01-04T17:55:40.118+08:00[Asia/Shanghai]	121395402	16191070156	上海市宝山区大场镇上海昌盛压缩机厂	31304477
2023-01-04T17:56:11.593+08:00[Asia/Shanghai]	121395401	16191070156	上海市宝山区大场镇上海昌盛压缩机厂	31304473
2023-01-04T17:56:43.068+08:00[Asia/Shanghai]	121395419	16191070156	上海市宝山区大场镇上海昌盛压缩机厂	31304462
2023-01-04T17:57:14.988+08:00[Asia/Shanghai]	121395426	16191070156	上海市宝山区大场镇上海昌盛压缩机厂	31304453
2023-01-04T17:57:46.533+08:00[Asia/Shanghai]	121395434	16191070156	上海市宝山区大场镇上海昌盛压缩机厂	31304447
2023-01-04T17:58:18.008+08:00[Asia/Shanghai]	121395433	16191070156	上海市宝山区大场镇上海昌盛压缩机厂	31304448
2023-01-04T17:58:18.982+08:00[Asia/Shanghai]	121395433	16191070156	上海市宝山区大场镇上海昌盛压缩机厂	31304448
2023-01-04T18:01:27.933+08:00[Asia/Shanghai]	121395433	16191070156	上海市宝山区大场镇上海昌盛压缩机厂	31304448
2023-01-04T18:04:20.458+08:00[Asia/Shanghai]	121395433	16191070156	上海市宝山区大场镇上海昌盛压缩机厂	31304448
2023-01-04T18:07:29.275+08:00[Asia/Shanghai]	121395433	16191070156	上海市宝山区大场镇上海昌盛压缩机厂	31304448
2023-01-04T18:10:39.038+08:00[Asia/Shanghai]	121395433	16191070156	上海市宝山区大场镇上海昌盛压缩机厂	31304448
2023-01-04T18:13:47.378+08:00[Asia/Shanghai]	121395433	16191070156	上海市宝山区大场镇上海昌盛压缩机厂	31304448
2023-01-04T18:16:56.733+08:00[Asia/Shanghai]	121395433	16191070156	上海市宝山区大场镇上海昌盛压缩机厂	31304448
2023-01-04T18:20:05.528+08:00[Asia/Shanghai]	121395433	16191070156	上海市宝山区大场镇上海昌盛压缩机厂	31304448
2023-01-04T18:23:14.853+08:00[Asia/Shanghai]	121395433	16191070156	上海市宝山区大场镇上海昌盛压缩机厂	31304448
2023-01-04T18:26:24.063+08:00[Asia/Shanghai]	121395433	16191070156	上海市宝山区大场镇上海昌盛压缩机厂	31304448
2023-01-04T18:29:32.878+08:00[Asia/Shanghai]	121395433	16191070156	上海市宝山区大场镇上海昌盛压缩机厂	31304448
2023-01-04T18:32:42.183+08:00[Asia/Shanghai]	121395433	16191070156	上海市宝山区大场镇上海昌盛压缩机厂	31304448
2023-01-04T18:35:51.008+08:00[Asia/Shanghai]	121395433	16191070156	上海市宝山区大场镇上海昌盛压缩机厂	31304448
2023-01-04T18:37:07.383+08:00[Asia/Shanghai]	121393681	16191070156	上海市 宝山区 兆南路 靠近牛羊部西桥	31304127
2023-01-04T18:37:58.083+08:00[Asia/Shanghai]	121395433	16191070156	上海市宝山区兆光路117号(乾和园西199米)	31304448
2023-01-04T18:51:11.163+08:00[Asia/Shanghai]	121393681	16191070156	上海市 宝山区 兆南路 靠近牛羊部西桥	31304127
2023-01-04T19:07:58.872+08:00[Asia/Shanghai]	121354327	16191070156	上海市普陀区S20(外环沪嘉立交桥)(新杨工业园区西280米)	31289443
2023-01-04T19:38:05.092+08:00[Asia/Shanghai]	121319154	16191070156	上海市松江区G60(沪昆高速)(绿洲比华利花园西569米)	31086060
2023-01-04T20:08:09.906+08:00[Asia/Shanghai]	121001762	16191070156	浙江省嘉兴市嘉善县G60(沪昆高速)(朱家浜东368米)	30866455
2023-01-04T20:38:25.921+08:00[Asia/Shanghai]	120613207	16191070156	浙江省嘉兴市桐乡市G60(沪昆高速)(松岭村西342米)	30561694
2023-01-04T21:07:03.258+08:00[Asia/Shanghai]	120211291	16191070156	浙江省 杭州市 上城区 G2504杭州绕城高速 靠近杭州大丰家私有限公司	30374280
2023-01-04T21:07:40.353+08:00[Asia/Shanghai]	120211291	16191070156	浙江省 杭州市 上城区 G2504杭州绕城高速 靠近杭州大丰家私有限公司	30374280
2023-01-04T21:08:11.003+08:00[Asia/Shanghai]	120196179	16191070156	浙江省杭州市拱墅区G2504(杭州绕城高速)(杭州市天子岭循环经济产业园区东南783米)	30385451
2023-01-04T21:37:58.748+08:00[Asia/Shanghai]	119867580	16191070156	浙江省杭州市余杭区G56(杭瑞高速)(大坞里西北342米)	30251651
2023-01-04T21:43:24.190+08:00[Asia/Shanghai]	119796324	16191070156	浙江省 杭州市 临安区 G56杭瑞高速 靠近杨梅塆	30227522
2023-01-04T21:43:44.223+08:00[Asia/Shanghai]	119784054	16191070156	浙江省 杭州市 临安区 G56杭瑞高速 靠近岳山二号隧道	30225650
2023-01-04T21:44:58.183+08:00[Asia/Shanghai]	119776037	16191070156	浙江省 杭州市 临安区 G56杭瑞高速 靠近岳山桥	30224461
2023-01-04T21:50:04.102+08:00[Asia/Shanghai]	119703590	16191070156	浙江省 杭州市 临安区 G56杭瑞高速 靠近绿城·檀影云庐(建设中)	30195039
2023-01-04T22:07:57.031+08:00[Asia/Shanghai]	119400941	16191070156	浙江省杭州市临安市G56(杭瑞高速)(中国邮政储蓄银行(於潜车站营业所)东387米)	30181814
2023-01-04T22:38:12.129+08:00[Asia/Shanghai]	118956012	16191070156	浙江省杭州市临安市G56(杭瑞高速)(祝川村南423米)	30067236
2023-01-04T22:44:12.738+08:00[Asia/Shanghai]	118876847	16191070156	安徽省 黄山市 歙县 G56杭瑞高速 靠近昱岭关大桥	30038312
2023-01-04T22:51:26.058+08:00[Asia/Shanghai]	118791989	16191070156	安徽省 黄山市 歙县 G56杭瑞高速 靠近三阳镇卫生院	30023638
2023-01-04T22:51:55.468+08:00[Asia/Shanghai]	118781068	16191070156	安徽省 黄山市 歙县 G56杭瑞高速 靠近三阳隧道	30020389
2023-01-04T22:52:47.393+08:00[Asia/Shanghai]	118768767	16191070156	安徽省 黄山市 歙县 G56杭瑞高速 靠近中岭脚隧道	30018885
2023-01-04T22:54:00.158+08:00[Asia/Shanghai]	118761656	16191070156	安徽省 黄山市 歙县 G56杭瑞高速 靠近中岭脚	30014502
2023-01-04T23:08:14.761+08:00[Asia/Shanghai]	118573896	16191070156	安徽省黄山市歙县G56(杭瑞高速)(黄山市歙县雅氏茶菊精制厂东南154米)	29903920
2023-01-04T23:38:18.747+08:00[Asia/Shanghai]	118230273	16191070156	安徽省黄山市休宁县G56(屯溪枢纽)(李家东北602米)	29697629
2023-01-04T23:51:27.808+08:00[Asia/Shanghai]	118221286	16191070156	安徽省 黄山市 休宁县 G3京台高速 靠近高屯	29635173
2023-01-04T23:54:16.252+08:00[Asia/Shanghai]	118223904	16191070156	安徽省 黄山市 休宁县 G3京台高速 靠近长圩	29591846
2023-01-04T23:57:45.083+08:00[Asia/Shanghai]	118219076	16191070156	安徽省 黄山市 休宁县 G56杭瑞高速 靠近小贺枢纽	29557628
2023-01-05T00:00:54.873+08:00[Asia/Shanghai]	118181023	16191070156	安徽省黄山市休宁县山斗乡G56杭瑞高速	29519778
2023-01-05T00:01:00.773+08:00[Asia/Shanghai]	118179570	16191070156	安徽省黄山市休宁县山斗乡G56杭瑞高速	29519078
2023-01-05T00:01:04.853+08:00[Asia/Shanghai]	118178729	16191070156	安徽省黄山市休宁县山斗乡G56杭瑞高速	29518495
2023-01-05T00:01:36.358+08:00[Asia/Shanghai]	118173679	16191070156	安徽省黄山市休宁县山斗乡G56杭瑞高速	29513401
2023-01-05T00:01:47.283+08:00[Asia/Shanghai]	118171896	16191070156	安徽省黄山市休宁县山斗乡G56杭瑞高速	29511442
2023-01-05T00:01:58.258+08:00[Asia/Shanghai]	118170273	16191070156	安徽省黄山市休宁县岭南乡G56杭瑞高速	29508813
2023-01-05T00:02:29.718+08:00[Asia/Shanghai]	118167315	16191070156	安徽省黄山市休宁县岭南乡G56杭瑞高速	29502114
2023-01-05T00:02:48.759+08:00[Asia/Shanghai]	118165155	16191070156	安徽省黄山市休宁县岭南乡G56杭瑞高速	29497990
2023-01-05T00:03:00.909+08:00[Asia/Shanghai]	118163223	16191070156	安徽省黄山市休宁县岭南乡G56杭瑞高速	29495832
2023-01-05T00:03:31.449+08:00[Asia/Shanghai]	118166820	16191070156	安徽省 黄山市 休宁县 G56杭瑞高速 靠近岭南出口(G56杭瑞高速西南向)	29500901
2023-01-05T00:03:53.389+08:00[Asia/Shanghai]	118152337	16191070156	安徽省黄山市休宁县岭南乡G56杭瑞高速	29488011
2023-01-05T00:04:02.759+08:00[Asia/Shanghai]	118153114	16191070156	安徽省 黄山市 休宁县 G56杭瑞高速 靠近管铺街隧道	29488485
2023-01-05T00:04:04.839+08:00[Asia/Shanghai]	118149325	16191070156	安徽省黄山市休宁县岭南乡G56杭瑞高速	29485828
2023-01-05T00:04:05.241+08:00[Asia/Shanghai]	118149325	16191070156	安徽省黄山市休宁县岭南乡G56杭瑞高速	29485828
2023-01-05T00:04:33.703+08:00[Asia/Shanghai]	118143321	16191070156	安徽省黄山市休宁县岭南乡G56杭瑞高速	29482563
2023-01-05T00:05:05.518+08:00[Asia/Shanghai]	118136325	16191070156	安徽省黄山市休宁县岭南乡G56杭瑞高速	29480357
2023-01-05T00:05:25.873+08:00[Asia/Shanghai]	118143517	16191070156	安徽省 黄山市 休宁县 G56杭瑞高速 靠近外塔坑	29482749
2023-01-05T00:05:44.848+08:00[Asia/Shanghai]	118143517	16191070156	安徽省 黄山市 休宁县 G56杭瑞高速 靠近外塔坑	29482749
2023-01-05T00:06:16.433+08:00[Asia/Shanghai]	118130758	16191070156	安徽省 黄山市 休宁县 G56杭瑞高速	29479064
2023-01-05T00:06:44.658+08:00[Asia/Shanghai]	118130758	16191070156	安徽省 黄山市 休宁县 G56杭瑞高速	29479064
2023-01-05T00:07:30.101+08:00[Asia/Shanghai]	118115170	16191070156	江西省 上饶市 婺源县 G56杭瑞高速 靠近赣皖隧道	29474022
2023-01-05T00:07:45.076+08:00[Asia/Shanghai]	118115170	16191070156	江西省 上饶市 婺源县 G56杭瑞高速 靠近赣皖隧道	29474022
2023-01-05T00:07:57.426+08:00[Asia/Shanghai]	118099255	16191070156	江西省上饶市婺源县溪头乡G56杭瑞高速	29468329
2023-01-05T00:08:18.326+08:00[Asia/Shanghai]	118093297	16191070156	江西省上饶市婺源县溪头乡G56杭瑞高速	29465872
2023-01-05T00:08:25.356+08:00[Asia/Shanghai]	118091969	16191070156	江西省上饶市婺源县溪头乡G56杭瑞高速	29464887
2023-01-05T00:08:32.396+08:00[Asia/Shanghai]	118090687	16191070156	江西省上饶市婺源县溪头乡G56杭瑞高速	29463366
2023-01-05T00:08:38.660+08:00[Asia/Shanghai]	118089931	16191070156	江西省上饶市婺源县溪头乡G56杭瑞高速	29461785
2023-01-05T00:08:57.286+08:00[Asia/Shanghai]	118089405	16191070156	江西省 上饶市 婺源县 G56杭瑞高速 靠近溪头	29459904
2023-01-05T00:09:15.426+08:00[Asia/Shanghai]	118085607	16191070156	江西省上饶市婺源县溪头乡G56杭瑞高速	29453155
2023-01-05T00:09:15.506+08:00[Asia/Shanghai]	118085607	16191070156	江西省上饶市婺源县溪头乡G56杭瑞高速	29453155
2023-01-05T00:09:17.921+08:00[Asia/Shanghai]	118084772	16191070156	江西省上饶市婺源县溪头乡G56杭瑞高速	29451958
2023-01-05T00:09:23.921+08:00[Asia/Shanghai]	118084240	16191070156	江西省上饶市婺源县溪头乡G56杭瑞高速	29450707
2023-01-05T00:09:55.111+08:00[Asia/Shanghai]	118082024	16191070156	江西省上饶市婺源县溪头乡G56杭瑞高速	29443152
2023-01-05T00:10:14.256+08:00[Asia/Shanghai]	118079470	16191070156	江西省上饶市婺源县溪头乡G56杭瑞高速	29439298
2023-01-05T00:10:15.096+08:00[Asia/Shanghai]	118079470	16191070156	江西省上饶市婺源县溪头乡G56杭瑞高速	29439298
2023-01-05T00:10:23.341+08:00[Asia/Shanghai]	118077692	16191070156	江西省上饶市婺源县溪头乡G56杭瑞高速	29438045
2023-01-05T00:10:34.646+08:00[Asia/Shanghai]	118074887	16191070156	江西省上饶市婺源县溪头乡G56杭瑞高速	29437011
2023-01-05T00:11:01.021+08:00[Asia/Shanghai]	118067157	16191070156	江西省上饶市婺源县溪头乡G56杭瑞高速	29435580
2023-01-05T00:11:03.961+08:00[Asia/Shanghai]	118066176	16191070156	江西省上饶市婺源县溪头乡G56杭瑞高速	29435120
2023-01-05T00:11:10.051+08:00[Asia/Shanghai]	118064987	16191070156	江西省上饶市婺源县溪头乡G56杭瑞高速	29434177
2023-01-05T00:11:14.267+08:00[Asia/Shanghai]	118064207	16191070156	江西省上饶市婺源县溪头乡G56杭瑞高速	29433225
2023-01-05T00:11:26.227+08:00[Asia/Shanghai]	118062627	16191070156	江西省上饶市婺源县溪头乡G56杭瑞高速	29430869
2023-01-05T00:11:29.302+08:00[Asia/Shanghai]	118062005	16191070156	江西省上饶市婺源县溪头乡G56杭瑞高速	29430327
2023-01-05T00:11:33.362+08:00[Asia/Shanghai]	118061039	16191070156	江西省上饶市婺源县溪头乡G56杭瑞高速	29429771
2023-01-05T00:11:36.417+08:00[Asia/Shanghai]	118060263	16191070156	江西省上饶市婺源县溪头乡G56杭瑞高速	29429506
2023-01-05T00:12:04.727+08:00[Asia/Shanghai]	118053357	16191070156	江西省上饶市婺源县溪头乡G56杭瑞高速	29427750
2023-01-05T00:12:18.861+08:00[Asia/Shanghai]	118050077	16191070156	江西省上饶市婺源县溪头乡G56杭瑞高速	29427701
2023-01-05T00:12:23.860+08:00[Asia/Shanghai]	118048893	16191070156	江西省上饶市婺源县溪头乡G56杭瑞高速	29427343
2023-01-05T00:12:28.938+08:00[Asia/Shanghai]	118047757	16191070156	江西省上饶市婺源县溪头乡G56杭瑞高速	29426710
2023-01-05T00:12:36.111+08:00[Asia/Shanghai]	118046411	16191070156	江西省上饶市婺源县溪头乡G56杭瑞高速	29425455
2023-01-05T00:12:50.191+08:00[Asia/Shanghai]	118045193	16191070156	江西省 上饶市 婺源县 G56杭瑞高速 靠近港口	29424146
2023-01-05T00:13:00.091+08:00[Asia/Shanghai]	118042384	16191070156	江西省上饶市婺源县溪头乡G56杭瑞高速	29421386
2023-01-05T00:13:03.419+08:00[Asia/Shanghai]	118041606	16191070156	江西省上饶市婺源县溪头乡G56杭瑞高速	29420762
2023-01-05T00:13:09.751+08:00[Asia/Shanghai]	118040245	16191070156	江西省上饶市婺源县溪头乡G56杭瑞高速	29420044
2023-01-05T00:13:15.621+08:00[Asia/Shanghai]	118038622	16191070156	江西省上饶市婺源县溪头乡G56杭瑞高速	29419580
2023-01-05T00:13:47.446+08:00[Asia/Shanghai]	118045193	16191070156	江西省 上饶市 婺源县 G56杭瑞高速 靠近港口	29424146
2023-01-05T00:13:57.171+08:00[Asia/Shanghai]	118028433	16191070156	江西省上饶市婺源县江湾镇G56杭瑞高速	29415888
2023-01-05T00:14:02.256+08:00[Asia/Shanghai]	118027291	16191070156	江西省上饶市婺源县江湾镇G56杭瑞高速	29415289
2023-01-05T00:14:07.322+08:00[Asia/Shanghai]	118026425	16191070156	江西省上饶市婺源县江湾镇G56杭瑞高速	29414421
2023-01-05T00:14:10.381+08:00[Asia/Shanghai]	118026074	16191070156	江西省上饶市婺源县江湾镇G56杭瑞高速	29413766
2023-01-05T00:14:14.451+08:00[Asia/Shanghai]	118025883	16191070156	江西省上饶市婺源县江湾镇G56杭瑞高速	29413041
2023-01-05T00:14:35.911+08:00[Asia/Shanghai]	118025254	16191070156	江西省上饶市婺源县江湾镇G56杭瑞高速	29407469
2023-01-05T00:14:38.886+08:00[Asia/Shanghai]	118025394	16191070156	江西省上饶市婺源县江湾镇G56杭瑞高速	29406680
2023-01-05T00:14:42.966+08:00[Asia/Shanghai]	118025898	16191070156	江西省上饶市婺源县江湾镇G56杭瑞高速	29405453
2023-01-05T00:15:04.296+08:00[Asia/Shanghai]	118029073	16191070156	江西省上饶市婺源县江湾镇G56杭瑞高速	29400767
2023-01-05T00:15:09.261+08:00[Asia/Shanghai]	118029293	16191070156	江西省上饶市婺源县江湾镇G56杭瑞高速	29399156
2023-01-05T00:15:14.336+08:00[Asia/Shanghai]	118029147	16191070156	江西省上饶市婺源县江湾镇G56杭瑞高速	29398064
2023-01-05T00:15:18.396+08:00[Asia/Shanghai]	118028630	16191070156	江西省上饶市婺源县江湾镇G56杭瑞高速	29396739
2023-01-05T00:15:36.731+08:00[Asia/Shanghai]	118026666	16191070156	江西省上饶市婺源县江湾镇G56杭瑞高速	29391836
2023-01-05T00:15:42.716+08:00[Asia/Shanghai]	118026166	16191070156	江西省上饶市婺源县江湾镇G56杭瑞高速	29390455
2023-01-05T00:15:46.801+08:00[Asia/Shanghai]	118025368	16191070156	江西省上饶市婺源县江湾镇G56杭瑞高速	29389270
2023-01-05T00:15:52.861+08:00[Asia/Shanghai]	118024060	16191070156	江西省上饶市婺源县江湾镇G56杭瑞高速	29388138
2023-01-05T00:15:58.971+08:00[Asia/Shanghai]	118022542	16191070156	江西省上饶市婺源县江湾镇G56杭瑞高速	29387345
2023-01-05T00:16:12.226+08:00[Asia/Shanghai]	118019433	16191070156	江西省上饶市婺源县江湾镇G56杭瑞高速	29385907
2023-01-05T00:16:19.231+08:00[Asia/Shanghai]	118017986	16191070156	江西省上饶市婺源县江湾镇G56杭瑞高速	29384724
2023-01-05T00:16:33.421+08:00[Asia/Shanghai]	118015106	16191070156	江西省上饶市婺源县江湾镇G56杭瑞高速	29382178
2023-01-05T00:16:42.521+08:00[Asia/Shanghai]	118013073	16191070156	江西省上饶市婺源县江湾镇G56杭瑞高速	29381072
2023-01-05T00:16:49.661+08:00[Asia/Shanghai]	118010799	16191070156	江西省上饶市婺源县江湾镇G56杭瑞高速	29380297
2023-01-05T00:17:20.561+08:00[Asia/Shanghai]	118003160	16191070156	江西省上饶市婺源县江湾镇G56杭瑞高速	29378996
2023-01-05T00:17:38.292+08:00[Asia/Shanghai]	117998569	16191070156	江西省上饶市婺源县江湾镇G56杭瑞高速	29377804
2023-01-05T00:17:45.071+08:00[Asia/Shanghai]	117996803	16191070156	江西省上饶市婺源县江湾镇G56杭瑞高速	29376770
2023-01-05T00:17:51.141+08:00[Asia/Shanghai]	117995429	16191070156	江西省上饶市婺源县江湾镇G56杭瑞高速	29375552
2023-01-05T00:18:02.876+08:00[Asia/Shanghai]	117992935	16191070156	江西省上饶市婺源县江湾镇G56杭瑞高速	29373160
2023-01-05T00:18:18.516+08:00[Asia/Shanghai]	117989078	16191070156	江西省上饶市婺源县江湾镇G56杭瑞高速	29370212
2023-01-05T00:18:45.116+08:00[Asia/Shanghai]	117994268	16191070156	江西省 上饶市 婺源县 G56杭瑞高速	29374324
2023-01-05T00:18:57.206+08:00[Asia/Shanghai]	117981928	16191070156	江西省上饶市婺源县江湾镇G56杭瑞高速	29362763
2023-01-05T00:19:00.006+08:00[Asia/Shanghai]	117979852	16191070156	江西省上饶市婺源县江湾镇G56杭瑞高速	29361651
2023-01-05T00:19:05.101+08:00[Asia/Shanghai]	117978440	16191070156	江西省上饶市婺源县江湾镇G56杭瑞高速	29361304
2023-01-05T00:19:14.181+08:00[Asia/Shanghai]	117976014	16191070156	江西省上饶市婺源县江湾镇G56杭瑞高速	29361216
2023-01-05T00:19:27.391+08:00[Asia/Shanghai]	117972655	16191070156	江西省上饶市婺源县江湾镇G56杭瑞高速	29361050
2023-01-05T00:20:06.541+08:00[Asia/Shanghai]	117963897	16191070156	江西省上饶市婺源县江湾镇G56杭瑞高速	29355628
2023-01-05T00:20:06.811+08:00[Asia/Shanghai]	117963897	16191070156	江西省上饶市婺源县江湾镇G56杭瑞高速	29355628
2023-01-05T00:20:20.016+08:00[Asia/Shanghai]	117961660	16191070156	江西省上饶市婺源县江湾镇G56杭瑞高速	29353458
2023-01-05T00:20:46.816+08:00[Asia/Shanghai]	117956456	16191070156	江西省上饶市婺源县江湾镇G56杭瑞高速	29349275
2023-01-05T00:21:01.456+08:00[Asia/Shanghai]	117953422	16191070156	江西省上饶市婺源县秋口镇G56杭瑞高速	29346275
2023-01-05T00:21:04.521+08:00[Asia/Shanghai]	117952747	16191070156	江西省上饶市婺源县秋口镇G56杭瑞高速	29345901
2023-01-05T00:21:12.671+08:00[Asia/Shanghai]	117950602	16191070156	江西省上饶市婺源县秋口镇G56杭瑞高速	29345204
2023-01-05T00:21:27.441+08:00[Asia/Shanghai]	117946214	16191070156	江西省上饶市婺源县秋口镇G56杭瑞高速	29344045
2023-01-05T00:21:45.146+08:00[Asia/Shanghai]	117941535	16191070156	江西省上饶市婺源县秋口镇G56杭瑞高速	29342345
2023-01-05T00:21:56.196+08:00[Asia/Shanghai]	117938291	16191070156	江西省上饶市婺源县秋口镇G56杭瑞高速	29341991
2023-01-05T00:22:13.477+08:00[Asia/Shanghai]	117932395	16191070156	江西省上饶市婺源县秋口镇G56杭瑞高速	29341516
2023-01-05T00:22:21.492+08:00[Asia/Shanghai]	117929927	16191070156	江西省上饶市婺源县秋口镇G56杭瑞高速	29340650
2023-01-05T00:22:29.666+08:00[Asia/Shanghai]	117927957	16191070156	江西省上饶市婺源县秋口镇G56杭瑞高速	29339430
2023-01-05T00:23:01.141+08:00[Asia/Shanghai]	117921028	16191070156	江西省上饶市婺源县秋口镇G56杭瑞高速	29333831
2023-01-05T00:23:04.911+08:00[Asia/Shanghai]	117919675	16191070156	江西省上饶市婺源县秋口镇G56杭瑞高速	29333141
2023-01-05T00:23:35.531+08:00[Asia/Shanghai]	117911591	16191070156	江西省上饶市婺源县秋口镇G56杭瑞高速	29329387
2023-01-05T00:24:07.311+08:00[Asia/Shanghai]	117904034	16191070156	江西省上饶市婺源县秋口镇G56杭瑞高速	29323459
2023-01-05T00:24:38.506+08:00[Asia/Shanghai]	117896348	16191070156	江西省上饶市婺源县秋口镇G56杭瑞高速婺源北服务区	29318985
2023-01-05T00:25:10.307+08:00[Asia/Shanghai]	117889087	16191070156	江西省上饶市婺源县秋口镇G56杭瑞高速	29313950
2023-01-05T00:25:11.172+08:00[Asia/Shanghai]	117888845	16191070156	江西省上饶市婺源县秋口镇G56杭瑞高速	29313837
2023-01-05T00:25:33.121+08:00[Asia/Shanghai]	117883265	16191070156	江西省上饶市婺源县秋口镇G56杭瑞高速	29311845
2023-01-05T00:25:51.636+08:00[Asia/Shanghai]	117878168	16191070156	江西省上饶市婺源县秋口镇G56杭瑞高速	29310036
2023-01-05T00:26:14.966+08:00[Asia/Shanghai]	117873627	16191070156	江西省上饶市婺源县秋口镇G56杭瑞高速	29308081
2023-01-05T00:26:17.926+08:00[Asia/Shanghai]	117873128	16191070156	江西省上饶市婺源县秋口镇G56杭瑞高速	29308092
2023-01-05T00:26:27.016+08:00[Asia/Shanghai]	117871814	16191070156	江西省上饶市婺源县秋口镇G56杭瑞高速	29308262
2023-01-05T00:26:28.066+08:00[Asia/Shanghai]	117871605	16191070156	江西省上饶市婺源县秋口镇G56杭瑞高速	29308118
2023-01-05T00:26:32.186+08:00[Asia/Shanghai]	117871458	16191070156	江西省上饶市婺源县秋口镇G56杭瑞高速	29307804
2023-01-05T00:26:48.436+08:00[Asia/Shanghai]	117871482	16191070156	江西省上饶市婺源县秋口镇G56杭瑞高速	29305577
2023-01-05T00:26:51.386+08:00[Asia/Shanghai]	117871231	16191070156	江西省上饶市婺源县秋口镇G56杭瑞高速	29305084
2023-01-05T00:26:54.466+08:00[Asia/Shanghai]	117870927	16191070156	江西省上饶市婺源县秋口镇婺源北出口(G56杭瑞高速东北向)	29304783
2023-01-05T00:26:58.531+08:00[Asia/Shanghai]	117870417	16191070156	江西省上饶市婺源县秋口镇下王	29304466
2023-01-05T00:27:01.586+08:00[Asia/Shanghai]	117869968	16191070156	江西省上饶市婺源县秋口镇下王	29304326
2023-01-05T00:27:06.696+08:00[Asia/Shanghai]	117869279	16191070156	江西省上饶市婺源县秋口镇婺源北收费站(G56杭瑞高速出口)	29304266
2023-01-05T00:27:20.921+08:00[Asia/Shanghai]	117868550	16191070156	江西省上饶市婺源县秋口镇婺源北收费站(G56杭瑞高速出口)	29304244
2023-01-05T00:27:51.816+08:00[Asia/Shanghai]	117868624	16191070156	江西省上饶市婺源县秋口镇婺源北收费站(G56杭瑞高速出口)	29304250
2023-01-05T00:28:15.636+08:00[Asia/Shanghai]	117867679	16191070156	江西省上饶市婺源县秋口镇婺源北收费站(G56杭瑞高速出口)	29304022
2023-01-05T00:28:16.296+08:00[Asia/Shanghai]	117867569	16191070156	江西省上饶市婺源县秋口镇婺源北收费站(G56杭瑞高速出口)	29304000
2023-01-05T00:28:47.871+08:00[Asia/Shanghai]	117863118	16191070156	江西省上饶市婺源县秋口镇婺源墨香民宿	29303237
2023-01-05T00:29:15.956+08:00[Asia/Shanghai]	117857815	16191070156	江西省上饶市婺源县秋口镇婺源月揽双溪美宿	29301774
2023-01-05T00:29:34.146+08:00[Asia/Shanghai]	117854820	16191070156	江西省上饶市婺源县蚺城街道上饶市公路管理局婺源分局王村养护中心	29300395
2023-01-05T00:29:46.256+08:00[Asia/Shanghai]	117853462	16191070156	江西省上饶市婺源县秋口镇朱子大道	29299242
2023-01-05T00:29:47.216+08:00[Asia/Shanghai]	117853408	16191070156	江西省上饶市婺源县蚺城街道朱子大道	29299172
2023-01-05T00:29:55.296+08:00[Asia/Shanghai]	117852906	16191070156	江西省上饶市婺源县蚺城街道朱子大道	29298506
2023-01-05T00:30:12.696+08:00[Asia/Shanghai]	117851500	16191070156	江西省上饶市婺源县蚺城街道朱子大道	29296841
2023-01-05T00:30:41.646+08:00[Asia/Shanghai]	117849161	16191070156	江西省上饶市婺源县蚺城街道朱子大道	29291252
2023-01-05T00:30:47.776+08:00[Asia/Shanghai]	117848565	16191070156	江西省上饶市婺源县蚺城街道朱子大道	29290329
2023-01-05T00:30:51.846+08:00[Asia/Shanghai]	117847884	16191070156	江西省上饶市婺源县蚺城街道朱子大道	29289780
2023-01-05T00:31:22.765+08:00[Asia/Shanghai]	117842664	16191070156	江西省上饶市婺源县紫阳镇朱子大道	29287323
2023-01-05T00:31:50.361+08:00[Asia/Shanghai]	117838152	16191070156	江西省上饶市婺源县紫阳镇朱子大道	29283915
2023-01-05T00:31:58.522+08:00[Asia/Shanghai]	117837284	16191070156	江西省上饶市婺源县紫阳镇朱子大道	29282820
2023-01-05T00:32:04.541+08:00[Asia/Shanghai]	117836903	16191070156	江西省上饶市婺源县紫阳镇朱子大道	29281832
2023-01-05T00:32:09.611+08:00[Asia/Shanghai]	117836793	16191070156	江西省上饶市婺源县紫阳镇朱子大道	29280772
2023-01-05T00:32:16.696+08:00[Asia/Shanghai]	117836996	16191070156	江西省上饶市婺源县紫阳镇朱子大道	29279586
2023-01-05T00:32:38.956+08:00[Asia/Shanghai]	117837988	16191070156	江西省上饶市婺源县紫阳镇朱子大道	29275849
2023-01-05T00:33:10.346+08:00[Asia/Shanghai]	117837850	16191070156	江西省上饶市婺源县紫阳镇朱子大道	29274770
2023-01-05T00:33:41.861+08:00[Asia/Shanghai]	117837855	16191070156	江西省上饶市婺源县紫阳镇朱子大道	29274781
2023-01-05T00:34:13.482+08:00[Asia/Shanghai]	117837624	16191070156	江西省上饶市婺源县紫阳镇朱子大道婺源林栖酒店	29273513
2023-01-05T00:34:33.186+08:00[Asia/Shanghai]	117837391	16191070156	江西省上饶市婺源县紫阳镇朱子大道紫阳御景(建设中)	29271806
2023-01-05T00:34:33.887+08:00[Asia/Shanghai]	117837391	16191070156	江西省上饶市婺源县紫阳镇朱子大道紫阳御景(建设中)	29271806
2023-01-05T00:34:36.947+08:00[Asia/Shanghai]	117837416	16191070156	江西省上饶市婺源县紫阳镇朱子大道紫阳御景(建设中)	29271584
2023-01-05T00:34:50.306+08:00[Asia/Shanghai]	117837261	16191070156	江西省上饶市婺源县紫阳镇朱子大道万源城小区	29270606
2023-01-05T00:34:54.131+08:00[Asia/Shanghai]	117837395	16191070156	江西省上饶市婺源县紫阳镇朱子大道万源城小区	29270563
2023-01-05T00:35:06.756+08:00[Asia/Shanghai]	117838112	16191070156	江西省上饶市婺源县紫阳镇紫阳御景(建设中)	29270492
2023-01-05T00:35:09.306+08:00[Asia/Shanghai]	117838138	16191070156	江西省上饶市婺源县紫阳镇紫阳御景(建设中)万源城小区	29270434
2023-01-05T00:35:40.316+08:00[Asia/Shanghai]	117838064	16191070156	江西省上饶市婺源县紫阳镇玉兰家居万源城小区	29270060
2023-01-05T00:35:41.581+08:00[Asia/Shanghai]	117838054	16191070156	江西省上饶市婺源县紫阳镇玉兰家居万源城小区	29269998
2023-01-05T00:35:56.816+08:00[Asia/Shanghai]	117837961	16191070156	江西省上饶市婺源县紫阳镇儒林路万源城小区	29269266
2023-01-05T00:36:28.276+08:00[Asia/Shanghai]	117837986	16191070156	江西省上饶市婺源县紫阳镇儒林路万源城小区	29269261
2023-01-05T00:36:59.306+08:00[Asia/Shanghai]	117838006	16191070156	江西省上饶市婺源县紫阳镇儒林路万源城小区	29269255
2023-01-05T00:37:30.771+08:00[Asia/Shanghai]	117838003	16191070156	江西省上饶市婺源县紫阳镇儒林路万源城小区	29269236
2023-01-05T00:38:02.251+08:00[Asia/Shanghai]	117838005	16191070156	江西省上饶市婺源县紫阳镇儒林路万源城小区	29269223
2023-01-05T00:38:33.751+08:00[Asia/Shanghai]	117838012	16191070156	江西省上饶市婺源县紫阳镇儒林路万源城小区	29269229
2023-01-05T00:39:05.243+08:00[Asia/Shanghai]	117838006	16191070156	江西省上饶市婺源县紫阳镇儒林路万源城小区	29269195
2023-01-05T00:39:30.641+08:00[Asia/Shanghai]	117838040	16191070156	江西省上饶市婺源县紫阳镇儒林路万源城小区	29269207
2023-01-05T00:39:42.675+08:00[Asia/Shanghai]	117838573	16191070156	江西省上饶市婺源县紫阳镇万源城小区	29269088
2023-01-05T00:39:51.851+08:00[Asia/Shanghai]	117839161	16191070156	江西省上饶市婺源县紫阳镇儒林路万源城小区	29268924
2023-01-05T00:40:02.876+08:00[Asia/Shanghai]	117839518	16191070156	江西省上饶市婺源县紫阳镇派乐汉堡(万源城店)万源城小区	29268901
2023-01-05T00:40:17.101+08:00[Asia/Shanghai]	117839723	16191070156	江西省上饶市婺源县紫阳镇派乐汉堡(万源城店)万源城小区	29269255
2023-01-05T00:40:31.166+08:00[Asia/Shanghai]	117839832	16191070156	江西省上饶市婺源县紫阳镇中云路万源城小区	29269860
2023-01-05T00:40:34.221+08:00[Asia/Shanghai]	117839796	16191070156	江西省上饶市婺源县紫阳镇中云路万源城小区	29269898
2023-01-05T00:40:37.282+08:00[Asia/Shanghai]	117839673	16191070156	江西省上饶市婺源县紫阳镇万源城小区	29269930
2023-01-05T00:40:58.071+08:00[Asia/Shanghai]	117838198	16191070156	江西省上饶市婺源县紫阳镇万源城小区	29270191
2023-01-05T00:40:59.491+08:00[Asia/Shanghai]	117838181	16191070156	江西省上饶市婺源县紫阳镇万源城小区	29270207
2023-01-05T00:41:01.571+08:00[Asia/Shanghai]	117838181	16191070156	江西省上饶市婺源县紫阳镇万源城小区	29270245
2023-01-05T00:41:08.811+08:00[Asia/Shanghai]	117838231	16191070156	江西省上饶市婺源县紫阳镇紫阳御景(建设中)万源城小区	29270425
2023-01-05T00:41:10.841+08:00[Asia/Shanghai]	117838214	16191070156	江西省上饶市婺源县紫阳镇紫阳御景(建设中)万源城小区	29270445
2023-01-05T00:41:13.905+08:00[Asia/Shanghai]	117838081	16191070156	江西省上饶市婺源县紫阳镇紫阳御景(建设中)	29270494
2023-01-05T00:41:17.286+08:00[Asia/Shanghai]	117837861	16191070156	江西省上饶市婺源县紫阳镇朱子大道紫阳御景(建设中)	29270528
2023-01-05T00:41:27.166+08:00[Asia/Shanghai]	117837180	16191070156	江西省上饶市婺源县紫阳镇朱子大道万源城小区	29270677
2023-01-05T00:41:28.231+08:00[Asia/Shanghai]	117837165	16191070156	江西省上饶市婺源县紫阳镇朱子大道万源城小区	29270707
2023-01-05T00:41:31.286+08:00[Asia/Shanghai]	117837179	16191070156	江西省上饶市婺源县紫阳镇朱子大道紫阳御景(建设中)	29270870
2023-01-05T00:41:43.476+08:00[Asia/Shanghai]	117837347	16191070156	江西省上饶市婺源县紫阳镇朱子大道紫阳御景(建设中)	29271858
2023-01-05T00:41:44.481+08:00[Asia/Shanghai]	117837311	16191070156	江西省上饶市婺源县紫阳镇朱子大道茗园小区	29271895
2023-01-05T00:41:45.501+08:00[Asia/Shanghai]	117837256	16191070156	江西省上饶市婺源县紫阳镇思口路茗园小区	29271913
2023-01-05T00:41:47.556+08:00[Asia/Shanghai]	117837110	16191070156	江西省上饶市婺源县紫阳镇思口路茗园小区	29271915
2023-01-05T00:41:52.626+08:00[Asia/Shanghai]	117836609	16191070156	江西省上饶市婺源县紫阳镇思口路茗园小区	29271799
2023-01-05T00:42:14.072+08:00[Asia/Shanghai]	117834393	16191070156	江西省上饶市婺源县紫阳镇思口路江西婺源茶业职业学院	29271261
2023-01-05T00:42:45.703+08:00[Asia/Shanghai]	117830424	16191070156	江西省上饶市婺源县紫阳镇思口路人和-云麓里	29271058
2023-01-05T00:42:56.491+08:00[Asia/Shanghai]	117829563	16191070156	江西省上饶市婺源县紫阳镇思口路阳光首府(建设中)	29270963
2023-01-05T00:42:59.461+08:00[Asia/Shanghai]	117829475	16191070156	江西省上饶市婺源县紫阳镇诗春路阳光首府(建设中)	29270815
2023-01-05T00:43:30.776+08:00[Asia/Shanghai]	117828700	16191070156	江西省上饶市婺源县紫阳镇诗春路文博艺术公园	29267397
2023-01-05T00:44:02.651+08:00[Asia/Shanghai]	117827800	16191070156	江西省上饶市婺源县紫阳镇354乡道文博艺术公园	29263500
2023-01-05T00:44:16.051+08:00[Asia/Shanghai]	117827550	16191070156	江西省上饶市婺源县紫阳镇354乡道绿源新城	29262021
2023-01-05T00:44:21.131+08:00[Asia/Shanghai]	117827572	16191070156	江西省上饶市婺源县紫阳镇354乡道绿源新城	29261752
2023-01-05T00:44:28.221+08:00[Asia/Shanghai]	117827405	16191070156	江西省上饶市婺源县紫阳镇354乡道龙天花园	29261590
2023-01-05T00:44:59.211+08:00[Asia/Shanghai]	117827412	16191070156	江西省上饶市婺源县紫阳镇354乡道龙天花园	29261489
2023-01-05T00:45:30.726+08:00[Asia/Shanghai]	117827416	16191070156	江西省上饶市婺源县紫阳镇354乡道龙天花园	29261495
2023-01-05T00:46:02.226+08:00[Asia/Shanghai]	117827415	16191070156	江西省上饶市婺源县紫阳镇354乡道龙天花园	29261494
2023-01-05T00:46:33.716+08:00[Asia/Shanghai]	117827419	16191070156	江西省上饶市婺源县紫阳镇354乡道龙天花园	29261497
2023-01-05T00:46:59.681+08:00[Asia/Shanghai]	117827420	16191070156	江西省上饶市婺源县紫阳镇354乡道龙天花园	29261522
2023-01-05T00:47:20.486+08:00[Asia/Shanghai]	117827464	16191070156	江西省上饶市婺源县紫阳镇354乡道绿源新城	29261725
2023-01-05T00:47:23.446+08:00[Asia/Shanghai]	117827514	16191070156	江西省上饶市婺源县紫阳镇354乡道绿源新城	29261696
2023-01-05T00:47:24.496+08:00[Asia/Shanghai]	117827530	16191070156	江西省上饶市婺源县紫阳镇354乡道绿源新城	29261699
2023-01-05T00:47:26.546+08:00[Asia/Shanghai]	117827564	16191070156	江西省上饶市婺源县紫阳镇354乡道绿源新城	29261705
2023-01-05T00:47:27.616+08:00[Asia/Shanghai]	117827582	16191070156	江西省上饶市婺源县紫阳镇354乡道绿源新城	29261697
2023-01-05T00:47:29.656+08:00[Asia/Shanghai]	117827610	16191070156	江西省上饶市婺源县紫阳镇354乡道绿源新城	29261632
2023-01-05T00:47:42.903+08:00[Asia/Shanghai]	117827733	16191070156	江西省上饶市婺源县紫阳镇354乡道龙天花园	29260568
2023-01-05T00:47:51.947+08:00[Asia/Shanghai]	117827712	16191070156	江西省上饶市婺源县紫阳镇金庸大道龙天花园	29259704
2023-01-05T00:47:55.017+08:00[Asia/Shanghai]	117827591	16191070156	江西省上饶市婺源县紫阳镇金庸大道龙天花园	29259573
2023-01-05T00:47:59.086+08:00[Asia/Shanghai]	117827365	16191070156	江西省上饶市婺源县紫阳镇金庸大道龙天花园	29259477
2023-01-05T00:48:16.211+08:00[Asia/Shanghai]	117824809	16191070156	江西省上饶市婺源县紫阳镇金庸大道紫阳花苑(才士大道)	29259233
2023-01-05T00:48:47.073+08:00[Asia/Shanghai]	117819649	16191070156	江西省上饶市婺源县紫阳镇金庸大道	29258855
2023-01-05T00:49:06.126+08:00[Asia/Shanghai]	117817167	16191070156	江西省上饶市婺源县紫阳镇金庸大道	29258657
2023-01-05T00:49:25.716+08:00[Asia/Shanghai]	117813843	16191070156	江西省上饶市婺源县紫阳镇金庸大道中国半球实业	29258282
2023-01-05T00:49:51.036+08:00[Asia/Shanghai]	117810822	16191070156	江西省上饶市婺源县紫阳镇金庸大道婺源县小企业创业基地	29257468
2023-01-05T00:49:59.026+08:00[Asia/Shanghai]	117809751	16191070156	江西省上饶市婺源县紫阳镇金庸大道婺源县小企业创业基地	29256860
2023-01-05T00:50:29.886+08:00[Asia/Shanghai]	117805480	16191070156	江西省上饶市婺源县紫阳镇金庸大道	29253037
2023-01-05T00:51:01.716+08:00[Asia/Shanghai]	117801061	16191070156	江西省上饶市婺源县紫阳镇金庸大道	29249556
2023-01-05T00:51:15.151+08:00[Asia/Shanghai]	117798805	16191070156	江西省上饶市婺源县紫阳镇金庸大道	29248284
2023-01-05T00:51:45.641+08:00[Asia/Shanghai]	117793287	16191070156	江西省上饶市婺源县紫阳镇金庸大道	29246127
2023-01-05T00:52:17.092+08:00[Asia/Shanghai]	117789040	16191070156	江西省上饶市婺源县紫阳镇婺源收费站(G0321德上高速入口)	29244201
2023-01-05T00:52:20.022+08:00[Asia/Shanghai]	117788900	16191070156	江西省上饶市婺源县紫阳镇婺源收费站(G0321德上高速入口)	29244095
2023-01-05T00:52:21.066+08:00[Asia/Shanghai]	117788896	16191070156	江西省上饶市婺源县紫阳镇婺源收费站(G0321德上高速入口)	29244079
2023-01-05T00:52:37.264+08:00[Asia/Shanghai]	117788900	16191070156	江西省上饶市婺源县紫阳镇婺源收费站(G0321德上高速出口)	29244007
2023-01-05T00:52:38.267+08:00[Asia/Shanghai]	117788835	16191070156	江西省上饶市婺源县紫阳镇婺源收费站(G0321德上高速出口)	29243959
2023-01-05T00:53:09.861+08:00[Asia/Shanghai]	117785061	16191070156	江西省上饶市婺源县紫阳镇G0321德上高速	29241804
2023-01-05T00:53:13.506+08:00[Asia/Shanghai]	117784401	16191070156	江西省上饶市婺源县紫阳镇G0321德上高速	29241497
2023-01-05T00:53:16.561+08:00[Asia/Shanghai]	117784037	16191070156	江西省上饶市婺源县紫阳镇婺源收费站入口(德兴方向)	29241446
2023-01-05T00:53:18.626+08:00[Asia/Shanghai]	117783907	16191070156	江西省上饶市婺源县紫阳镇婺源收费站入口(德兴方向)	29241469
2023-01-05T00:53:19.666+08:00[Asia/Shanghai]	117783667	16191070156	江西省上饶市婺源县紫阳镇婺源收费站入口(德兴方向)	29241600
2023-01-05T00:53:21.721+08:00[Asia/Shanghai]	117783572	16191070156	江西省上饶市婺源县紫阳镇婺源收费站入口(德兴方向)	29241696
2023-01-05T00:53:22.771+08:00[Asia/Shanghai]	117783471	16191070156	江西省上饶市婺源县紫阳镇婺源收费站入口(德兴方向)	29241927
2023-01-05T00:53:25.831+08:00[Asia/Shanghai]	117783593	16191070156	江西省上饶市婺源县紫阳镇G0321德上高速	29242305
2023-01-05T00:53:27.891+08:00[Asia/Shanghai]	117783833	16191070156	江西省上饶市婺源县紫阳镇G0321德上高速	29242483
2023-01-05T00:53:28.946+08:00[Asia/Shanghai]	117783974	16191070156	江西省上饶市婺源县紫阳镇G0321德上高速	29242530
2023-01-05T00:53:29.991+08:00[Asia/Shanghai]	117784126	16191070156	江西省上饶市婺源县紫阳镇G0321德上高速	29242547
2023-01-05T00:53:31.041+08:00[Asia/Shanghai]	117784287	16191070156	江西省上饶市婺源县紫阳镇G0321德上高速	29242530
2023-01-05T00:53:33.106+08:00[Asia/Shanghai]	117784583	16191070156	江西省上饶市婺源县紫阳镇G0321德上高速	29242396
2023-01-05T00:53:36.161+08:00[Asia/Shanghai]	117784956	16191070156	江西省上饶市婺源县紫阳镇G0321德上高速	29242069
2023-01-05T00:53:47.341+08:00[Asia/Shanghai]	117786815	16191070156	江西省上饶市婺源县紫阳镇G0321德上高速	29240557
2023-01-05T00:54:01.486+08:00[Asia/Shanghai]	117790081	16191070156	江西省上饶市婺源县紫阳镇G0321德上高速	29238668
2023-01-05T00:54:32.876+08:00[Asia/Shanghai]	117798830	16191070156	江西省上饶市婺源县紫阳镇G0321德上高速	29235992
2023-01-05T00:54:57.106+08:00[Asia/Shanghai]	117805037	16191070156	江西省上饶市婺源县紫阳镇G0321德上高速	29232907
2023-01-05T00:55:28.416+08:00[Asia/Shanghai]	117812158	16191070156	江西省上饶市婺源县紫阳镇G0321德上高速	29226948
2023-01-05T00:55:59.641+08:00[Asia/Shanghai]	117818508	16191070156	江西省上饶市婺源县紫阳镇G0321德上高速	29222073
2023-01-05T00:56:00.441+08:00[Asia/Shanghai]	117819028	16191070156	江西省上饶市婺源县紫阳镇G0321德上高速	29221827
2023-01-05T00:56:11.551+08:00[Asia/Shanghai]	117822070	16191070156	江西省上饶市婺源县紫阳镇G0321德上高速	29220795
2023-01-05T00:56:43.086+08:00[Asia/Shanghai]	117830873	16191070156	江西省上饶市婺源县紫阳镇G0321德上高速	29219004
2023-01-05T00:56:59.141+08:00[Asia/Shanghai]	117836105	16191070156	江西省上饶市婺源县紫阳镇G0321德上高速	29217391
2023-01-05T00:57:10.301+08:00[Asia/Shanghai]	117839457	16191070156	江西省上饶市婺源县紫阳镇G0321德上高速	29215521
2023-01-05T00:57:42.670+08:00[Asia/Shanghai]	117847399	16191070156	江西省上饶市婺源县紫阳镇G0321德上高速	29209495
2023-01-05T00:57:59.598+08:00[Asia/Shanghai]	117852214	16191070156	江西省上饶市婺源县蚺城街道G0321德上高速	29206858
2023-01-05T00:58:31.386+08:00[Asia/Shanghai]	117860685	16191070156	江西省上饶市婺源县紫阳镇G0321德上高速	29203287
2023-01-05T00:58:55.076+08:00[Asia/Shanghai]	117866642	16191070156	江西省上饶市婺源县紫阳镇G0321德上高速	29200161
2023-01-05T00:59:14.286+08:00[Asia/Shanghai]	117870383	16191070156	江西省上饶市婺源县紫阳镇G0321德上高速	29197183
2023-01-05T00:59:36.566+08:00[Asia/Shanghai]	117874170	16191070156	江西省上饶市婺源县紫阳镇G0321德上高速	29192734
2023-01-05T00:59:56.916+08:00[Asia/Shanghai]	117876602	16191070156	江西省 上饶市 婺源县 G0321德上高速 靠近梅林隧道	29188262
2023-01-05T01:00:04.131+08:00[Asia/Shanghai]	117877271	16191070156	江西省上饶市婺源县紫阳镇G0321德上高速	29186690
2023-01-05T01:00:35.787+08:00[Asia/Shanghai]	117878726	16191070156	江西省上饶市婺源县紫阳镇G0321德上高速	29177461
2023-01-05T01:01:04.736+08:00[Asia/Shanghai]	117880231	16191070156	江西省上饶市婺源县紫阳镇G0321德上高速	29169549
2023-01-05T01:01:29.981+08:00[Asia/Shanghai]	117880458	16191070156	江西省上饶市婺源县紫阳镇G0321德上高速	29162919
2023-01-05T01:01:40.991+08:00[Asia/Shanghai]	117881674	16191070156	江西省上饶市婺源县紫阳镇G0321德上高速	29160025
2023-01-05T01:01:52.221+08:00[Asia/Shanghai]	117883196	16191070156	江西省上饶市婺源县紫阳镇G0321德上高速	29157903
2023-01-05T01:02:09.301+08:00[Asia/Shanghai]	117882778	16191070156	江西省 上饶市 婺源县 G0321德上高速 靠近交坞	29159261
2023-01-05T01:02:45.716+08:00[Asia/Shanghai]	117882778	16191070156	江西省 上饶市 婺源县 G0321德上高速 靠近交坞	29159261
2023-01-05T01:03:08.586+08:00[Asia/Shanghai]	117888306	16191070156	江西省上饶市德兴市新岗山镇G0321德上高速	29149721
2023-01-05T01:03:08.826+08:00[Asia/Shanghai]	117888306	16191070156	江西省上饶市德兴市新岗山镇G0321德上高速	29149721
2023-01-05T01:03:18.416+08:00[Asia/Shanghai]	117889264	16191070156	江西省上饶市德兴市新岗山镇G0321德上高速	29148409
2023-01-05T01:03:27.976+08:00[Asia/Shanghai]	117890512	16191070156	江西省上饶市德兴市新岗山镇G0321德上高速	29146224
2023-01-05T01:03:35.056+08:00[Asia/Shanghai]	117892074	16191070156	江西省上饶市德兴市新岗山镇G0321德上高速	29144280
2023-01-05T01:03:45.161+08:00[Asia/Shanghai]	117894490	16191070156	江西省上饶市德兴市新岗山镇G0321德上高速	29142294
2023-01-05T01:03:52.241+08:00[Asia/Shanghai]	117896961	16191070156	江西省上饶市德兴市新岗山镇G0321德上高速	29140938
2023-01-05T01:04:01.391+08:00[Asia/Shanghai]	117899689	16191070156	江西省上饶市德兴市新岗山镇G0321德上高速	29140019
2023-01-05T01:04:19.746+08:00[Asia/Shanghai]	117905046	16191070156	江西省上饶市德兴市新岗山镇G0321德上高速	29138581
2023-01-05T01:04:25.726+08:00[Asia/Shanghai]	117907065	16191070156	江西省上饶市德兴市新岗山镇G0321德上高速	29137375
2023-01-05T01:04:56.471+08:00[Asia/Shanghai]	117913404	16191070156	江西省上饶市德兴市新岗山镇G0321德上高速	29131696
2023-01-05T01:05:08.111+08:00[Asia/Shanghai]	117909561	16191070156	江西省 上饶市 德兴市 G0321德上高速 靠近枧坞	29135258
2023-01-05T01:05:44.671+08:00[Asia/Shanghai]	117909561	16191070156	江西省 上饶市 德兴市 G0321德上高速 靠近枧坞	29135258
2023-01-05T01:06:14.931+08:00[Asia/Shanghai]	117928483	16191070156	江西省上饶市德兴市新岗山镇G0321德上高速	29120356
2023-01-05T01:06:29.051+08:00[Asia/Shanghai]	117930647	16191070156	江西省上饶市德兴市新岗山镇G0321德上高速	29117426
2023-01-05T01:06:50.831+08:00[Asia/Shanghai]	117932733	16191070156	江西省上饶市德兴市新岗山镇G0321德上高速	29113606
2023-01-05T01:06:53.171+08:00[Asia/Shanghai]	117932774	16191070156	江西省上饶市德兴市新岗山镇G0321德上高速	29113038
2023-01-05T01:06:56.291+08:00[Asia/Shanghai]	117932712	16191070156	江西省上饶市德兴市新岗山镇德兴互通	29112649
2023-01-05T01:06:57.526+08:00[Asia/Shanghai]	117932544	16191070156	江西省上饶市德兴市新岗山镇德兴互通	29112295
2023-01-05T01:07:01.606+08:00[Asia/Shanghai]	117932000	16191070156	江西省上饶市德兴市新岗山镇G0321德上高速	29111692
2023-01-05T01:07:10.810+08:00[Asia/Shanghai]	117930199	16191070156	江西省上饶市德兴市新岗山镇G0321德上高速	29110581
2023-01-05T01:07:19.936+08:00[Asia/Shanghai]	117927817	16191070156	江西省上饶市德兴市新岗山镇G0321德上高速	29109701
2023-01-05T01:07:26.921+08:00[Asia/Shanghai]	117925874	16191070156	江西省上饶市德兴市新岗山镇G0321德上高速	29109357
2023-01-05T01:07:48.341+08:00[Asia/Shanghai]	117920181	16191070156	江西省上饶市德兴市新岗山镇G0321德上高速	29108855
2023-01-05T01:07:55.311+08:00[Asia/Shanghai]	117917952	16191070156	江西省上饶市德兴市新岗山镇G0321德上高速	29107995
2023-01-05T01:08:19.681+08:00[Asia/Shanghai]	117911509	16191070156	江西省上饶市德兴市新岗山镇G0321德上高速	29104395
2023-01-05T01:08:26.621+08:00[Asia/Shanghai]	117909305	16191070156	江西省上饶市德兴市新岗山镇G0321德上高速	29103894
2023-01-05T01:08:34.711+08:00[Asia/Shanghai]	117906732	16191070156	江西省上饶市德兴市新岗山镇G0321德上高速	29103745
2023-01-05T01:08:42.811+08:00[Asia/Shanghai]	117904019	16191070156	江西省上饶市德兴市新岗山镇G0321德上高速	29104091
2023-01-05T01:09:12.421+08:00[Asia/Shanghai]	117895122	16191070156	江西省上饶市德兴市新岗山镇G0321德上高速	29105834
2023-01-05T01:09:21.441+08:00[Asia/Shanghai]	117892313	16191070156	江西省上饶市德兴市新岗山镇G0321德上高速	29105710
2023-01-05T01:09:30.514+08:00[Asia/Shanghai]	117889381	16191070156	江西省上饶市德兴市新岗山镇G0321德上高速	29105065
2023-01-05T01:09:39.540+08:00[Asia/Shanghai]	117886781	16191070156	江西省上饶市德兴市海口镇G0321德上高速	29104015
2023-01-05T01:09:54.660+08:00[Asia/Shanghai]	117882732	16191070156	江西省上饶市德兴市海口镇G0321德上高速	29102110
2023-01-05T01:10:15.941+08:00[Asia/Shanghai]	117876440	16191070156	江西省上饶市德兴市海口镇G0321德上高速	29099962
2023-01-05T01:10:25.966+08:00[Asia/Shanghai]	117873625	16191070156	江西省上饶市德兴市海口镇G0321德上高速	29098241
2023-01-05T01:10:43.251+08:00[Asia/Shanghai]	117869369	16191070156	江西省上饶市德兴市海口镇G0321德上高速	29095316
2023-01-05T01:10:51.221+08:00[Asia/Shanghai]	117866812	16191070156	江西省上饶市德兴市海口镇G0321德上高速	29094356
2023-01-05T01:11:16.166+08:00[Asia/Shanghai]	117859518	16191070156	江西省上饶市德兴市海口镇G0321德上高速	29092481
2023-01-05T01:11:21.626+08:00[Asia/Shanghai]	117857925	16191070156	江西省上饶市德兴市海口镇G0321德上高速	29091573
2023-01-05T01:11:27.696+08:00[Asia/Shanghai]	117856365	16191070156	江西省上饶市德兴市海口镇G0321德上高速	29090296
2023-01-05T01:11:35.816+08:00[Asia/Shanghai]	117855190	16191070156	江西省上饶市德兴市海口镇G0321德上高速	29088884
2023-01-05T01:12:07.556+08:00[Asia/Shanghai]	117851238	16191070156	江西省上饶市德兴市海口镇G0321德上高速	29081924
2023-01-05T01:12:17.166+08:00[Asia/Shanghai]	117849845	16191070156	江西省上饶市德兴市海口镇G0321德上高速	29079261
2023-01-05T01:12:25.419+08:00[Asia/Shanghai]	117849272	16191070156	江西省上饶市德兴市海口镇G0321德上高速	29077151
2023-01-05T01:12:33.541+08:00[Asia/Shanghai]	117849197	16191070156	江西省上饶市德兴市海口镇G0321德上高速	29075009
2023-01-05T01:12:54.784+08:00[Asia/Shanghai]	117849676	16191070156	江西省上饶市德兴市海口镇G0321德上高速	29069472
2023-01-05T01:13:07.900+08:00[Asia/Shanghai]	117848733	16191070156	江西省上饶市德兴市海口镇G0321德上高速	29066177
2023-01-05T01:13:35.356+08:00[Asia/Shanghai]	117845860	16191070156	江西省上饶市德兴市海口镇G0321德上高速	29059065
2023-01-05T01:14:07.403+08:00[Asia/Shanghai]	117845315	16191070156	江西省上饶市德兴市李宅乡G0321德上高速	29050473
2023-01-05T01:14:17.542+08:00[Asia/Shanghai]	117844500	16191070156	江西省上饶市德兴市海口镇G0321德上高速	29047406
2023-01-05T01:14:32.742+08:00[Asia/Shanghai]	117842070	16191070156	江西省上饶市德兴市海口镇G0321德上高速	29043418
2023-01-05T01:14:51.908+08:00[Asia/Shanghai]	117839211	16191070156	江西省上饶市德兴市海口镇G0321德上高速海口停车区	29038846
2023-01-05T01:15:00.986+08:00[Asia/Shanghai]	117838538	16191070156	江西省上饶市德兴市海口镇G0321德上高速海口停车区	29036557
2023-01-05T01:15:24.356+08:00[Asia/Shanghai]	117837350	16191070156	江西省上饶市德兴市海口镇G0321德上高速	29030139
2023-01-05T01:15:33.481+08:00[Asia/Shanghai]	117836167	16191070156	江西省上饶市德兴市海口镇G0321德上高速	29027879
2023-01-05T01:15:41.571+08:00[Asia/Shanghai]	117834966	16191070156	江西省上饶市德兴市海口镇G0321德上高速	29026381
2023-01-05T01:16:13.091+08:00[Asia/Shanghai]	117827495	16191070156	江西省上饶市德兴市海口镇G0321德上高速	29019467
2023-01-05T01:16:15.886+08:00[Asia/Shanghai]	117826751	16191070156	江西省上饶市德兴市海口镇G0321德上高速	29018872
2023-01-05T01:16:21.936+08:00[Asia/Shanghai]	117825032	16191070156	江西省上饶市德兴市海口镇G0321德上高速	29017805
2023-01-05T01:16:29.026+08:00[Asia/Shanghai]	117822825	16191070156	江西省上饶市德兴市海口镇G0321德上高速	29016947
2023-01-05T01:16:53.386+08:00[Asia/Shanghai]	117815321	16191070156	江西省上饶市德兴市海口镇G0321德上高速	29014750
2023-01-05T01:17:01.386+08:00[Asia/Shanghai]	117813245	16191070156	江西省上饶市德兴市海口镇G0321德上高速	29013386
2023-01-05T01:17:32.766+08:00[Asia/Shanghai]	117806277	16191070156	江西省上饶市德兴市海口镇G0321德上高速	29007670
2023-01-05T01:17:38.781+08:00[Asia/Shanghai]	117804380	16191070156	江西省上饶市德兴市海口镇G0321德上高速	29006429
2023-01-05T01:17:45.851+08:00[Asia/Shanghai]	117802781	16191070156	江西省上饶市德兴市海口镇G0321德上高速	29004828
2023-01-05T01:17:54.971+08:00[Asia/Shanghai]	117801543	16191070156	江西省上饶市德兴市海口镇G0321德上高速	29002833
2023-01-05T01:18:22.411+08:00[Asia/Shanghai]	117799053	16191070156	江西省上饶市德兴市海口镇G0321德上高速	28997332
2023-01-05T01:18:52.941+08:00[Asia/Shanghai]	117793709	16191070156	江西省上饶市德兴市花桥镇G0321德上高速	28990012
2023-01-05T01:18:56.561+08:00[Asia/Shanghai]	117792875	16191070156	江西省上饶市德兴市花桥镇G0321德上高速	28989105
2023-01-05T01:19:27.617+08:00[Asia/Shanghai]	117787249	16191070156	江西省上饶市德兴市花桥镇G0321德上高速	28984680
2023-01-05T01:19:39.776+08:00[Asia/Shanghai]	117792884	16191070156	江西省 上饶市 德兴市 G0321德上高速 靠近德兴焦坑大桥	28989103
2023-01-05T01:20:16.561+08:00[Asia/Shanghai]	117787176	16191070156	江西省 上饶市 德兴市 G0321德上高速 靠近童家磨	28984577
2023-01-05T01:20:47.591+08:00[Asia/Shanghai]	117787176	16191070156	江西省 上饶市 德兴市 G0321德上高速 靠近童家磨	28984577
2023-01-05T01:21:00.276+08:00[Asia/Shanghai]	117779780	16191070156	江西省上饶市德兴市花桥镇G0321德上高速	28967484
2023-01-05T01:21:06.346+08:00[Asia/Shanghai]	117779146	16191070156	江西省上饶市德兴市花桥镇G0321德上高速	28965992
2023-01-05T01:21:14.456+08:00[Asia/Shanghai]	117777844	16191070156	江西省上饶市德兴市花桥镇G0321德上高速	28964078
2023-01-05T01:21:45.930+08:00[Asia/Shanghai]	117772606	16191070156	江西省上饶市德兴市花桥镇G0321德上高速	28957742
2023-01-05T01:21:46.771+08:00[Asia/Shanghai]	117772466	16191070156	江西省上饶市德兴市花桥镇G0321德上高速	28957497
2023-01-05T01:22:17.605+08:00[Asia/Shanghai]	117768840	16191070156	江西省上饶市德兴市花桥镇G6021杭长高速	28948355
2023-01-05T01:22:32.080+08:00[Asia/Shanghai]	117766303	16191070156	江西省上饶市德兴市花桥镇G6021杭长高速	28944672
2023-01-05T01:22:45.370+08:00[Asia/Shanghai]	117763111	16191070156	江西省上饶市德兴市花桥镇G6021杭长高速	28941740
2023-01-05T01:22:59.375+08:00[Asia/Shanghai]	117759713	16191070156	江西省上饶市德兴市花桥镇G6021杭长高速	28939588
2023-01-05T01:23:11.481+08:00[Asia/Shanghai]	117755792	16191070156	江西省上饶市德兴市花桥镇G6021杭长高速	28937987
2023-01-05T01:23:42.686+08:00[Asia/Shanghai]	117746392	16191070156	江西省上饶市德兴市花桥镇G6021杭长高速	28936061
2023-01-05T01:24:14.506+08:00[Asia/Shanghai]	117742540	16191070156	江西省上饶市德兴市花桥镇G6021杭长高速	28934927
2023-01-05T01:24:46.586+08:00[Asia/Shanghai]	117742564	16191070156	江西省上饶市德兴市花桥镇G6021杭长高速	28934939
2023-01-05T01:25:17.551+08:00[Asia/Shanghai]	117742573	16191070156	江西省上饶市德兴市花桥镇G6021杭长高速	28934943
2023-01-05T01:25:49.026+08:00[Asia/Shanghai]	117742573	16191070156	江西省上饶市德兴市花桥镇G6021杭长高速	28934938
2023-01-05T01:26:20.516+08:00[Asia/Shanghai]	117742579	16191070156	江西省上饶市德兴市花桥镇G6021杭长高速	28934929
2023-01-05T01:26:51.976+08:00[Asia/Shanghai]	117742563	16191070156	江西省上饶市德兴市花桥镇G6021杭长高速	28934952
2023-01-05T01:27:23.456+08:00[Asia/Shanghai]	117742560	16191070156	江西省上饶市德兴市花桥镇G6021杭长高速	28934946
2023-01-05T01:27:54.971+08:00[Asia/Shanghai]	117742586	16191070156	江西省上饶市德兴市花桥镇G6021杭长高速	28934963
2023-01-05T01:28:26.426+08:00[Asia/Shanghai]	117742592	16191070156	江西省上饶市德兴市花桥镇G6021杭长高速	28934959
2023-01-05T01:28:57.926+08:00[Asia/Shanghai]	117742589	16191070156	江西省上饶市德兴市花桥镇G6021杭长高速	28934955
2023-01-05T01:29:30.116+08:00[Asia/Shanghai]	117741235	16191070156	江西省上饶市德兴市花桥镇G6021杭长高速	28934499
2023-01-05T01:30:00.731+08:00[Asia/Shanghai]	117739947	16191070156	江西省上饶市德兴市花桥镇G6021杭长高速	28934027
2023-01-05T01:30:32.666+08:00[Asia/Shanghai]	117739937	16191070156	江西省上饶市德兴市花桥镇G6021杭长高速	28934026
2023-01-05T01:31:03.891+08:00[Asia/Shanghai]	117739938	16191070156	江西省上饶市德兴市花桥镇G6021杭长高速	28934025
2023-01-05T01:31:35.558+08:00[Asia/Shanghai]	117739937	16191070156	江西省上饶市德兴市花桥镇G6021杭长高速	28934022
2023-01-05T01:32:07.026+08:00[Asia/Shanghai]	117739934	16191070156	江西省上饶市德兴市花桥镇G6021杭长高速	28934021
2023-01-05T01:32:38.566+08:00[Asia/Shanghai]	117739782	16191070156	江西省上饶市德兴市花桥镇G6021杭长高速	28933965
2023-01-05T01:33:10.046+08:00[Asia/Shanghai]	117739655	16191070156	江西省上饶市德兴市花桥镇G6021杭长高速	28933919
2023-01-05T01:33:41.581+08:00[Asia/Shanghai]	117739652	16191070156	江西省上饶市德兴市花桥镇G6021杭长高速	28933918
2023-01-05T01:34:13.006+08:00[Asia/Shanghai]	117739652	16191070156	江西省上饶市德兴市花桥镇G6021杭长高速	28933914
2023-01-05T01:34:45.066+08:00[Asia/Shanghai]	117739652	16191070156	江西省上饶市德兴市花桥镇G6021杭长高速	28933914
2023-01-05T01:35:15.996+08:00[Asia/Shanghai]	117739368	16191070156	江西省上饶市德兴市花桥镇G6021杭长高速	28933800
2023-01-05T01:35:47.501+08:00[Asia/Shanghai]	117739149	16191070156	江西省上饶市德兴市花桥镇G6021杭长高速	28933736
2023-01-05T01:36:18.991+08:00[Asia/Shanghai]	117739140	16191070156	江西省上饶市德兴市花桥镇G6021杭长高速	28933745
2023-01-05T01:36:50.531+08:00[Asia/Shanghai]	117739142	16191070156	江西省上饶市德兴市花桥镇G6021杭长高速	28933740
2023-01-05T01:37:21.991+08:00[Asia/Shanghai]	117739102	16191070156	江西省上饶市德兴市花桥镇G6021杭长高速	28933722
2023-01-05T01:37:53.431+08:00[Asia/Shanghai]	117739034	16191070156	江西省上饶市德兴市花桥镇G6021杭长高速	28933688
2023-01-05T01:38:25.011+08:00[Asia/Shanghai]	117739027	16191070156	江西省上饶市德兴市花桥镇G6021杭长高速	28933687
2023-01-05T01:38:56.501+08:00[Asia/Shanghai]	117739026	16191070156	江西省上饶市德兴市花桥镇G6021杭长高速	28933690
2023-01-05T01:39:28.621+08:00[Asia/Shanghai]	117739025	16191070156	江西省上饶市德兴市花桥镇G6021杭长高速	28933687
2023-01-05T01:39:59.495+08:00[Asia/Shanghai]	117739029	16191070156	江西省上饶市德兴市花桥镇G6021杭长高速	28933688
2023-01-05T01:40:05.071+08:00[Asia/Shanghai]	117739029	16191070156	江西省上饶市德兴市花桥镇G6021杭长高速	28933688
2023-01-05T01:43:14.171+08:00[Asia/Shanghai]	117739029	16191070156	江西省上饶市德兴市花桥镇G6021杭长高速	28933688
2023-01-05T01:46:23.106+08:00[Asia/Shanghai]	117739029	16191070156	江西省上饶市德兴市花桥镇G6021杭长高速	28933688
2023-01-05T01:49:32.066+08:00[Asia/Shanghai]	117739029	16191070156	江西省上饶市德兴市花桥镇G6021杭长高速	28933688
2023-01-05T01:52:41.481+08:00[Asia/Shanghai]	117739029	16191070156	江西省上饶市德兴市花桥镇G6021杭长高速	28933688
2023-01-05T01:55:50.891+08:00[Asia/Shanghai]	117739029	16191070156	江西省上饶市德兴市花桥镇G6021杭长高速	28933688
2023-01-05T01:56:10.911+08:00[Asia/Shanghai]	117746042	16191070156	江西省 上饶市 德兴市 G6021杭长高速 靠近茅桥	28936078
2023-01-05T01:56:32.906+08:00[Asia/Shanghai]	117739029	16191070156	江西省上饶市德兴市花桥镇G6021杭长高速	28933688
2023-01-05T01:57:00.431+08:00[Asia/Shanghai]	117735483	16191070156	江西省上饶市德兴市花桥镇G6021杭长高速	28932536
2023-01-05T01:57:32.311+08:00[Asia/Shanghai]	117731689	16191070156	江西省上饶市德兴市花桥镇G6021杭长高速	28931780
2023-01-05T01:57:36.971+08:00[Asia/Shanghai]	117731175	16191070156	江西省上饶市德兴市花桥镇G6021杭长高速	28931676
2023-01-05T01:58:07.722+08:00[Asia/Shanghai]	117729607	16191070156	江西省上饶市德兴市花桥镇G6021杭长高速	28931339
2023-01-05T01:58:39.256+08:00[Asia/Shanghai]	117729175	16191070156	江西省上饶市德兴市花桥镇G6021杭长高速	28931215
2023-01-05T01:59:10.742+08:00[Asia/Shanghai]	117728991	16191070156	江西省上饶市德兴市花桥镇G6021杭长高速	28931182
2023-01-05T01:59:42.756+08:00[Asia/Shanghai]	117728951	16191070156	江西省上饶市德兴市花桥镇G6021杭长高速	28931171
2023-01-05T02:00:14.206+08:00[Asia/Shanghai]	117728945	16191070156	江西省上饶市德兴市花桥镇G6021杭长高速	28931168
2023-01-05T02:00:45.681+08:00[Asia/Shanghai]	117728944	16191070156	江西省上饶市德兴市花桥镇G6021杭长高速	28931161
2023-01-05T02:01:17.731+08:00[Asia/Shanghai]	117728945	16191070156	江西省上饶市德兴市花桥镇G6021杭长高速	28931157
2023-01-05T02:01:48.611+08:00[Asia/Shanghai]	117728948	16191070156	江西省上饶市德兴市花桥镇G6021杭长高速	28931151
2023-01-05T02:02:20.091+08:00[Asia/Shanghai]	117728936	16191070156	江西省上饶市德兴市花桥镇G6021杭长高速	28931149
2023-01-05T02:02:51.546+08:00[Asia/Shanghai]	117728944	16191070156	江西省上饶市德兴市花桥镇G6021杭长高速	28931158
2023-01-05T02:03:23.076+08:00[Asia/Shanghai]	117728941	16191070156	江西省上饶市德兴市花桥镇G6021杭长高速	28931153
2023-01-05T02:03:46.216+08:00[Asia/Shanghai]	117728933	16191070156	江西省上饶市德兴市花桥镇G6021杭长高速	28931145
2023-01-05T02:06:55.132+08:00[Asia/Shanghai]	117728933	16191070156	江西省上饶市德兴市花桥镇G6021杭长高速	28931145
2023-01-05T02:10:04.456+08:00[Asia/Shanghai]	117728933	16191070156	江西省上饶市德兴市花桥镇G6021杭长高速	28931145
2023-01-05T02:13:13.816+08:00[Asia/Shanghai]	117728933	16191070156	江西省上饶市德兴市花桥镇G6021杭长高速	28931145
2023-01-05T02:16:22.527+08:00[Asia/Shanghai]	117728933	16191070156	江西省上饶市德兴市花桥镇G6021杭长高速	28931145
2023-01-05T02:19:31.357+08:00[Asia/Shanghai]	117728933	16191070156	江西省上饶市德兴市花桥镇G6021杭长高速	28931145
2023-01-05T02:22:37.161+08:00[Asia/Shanghai]	117728933	16191070156	江西省上饶市德兴市花桥镇G6021杭长高速	28931145
2023-01-05T02:22:39.331+08:00[Asia/Shanghai]	117731416	16191070156	江西省 上饶市 德兴市 G6021杭长高速 靠近德兴铜矿收费站入口(婺源方向)	28931864
2023-01-05T02:22:56.046+08:00[Asia/Shanghai]	117728933	16191070156	江西省上饶市德兴市花桥镇G6021杭长高速	28931145
2023-01-05T02:23:23.040+08:00[Asia/Shanghai]	117724101	16191070156	江西省上饶市德兴市花桥镇G6021杭长高速	28929330
2023-01-05T02:23:32.321+08:00[Asia/Shanghai]	117722692	16191070156	江西省上饶市德兴市花桥镇G6021杭长高速	28928587
2023-01-05T02:24:05.010+08:00[Asia/Shanghai]	117718665	16191070156	江西省上饶市德兴市花桥镇G6021杭长高速	28926038
2023-01-05T02:24:27.075+08:00[Asia/Shanghai]	117714619	16191070156	江西省上饶市德兴市花桥镇G6021杭长高速	28924026
2023-01-05T02:24:29.700+08:00[Asia/Shanghai]	117714064	16191070156	江西省上饶市德兴市花桥镇G6021杭长高速	28923823
2023-01-05T02:24:56.105+08:00[Asia/Shanghai]	117708830	16191070156	江西省上饶市德兴市花桥镇G6021杭长高速	28922565
2023-01-05T02:25:13.235+08:00[Asia/Shanghai]	117704721	16191070156	江西省上饶市德兴市花桥镇G6021杭长高速	28922424
2023-01-05T02:25:44.700+08:00[Asia/Shanghai]	117696267	16191070156	江西省上饶市德兴市花桥镇G6021杭长高速	28923573
2023-01-05T02:26:10.700+08:00[Asia/Shanghai]	117688486	16191070156	江西省上饶市德兴市花桥镇G6021杭长高速	28923540
2023-01-05T02:26:31.940+08:00[Asia/Shanghai]	117682666	16191070156	江西省上饶市德兴市花桥镇G6021杭长高速	28922365
2023-01-05T02:27:03.250+08:00[Asia/Shanghai]	117675364	16191070156	江西省上饶市德兴市花桥镇G6021杭长高速	28919898
2023-01-05T02:27:34.945+08:00[Asia/Shanghai]	117667147	16191070156	江西省上饶市德兴市新营街道G6021杭长高速	28916805
2023-01-05T02:27:35.265+08:00[Asia/Shanghai]	117667147	16191070156	江西省上饶市德兴市新营街道G6021杭长高速	28916805
2023-01-05T02:27:54.535+08:00[Asia/Shanghai]	117663358	16191070156	江西省上饶市德兴市新营街道G6021杭长高速	28914402
2023-01-05T02:28:29.400+08:00[Asia/Shanghai]	117659100	16191070156	江西省上饶市德兴市新营街道G6021杭长高速	28910288
2023-01-05T02:28:57.745+08:00[Asia/Shanghai]	117654406	16191070156	江西省上饶市德兴市新营街道G6021杭长高速	28905451
2023-01-05T02:29:26.445+08:00[Asia/Shanghai]	117648036	16191070156	江西省上饶市德兴市新营街道G6021杭长高速	28900740
2023-01-05T02:29:57.584+08:00[Asia/Shanghai]	117640656	16191070156	江西省上饶市德兴市新营街道G6021杭长高速	28897904
2023-01-05T02:30:12.825+08:00[Asia/Shanghai]	117637568	16191070156	江西省上饶市德兴市新营街道G6021杭长高速	28896832
2023-01-05T02:30:38.960+08:00[Asia/Shanghai]	117631788	16191070156	江西省上饶市德兴市新营街道G6021杭长高速	28894460
2023-01-05T02:31:05.250+08:00[Asia/Shanghai]	117627322	16191070156	江西省上饶市德兴市新营街道G6021杭长高速	28891502
2023-01-05T02:31:36.255+08:00[Asia/Shanghai]	117622806	16191070156	江西省上饶市德兴市新营街道G6021杭长高速	28887599
2023-01-05T02:31:47.915+08:00[Asia/Shanghai]	117620888	16191070156	江西省上饶市德兴市新营街道G6021杭长高速	28885925
2023-01-05T02:32:19.545+08:00[Asia/Shanghai]	117615911	16191070156	江西省上饶市德兴市张村乡G6021杭长高速	28881590
2023-01-05T02:33:12.864+08:00[Asia/Shanghai]	117606705	16191070156	江西省上饶市德兴市张村乡G6021杭长高速德兴服务区	28876421
2023-01-05T02:33:18.783+08:00[Asia/Shanghai]	117606213	16191070156	江西省上饶市德兴市张村乡G6021杭长高速德兴服务区	28876261
2023-01-05T02:33:21.853+08:00[Asia/Shanghai]	117606003	16191070156	江西省上饶市德兴市张村乡G6021杭长高速德兴服务区	28876324
2023-01-05T02:33:26.913+08:00[Asia/Shanghai]	117605705	16191070156	江西省上饶市德兴市张村乡G6021杭长高速德兴服务区	28876461
2023-01-05T02:33:36.023+08:00[Asia/Shanghai]	117605430	16191070156	江西省上饶市德兴市张村乡德兴服务区公共厕所德兴服务区	28876342
2023-01-05T02:34:07.568+08:00[Asia/Shanghai]	117604449	16191070156	江西省上饶市德兴市张村乡德兴服务区住宿德兴服务区	28875916
2023-01-05T02:34:26.488+08:00[Asia/Shanghai]	117604029	16191070156	江西省上饶市德兴市张村乡德兴服务区	28875725
2023-01-05T02:34:30.448+08:00[Asia/Shanghai]	117603928	16191070156	江西省上饶市德兴市张村乡G6021杭长高速德兴服务区	28875569
2023-01-05T02:34:33.528+08:00[Asia/Shanghai]	117603865	16191070156	江西省上饶市德兴市张村乡G6021杭长高速德兴服务区	28875459
2023-01-05T02:34:46.764+08:00[Asia/Shanghai]	117603351	16191070156	江西省上饶市德兴市张村乡G6021杭长高速德兴服务区	28875288
2023-01-05T02:35:18.099+08:00[Asia/Shanghai]	117603075	16191070156	江西省上饶市德兴市张村乡中国石化德兴服务区北加油站	28875246
2023-01-05T02:35:33.188+08:00[Asia/Shanghai]	117603141	16191070156	江西省上饶市德兴市张村乡中国石化德兴服务区北加油站德兴服务区	28875248
2023-01-05T02:35:35.238+08:00[Asia/Shanghai]	117603151	16191070156	江西省上饶市德兴市张村乡中国石化德兴服务区北加油站德兴服务区	28875214
2023-01-05T02:35:38.313+08:00[Asia/Shanghai]	117603113	16191070156	江西省上饶市德兴市张村乡G6021杭长高速德兴服务区	28875022
2023-01-05T02:35:39.348+08:00[Asia/Shanghai]	117602940	16191070156	江西省上饶市德兴市张村乡G6021杭长高速德兴服务区	28874888
2023-01-05T02:36:10.319+08:00[Asia/Shanghai]	117597426	16191070156	江西省上饶市德兴市张村乡G6021杭长高速	28872458
2023-01-05T02:36:33.693+08:00[Asia/Shanghai]	117591496	16191070156	江西省上饶市德兴市张村乡G6021杭长高速	28868883
2023-01-05T02:37:04.063+08:00[Asia/Shanghai]	117584513	16191070156	江西省上饶市德兴市张村乡G6021杭长高速	28864038
2023-01-05T02:37:13.123+08:00[Asia/Shanghai]	117582397	16191070156	江西省上饶市德兴市张村乡G6021杭长高速	28863148
2023-01-05T02:37:18.982+08:00[Asia/Shanghai]	117581565	16191070156	江西省上饶市德兴市张村乡G6021杭长高速	28862879
2023-01-05T02:37:23.192+08:00[Asia/Shanghai]	117579231	16191070156	江西省上饶市德兴市张村乡G6021杭长高速	28862396
2023-01-05T02:37:54.338+08:00[Asia/Shanghai]	117570791	16191070156	江西省上饶市德兴市张村乡G6021杭长高速	28862300
2023-01-05T02:38:26.013+08:00[Asia/Shanghai]	117562712	16191070156	江西省上饶市德兴市张村乡G6021杭长高速	28862363
2023-01-05T02:38:55.048+08:00[Asia/Shanghai]	117554653	16191070156	江西省上饶市德兴市张村乡G6021杭长高速	28861627
2023-01-05T02:39:07.157+08:00[Asia/Shanghai]	117551581	16191070156	江西省上饶市德兴市张村乡G6021杭长高速	28860425
2023-01-05T02:39:27.333+08:00[Asia/Shanghai]	117546680	16191070156	江西省上饶市德兴市张村乡G6021杭长高速	28858440
2023-01-05T02:39:41.357+08:00[Asia/Shanghai]	117542930	16191070156	江西省上饶市德兴市张村乡G6021杭长高速	28857744
2023-01-05T02:39:54.617+08:00[Asia/Shanghai]	117539110	16191070156	江西省景德镇市乐平市十里岗镇G6021杭长高速	28857672
2023-01-05T02:40:06.697+08:00[Asia/Shanghai]	117535653	16191070156	江西省景德镇市乐平市十里岗镇G6021杭长高速	28858157
2023-01-05T02:40:39.148+08:00[Asia/Shanghai]	117525722	16191070156	江西省景德镇市乐平市十里岗镇G6021杭长高速	28860786
2023-01-05T02:40:54.042+08:00[Asia/Shanghai]	117520744	16191070156	江西省景德镇市乐平市十里岗镇G6021杭长高速	28861688
2023-01-05T02:41:09.280+08:00[Asia/Shanghai]	117515859	16191070156	江西省景德镇市乐平市十里岗镇G6021杭长高速	28861620
2023-01-05T02:41:40.347+08:00[Asia/Shanghai]	117506067	16191070156	江西省景德镇市乐平市十里岗镇G6021杭长高速	28859423
2023-01-05T02:42:12.012+08:00[Asia/Shanghai]	117497604	16191070156	江西省景德镇市乐平市十里岗镇G6021杭长高速	28857800
2023-01-05T02:42:42.861+08:00[Asia/Shanghai]	117489510	16191070156	江西省景德镇市乐平市十里岗镇G6021杭长高速	28857639
2023-01-05T02:43:13.872+08:00[Asia/Shanghai]	117482562	16191070156	江西省景德镇市乐平市十里岗镇G6021杭长高速	28858053
2023-01-05T02:43:35.542+08:00[Asia/Shanghai]	117476914	16191070156	江西省景德镇市乐平市十里岗镇G6021杭长高速	28857867
2023-01-05T02:44:06.097+08:00[Asia/Shanghai]	117468231	16191070156	江西省景德镇市乐平市十里岗镇G6021杭长高速	28856748
2023-01-05T02:44:21.753+08:00[Asia/Shanghai]	117462931	16191070156	江西省景德镇市乐平市十里岗镇G6021杭长高速	28856562
2023-01-05T02:44:39.917+08:00[Asia/Shanghai]	117457345	16191070156	江西省景德镇市乐平市十里岗镇G6021杭长高速	28857282
2023-01-05T02:45:11.360+08:00[Asia/Shanghai]	117448395	16191070156	江西省景德镇市乐平市十里岗镇G6021杭长高速	28859793
2023-01-05T02:45:43.092+08:00[Asia/Shanghai]	117439648	16191070156	江西省景德镇市乐平市众埠镇G6021杭长高速	28862259
2023-01-05T02:46:17.877+08:00[Asia/Shanghai]	117432346	16191070156	江西省景德镇市乐平市众埠镇G6021杭长高速	28863511
2023-01-05T02:46:23.666+08:00[Asia/Shanghai]	117429877	16191070156	江西省景德镇市乐平市众埠镇G6021杭长高速	28863740
2023-01-05T02:46:56.237+08:00[Asia/Shanghai]	117420167	16191070156	江西省景德镇市乐平市众埠镇G6021杭长高速	28864153
2023-01-05T02:47:22.427+08:00[Asia/Shanghai]	117413005	16191070156	江西省景德镇市乐平市众埠镇G6021杭长高速	28864928
2023-01-05T02:47:53.356+08:00[Asia/Shanghai]	117404477	16191070156	江西省景德镇市乐平市众埠镇G6021杭长高速	28867287
2023-01-05T02:48:08.722+08:00[Asia/Shanghai]	117399705	16191070156	江西省景德镇市乐平市众埠镇G6021杭长高速	28867969
2023-01-05T02:48:40.902+08:00[Asia/Shanghai]	117390689	16191070156	江西省景德镇市乐平市众埠镇G6021杭长高速	28867895
2023-01-05T02:49:12.027+08:00[Asia/Shanghai]	117381481	16191070156	江西省景德镇市乐平市众埠镇G6021杭长高速	28868395
2023-01-05T02:49:22.537+08:00[Asia/Shanghai]	117378219	16191070156	江西省景德镇市乐平市众埠镇G6021杭长高速	28868976
2023-01-05T02:49:54.362+08:00[Asia/Shanghai]	117369835	16191070156	江西省景德镇市乐平市众埠镇G6021杭长高速	28870523
2023-01-05T02:50:09.057+08:00[Asia/Shanghai]	117365324	16191070156	江西省景德镇市乐平市众埠镇G6021杭长高速	28870909
2023-01-05T02:50:40.297+08:00[Asia/Shanghai]	117357127	16191070156	江西省景德镇市乐平市众埠镇G6021杭长高速	28871013
2023-01-05T02:51:11.642+08:00[Asia/Shanghai]	117347542	16191070156	江西省景德镇市乐平市众埠镇G6021杭长高速	28872037
2023-01-05T02:51:43.862+08:00[Asia/Shanghai]	117337573	16191070156	江西省景德镇市乐平市众埠镇G6021杭长高速	28873140
2023-01-05T02:52:05.998+08:00[Asia/Shanghai]	117330999	16191070156	江西省景德镇市乐平市众埠镇G6021杭长高速	28872932
2023-01-05T02:52:36.262+08:00[Asia/Shanghai]	117323068	16191070156	江西省景德镇市乐平市众埠镇G6021杭长高速	28871452
2023-01-05T02:53:12.452+08:00[Asia/Shanghai]	117314913	16191070156	江西省景德镇市乐平市众埠镇G6021杭长高速	28869194
2023-01-05T02:53:39.007+08:00[Asia/Shanghai]	117306495	16191070156	江西省景德镇市乐平市众埠镇G6021杭长高速	28867184
2023-01-05T02:53:43.625+08:00[Asia/Shanghai]	117304888	16191070156	江西省景德镇市乐平市众埠镇G6021杭长高速	28866966
2023-01-05T02:54:14.402+08:00[Asia/Shanghai]	117299203	16191070156	江西省景德镇市乐平市众埠镇G6021杭长高速	28866661
2023-01-05T02:54:27.227+08:00[Asia/Shanghai]	117296657	16191070156	江西省景德镇市乐平市众埠镇G6021杭长高速	28866731
2023-01-05T02:54:58.992+08:00[Asia/Shanghai]	117289150	16191070156	江西省景德镇市乐平市众埠镇G6021杭长高速	28867735
2023-01-05T02:54:59.442+08:00[Asia/Shanghai]	117288884	16191070156	江西省景德镇市乐平市众埠镇G6021杭长高速	28867796
2023-01-05T02:55:22.042+08:00[Asia/Shanghai]	117282747	16191070156	江西省景德镇市乐平市众埠镇G6021杭长高速	28869516
2023-01-05T02:55:53.347+08:00[Asia/Shanghai]	117273528	16191070156	江西省景德镇市乐平市众埠镇G6021杭长高速	28872046
2023-01-05T02:56:24.632+08:00[Asia/Shanghai]	117264143	16191070156	江西省景德镇市乐平市众埠镇G6021杭长高速	28873397
2023-01-05T02:56:26.294+08:00[Asia/Shanghai]	117263572	16191070156	江西省景德镇市乐平市众埠镇G6021杭长高速	28873436
2023-01-05T02:56:57.157+08:00[Asia/Shanghai]	117256296	16191070156	江西省景德镇市乐平市众埠镇G6021杭长高速	28873778
2023-01-05T02:57:28.872+08:00[Asia/Shanghai]	117248896	16191070156	江西省景德镇市乐平市众埠镇G6021杭长高速	28873883
2023-01-05T02:57:47.822+08:00[Asia/Shanghai]	117244635	16191070156	江西省景德镇市乐平市众埠镇G6021杭长高速	28873705
2023-01-05T02:57:50.891+08:00[Asia/Shanghai]	117244126	16191070156	江西省景德镇市乐平市众埠镇G6021杭长高速	28873879
2023-01-05T02:57:54.951+08:00[Asia/Shanghai]	117243563	16191070156	江西省景德镇市乐平市众埠镇G6021杭长高速	28874305
2023-01-05T02:57:57.018+08:00[Asia/Shanghai]	117243257	16191070156	江西省景德镇市乐平市众埠镇G6021杭长高速	28874759
2023-01-05T02:58:00.072+08:00[Asia/Shanghai]	117243078	16191070156	江西省景德镇市乐平市众埠镇G6021杭长高速	28875274
2023-01-05T02:58:12.793+08:00[Asia/Shanghai]	117242882	16191070156	江西省景德镇市乐平市众埠镇乐平南收费站(G6021杭长高速出口)	28877461
2023-01-05T02:58:18.301+08:00[Asia/Shanghai]	117243029	16191070156	江西省景德镇市乐平市众埠镇乐平南收费站(G6021杭长高速出口)	28878332
2023-01-05T02:58:39.577+08:00[Asia/Shanghai]	117243297	16191070156	江西省景德镇市乐平市众埠镇乐平南收费站(G6021杭长高速出口)	28879145
2023-01-05T02:59:07.772+08:00[Asia/Shanghai]	117243245	16191070156	江西省景德镇市乐平市众埠镇乐平南收费站(G6021杭长高速出口)	28879098
2023-01-05T02:59:11.721+08:00[Asia/Shanghai]	117243280	16191070156	江西省景德镇市乐平市众埠镇乐平南收费站(G6021杭长高速入口)乐平南收费站(G6021杭长高速出口)	28879338
2023-01-05T02:59:20.816+08:00[Asia/Shanghai]	117243522	16191070156	江西省景德镇市乐平市众埠镇205省道	28880067
2023-01-05T02:59:26.896+08:00[Asia/Shanghai]	117243792	16191070156	江西省景德镇市乐平市众埠镇205省道	28880474
2023-01-05T02:59:28.951+08:00[Asia/Shanghai]	117243885	16191070156	江西省景德镇市乐平市众埠镇205省道	28880520
2023-01-05T02:59:32.016+08:00[Asia/Shanghai]	117244026	16191070156	江西省景德镇市乐平市众埠镇205省道	28880519
2023-01-05T02:59:35.071+08:00[Asia/Shanghai]	117244183	16191070156	江西省景德镇市乐平市众埠镇205省道	28880443
2023-01-05T03:00:00.494+08:00[Asia/Shanghai]	117247063	16191070156	江西省景德镇市乐平市众埠镇205省道	28878705
2023-01-05T03:00:17.547+08:00[Asia/Shanghai]	117248423	16191070156	江西省景德镇市乐平市众埠镇205省道中国石化众埠加油站	28878227
2023-01-05T03:00:21.606+08:00[Asia/Shanghai]	117248473	16191070156	江西省景德镇市乐平市众埠镇205省道中国石化众埠加油站	28878272
2023-01-05T03:00:24.666+08:00[Asia/Shanghai]	117248482	16191070156	江西省景德镇市乐平市众埠镇205省道中国石化众埠加油站	28878348
2023-01-05T03:00:25.731+08:00[Asia/Shanghai]	117248451	16191070156	江西省景德镇市乐平市众埠镇中国石化众埠加油站	28878374
2023-01-05T03:00:56.859+08:00[Asia/Shanghai]	117248275	16191070156	江西省景德镇市乐平市众埠镇中国石化众埠加油站	28878428
2023-01-05T03:00:58.967+08:00[Asia/Shanghai]	117248199	16191070156	江西省景德镇市乐平市众埠镇205省道中国石化众埠加油站	28878421
2023-01-05T03:01:02.361+08:00[Asia/Shanghai]	117248071	16191070156	江西省景德镇市乐平市众埠镇205省道中国石化众埠加油站	28878402
2023-01-05T03:01:05.036+08:00[Asia/Shanghai]	117247915	16191070156	江西省景德镇市乐平市众埠镇205省道中国石化众埠加油站	28878428
2023-01-05T03:01:21.309+08:00[Asia/Shanghai]	117246168	16191070156	江西省景德镇市乐平市众埠镇205省道	28879206
2023-01-05T03:01:52.272+08:00[Asia/Shanghai]	117242413	16191070156	江西省景德镇市乐平市众埠镇205省道	28881782
2023-01-05T03:02:02.482+08:00[Asia/Shanghai]	117240663	16191070156	江西省景德镇市乐平市众埠镇205省道	28883082
2023-01-05T03:02:13.667+08:00[Asia/Shanghai]	117239425	16191070156	江西省景德镇市乐平市众埠镇205省道	28884541
2023-01-05T03:02:44.972+08:00[Asia/Shanghai]	117235924	16191070156	江西省景德镇市乐平市众埠镇205省道	28889913
2023-01-05T03:02:46.955+08:00[Asia/Shanghai]	117235820	16191070156	江西省景德镇市乐平市众埠镇205省道	28890229
2023-01-05T03:02:48.016+08:00[Asia/Shanghai]	117235806	16191070156	江西省景德镇市乐平市众埠镇205省道	28890543
2023-01-05T03:02:54.096+08:00[Asia/Shanghai]	117236002	16191070156	江西省景德镇市乐平市众埠镇205省道	28891325
2023-01-05T03:02:57.161+08:00[Asia/Shanghai]	117236304	16191070156	江西省景德镇市乐平市众埠镇205省道	28891782
2023-01-05T03:03:01.216+08:00[Asia/Shanghai]	117236824	16191070156	江西省景德镇市乐平市众埠镇205省道	28892538
2023-01-05T03:03:06.291+08:00[Asia/Shanghai]	117237008	16191070156	江西省景德镇市乐平市众埠镇205省道	28893168
2023-01-05T03:03:22.097+08:00[Asia/Shanghai]	117237281	16191070156	江西省景德镇市乐平市接渡镇205省道	28895986
2023-01-05T03:03:44.717+08:00[Asia/Shanghai]	117236738	16191070156	江西省景德镇市乐平市接渡镇205省道	28900278
2023-01-05T03:04:10.327+08:00[Asia/Shanghai]	117234553	16191070156	江西省景德镇市乐平市接渡镇205省道	28904480
2023-01-05T03:04:15.972+08:00[Asia/Shanghai]	117233581	16191070156	江西省景德镇市乐平市接渡镇205省道乐平市接渡木材检查站	28905279
2023-01-05T03:04:21.036+08:00[Asia/Shanghai]	117232566	16191070156	江西省景德镇市乐平市接渡镇205省道	28905650
2023-01-05T03:04:24.088+08:00[Asia/Shanghai]	117231981	16191070156	江西省景德镇市乐平市接渡镇205省道	28905728
2023-01-05T03:04:28.196+08:00[Asia/Shanghai]	117231001	16191070156	江西省景德镇市乐平市接渡镇205省道	28905676
2023-01-05T03:04:34.416+08:00[Asia/Shanghai]	117230134	16191070156	江西省景德镇市乐平市接渡镇205省道	28905440
2023-01-05T03:04:38.486+08:00[Asia/Shanghai]	117229497	16191070156	江西省景德镇市乐平市接渡镇205省道	28905086
2023-01-05T03:04:58.812+08:00[Asia/Shanghai]	117226947	16191070156	江西省景德镇市乐平市接渡镇205省道	28903626
2023-01-05T03:05:01.811+08:00[Asia/Shanghai]	117226475	16191070156	江西省景德镇市乐平市接渡镇205省道	28903534
2023-01-05T03:05:05.876+08:00[Asia/Shanghai]	117225874	16191070156	江西省景德镇市乐平市接渡镇205省道	28903548
2023-01-05T03:05:08.926+08:00[Asia/Shanghai]	117225437	16191070156	江西省景德镇市乐平市接渡镇205省道	28903653
2023-01-05T03:05:12.101+08:00[Asia/Shanghai]	117224990	16191070156	江西省景德镇市乐平市接渡镇205省道	28903873
2023-01-05T03:05:16.161+08:00[Asia/Shanghai]	117224497	16191070156	江西省景德镇市乐平市接渡镇205省道	28904272
2023-01-05T03:05:40.542+08:00[Asia/Shanghai]	117220602	16191070156	江西省景德镇市乐平市接渡镇205省道	28907914
2023-01-05T03:05:44.571+08:00[Asia/Shanghai]	117219884	16191070156	江西省景德镇市乐平市接渡镇205省道	28908264
2023-01-05T03:05:55.782+08:00[Asia/Shanghai]	117217694	16191070156	江西省景德镇市乐平市接渡镇205省道	28909199
2023-01-05T03:06:26.693+08:00[Asia/Shanghai]	117212151	16191070156	江西省景德镇市乐平市接渡镇205省道	28913277
2023-01-05T03:06:58.293+08:00[Asia/Shanghai]	117207820	16191070156	江西省景德镇市乐平市接渡镇205省道	28916460
2023-01-05T03:07:29.745+08:00[Asia/Shanghai]	117203120	16191070156	江西省景德镇市乐平市接渡镇205省道	28919916
2023-01-05T03:08:01.201+08:00[Asia/Shanghai]	117198126	16191070156	江西省景德镇市乐平市接渡镇205省道	28922893
2023-01-05T03:08:21.052+08:00[Asia/Shanghai]	117195086	16191070156	江西省景德镇市乐平市接渡镇205省道	28925173
2023-01-05T03:08:52.412+08:00[Asia/Shanghai]	117191492	16191070156	江西省景德镇市乐平市接渡镇205省道	28929900
2023-01-05T03:09:14.682+08:00[Asia/Shanghai]	117189249	16191070156	江西省景德镇市乐平市接渡镇205省道	28932494
2023-01-05T03:09:46.556+08:00[Asia/Shanghai]	117183950	16191070156	江西省景德镇市乐平市接渡镇205省道	28935552
2023-01-05T03:10:17.697+08:00[Asia/Shanghai]	117179218	16191070156	江西省景德镇市乐平市接渡镇205省道	28938250
2023-01-05T03:10:49.372+08:00[Asia/Shanghai]	117174646	16191070156	江西省景德镇市乐平市接渡镇205省道	28940853
2023-01-05T03:11:20.916+08:00[Asia/Shanghai]	117169954	16191070156	江西省景德镇市乐平市接渡镇205省道	28943955
2023-01-05T03:11:32.094+08:00[Asia/Shanghai]	117168786	16191070156	江西省景德镇市乐平市接渡镇205省道	28945157
2023-01-05T03:11:40.086+08:00[Asia/Shanghai]	117168267	16191070156	江西省景德镇市乐平市接渡镇205省道	28945987
2023-01-05T03:11:56.350+08:00[Asia/Shanghai]	117167424	16191070156	江西省景德镇市乐平市接渡镇205省道接渡中心小学	28947740
2023-01-05T03:12:27.982+08:00[Asia/Shanghai]	117164469	16191070156	江西省景德镇市乐平市接渡镇乐平大道	28951689
2023-01-05T03:12:59.474+08:00[Asia/Shanghai]	117162323	16191070156	江西省景德镇市乐平市接渡镇乐平大道利华·东方郡	28954514
2023-01-05T03:13:31.020+08:00[Asia/Shanghai]	117162323	16191070156	江西省景德镇市乐平市接渡镇乐平大道利华·东方郡	28954495
2023-01-05T03:14:02.583+08:00[Asia/Shanghai]	117162132	16191070156	江西省景德镇市乐平市接渡镇乐平大道	28954793
2023-01-05T03:14:23.726+08:00[Asia/Shanghai]	117160827	16191070156	江西省景德镇市乐平市接渡镇乐平大道	28956811
2023-01-05T03:14:55.791+08:00[Asia/Shanghai]	117158326	16191070156	江西省景德镇市乐平市接渡镇东风路乐平大连医院	28959818
2023-01-05T03:15:26.803+08:00[Asia/Shanghai]	117155093	16191070156	江西省景德镇市乐平市洎阳街道东风路江西彩云食品有限公司	28963314
2023-01-05T03:15:58.170+08:00[Asia/Shanghai]	117152242	16191070156	江西省景德镇市乐平市洎阳街道东风路	28966445
2023-01-05T03:16:27.538+08:00[Asia/Shanghai]	117149472	16191070156	江西省景德镇市乐平市洎阳街道东风路东昇景苑	28969400
2023-01-05T03:16:59.014+08:00[Asia/Shanghai]	117149031	16191070156	江西省景德镇市乐平市洎阳街道东风路东昇景苑	28969701
2023-01-05T03:17:30.474+08:00[Asia/Shanghai]	117149035	16191070156	江西省景德镇市乐平市洎阳街道东风路东昇景苑	28969707
2023-01-05T03:17:42.207+08:00[Asia/Shanghai]	117148518	16191070156	江西省景德镇市乐平市洎阳街道东风路中国石油人民路加油站	28970056
2023-01-05T03:18:13.400+08:00[Asia/Shanghai]	117144245	16191070156	江西省景德镇市乐平市洎阳街道东风路维也纳酒店(乐平市政府店)	28972223
2023-01-05T03:18:21.571+08:00[Asia/Shanghai]	117143198	16191070156	江西省景德镇市乐平市洎阳街道人民东路富豪假日酒店	28972891
2023-01-05T03:18:52.280+08:00[Asia/Shanghai]	117142707	16191070156	江西省景德镇市乐平市洎阳街道人民东路南方翡翠城	28973364
2023-01-05T03:19:17.703+08:00[Asia/Shanghai]	117140454	16191070156	江西省景德镇市乐平市洎阳街道人民路凯旋华府	28975319
2023-01-05T03:19:20.216+08:00[Asia/Shanghai]	117140018	16191070156	江西省景德镇市乐平市洎阳街道人民路凯旋华府	28975492
2023-01-05T03:19:25.286+08:00[Asia/Shanghai]	117139386	16191070156	江西省景德镇市乐平市洎阳街道人民路凯旋华府	28975603
2023-01-05T03:19:28.726+08:00[Asia/Shanghai]	117138905	16191070156	江西省景德镇市乐平市洎阳街道人民路凯旋华府	28975606
2023-01-05T03:19:46.577+08:00[Asia/Shanghai]	117136166	16191070156	江西省景德镇市乐平市洎阳街道人民路紫荆苑小区	28975471
2023-01-05T03:20:17.682+08:00[Asia/Shanghai]	117135452	16191070156	江西省景德镇市乐平市洎阳街道人民路佳乐花园	28975513
2023-01-05T03:20:48.998+08:00[Asia/Shanghai]	117131891	16191070156	江西省景德镇市乐平市洎阳街道人民路	28975772
2023-01-05T03:20:58.190+08:00[Asia/Shanghai]	117131072	16191070156	江西省景德镇市乐平市洎阳街道景丰门巷乐平龙秀商务宾馆	28975738
2023-01-05T03:20:59.250+08:00[Asia/Shanghai]	117131010	16191070156	江西省景德镇市乐平市洎阳街道东风路45号乐平龙秀商务宾馆	28975593
2023-01-05T03:21:05.338+08:00[Asia/Shanghai]	117130864	16191070156	江西省景德镇市乐平市洎阳街道昌平路10号乐平龙秀商务宾馆	28975196
2023-01-05T03:21:08.392+08:00[Asia/Shanghai]	117130946	16191070156	江西省景德镇市乐平市洎阳街道昌平路乐平龙秀商务宾馆	28975133
2023-01-05T03:21:13.471+08:00[Asia/Shanghai]	117131151	16191070156	江西省景德镇市乐平市洎阳街道昌平路2号乐平龙秀商务宾馆	28975093
2023-01-05T03:21:16.523+08:00[Asia/Shanghai]	117131200	16191070156	江西省景德镇市乐平市洎阳街道昌平路2号乐平龙秀商务宾馆	28975117
2023-01-05T03:21:22.603+08:00[Asia/Shanghai]	117131291	16191070156	江西省景德镇市乐平市洎阳街道农夫烧烤乐平龙秀商务宾馆	28975241
2023-01-05T03:21:54.317+08:00[Asia/Shanghai]	117131263	16191070156	江西省景德镇市乐平市洎阳街道农夫烧烤乐平龙秀商务宾馆	28975204
2023-01-05T03:22:25.837+08:00[Asia/Shanghai]	117131276	16191070156	江西省景德镇市乐平市洎阳街道农夫烧烤乐平龙秀商务宾馆	28975201
2023-01-05T03:22:57.312+08:00[Asia/Shanghai]	117131304	16191070156	江西省景德镇市乐平市洎阳街道农夫烧烤乐平龙秀商务宾馆	28975202
2023-01-05T03:23:28.517+08:00[Asia/Shanghai]	117131313	16191070156	江西省景德镇市乐平市洎阳街道农夫烧烤乐平龙秀商务宾馆	28975191
2023-01-05T03:24:00.102+08:00[Asia/Shanghai]	117131318	16191070156	江西省景德镇市乐平市洎阳街道农夫烧烤乐平龙秀商务宾馆	28975192
2023-01-05T03:24:31.659+08:00[Asia/Shanghai]	117131324	16191070156	江西省景德镇市乐平市洎阳街道农夫烧烤乐平龙秀商务宾馆	28975204
2023-01-05T03:25:03.572+08:00[Asia/Shanghai]	117131330	16191070156	江西省景德镇市乐平市洎阳街道农夫烧烤乐平龙秀商务宾馆	28975207
2023-01-05T03:25:34.532+08:00[Asia/Shanghai]	117131329	16191070156	江西省景德镇市乐平市洎阳街道农夫烧烤乐平龙秀商务宾馆	28975219
2023-01-05T03:26:06.227+08:00[Asia/Shanghai]	117131331	16191070156	江西省景德镇市乐平市洎阳街道农夫烧烤乐平龙秀商务宾馆	28975227
2023-01-05T03:26:37.697+08:00[Asia/Shanghai]	117131330	16191070156	江西省景德镇市乐平市洎阳街道农夫烧烤乐平龙秀商务宾馆	28975222
2023-01-05T03:27:09.207+08:00[Asia/Shanghai]	117131330	16191070156	江西省景德镇市乐平市洎阳街道农夫烧烤乐平龙秀商务宾馆	28975222
2023-01-05T03:27:40.632+08:00[Asia/Shanghai]	117131330	16191070156	江西省景德镇市乐平市洎阳街道农夫烧烤乐平龙秀商务宾馆	28975222
2023-01-05T03:28:12.092+08:00[Asia/Shanghai]	117131330	16191070156	江西省景德镇市乐平市洎阳街道农夫烧烤乐平龙秀商务宾馆	28975222
2023-01-05T03:28:44.127+08:00[Asia/Shanghai]	117131330	16191070156	江西省景德镇市乐平市洎阳街道农夫烧烤乐平龙秀商务宾馆	28975222
2023-01-05T03:29:15.603+08:00[Asia/Shanghai]	117131330	16191070156	江西省景德镇市乐平市洎阳街道农夫烧烤乐平龙秀商务宾馆	28975222
2023-01-05T03:29:22.676+08:00[Asia/Shanghai]	117131330	16191070156	江西省景德镇市乐平市洎阳街道农夫烧烤乐平龙秀商务宾馆	28975222
2023-01-05T03:32:31.642+08:00[Asia/Shanghai]	117131330	16191070156	江西省景德镇市乐平市洎阳街道农夫烧烤乐平龙秀商务宾馆	28975222
2023-01-05T03:34:17.922+08:00[Asia/Shanghai]	117131330	16191070156	江西省景德镇市乐平市洎阳街道农夫烧烤乐平龙秀商务宾馆	28975222
2023-01-05T03:37:26.812+08:00[Asia/Shanghai]	117131330	16191070156	江西省景德镇市乐平市洎阳街道农夫烧烤乐平龙秀商务宾馆	28975222
2023-01-05T03:40:36.127+08:00[Asia/Shanghai]	117131330	16191070156	江西省景德镇市乐平市洎阳街道农夫烧烤乐平龙秀商务宾馆	28975222
2023-01-05T03:43:44.962+08:00[Asia/Shanghai]	117131330	16191070156	江西省景德镇市乐平市洎阳街道农夫烧烤乐平龙秀商务宾馆	28975222
2023-01-05T03:46:54.227+08:00[Asia/Shanghai]	117131330	16191070156	江西省景德镇市乐平市洎阳街道农夫烧烤乐平龙秀商务宾馆	28975222
2023-01-05T03:50:03.592+08:00[Asia/Shanghai]	117131330	16191070156	江西省景德镇市乐平市洎阳街道农夫烧烤乐平龙秀商务宾馆	28975222
2023-01-05T03:53:12.372+08:00[Asia/Shanghai]	117131330	16191070156	江西省景德镇市乐平市洎阳街道农夫烧烤乐平龙秀商务宾馆	28975222
2023-01-05T03:56:21.662+08:00[Asia/Shanghai]	117131330	16191070156	江西省景德镇市乐平市洎阳街道农夫烧烤乐平龙秀商务宾馆	28975222
2023-01-05T03:59:30.502+08:00[Asia/Shanghai]	117131330	16191070156	江西省景德镇市乐平市洎阳街道农夫烧烤乐平龙秀商务宾馆	28975222
2023-01-05T04:02:39.752+08:00[Asia/Shanghai]	117131330	16191070156	江西省景德镇市乐平市洎阳街道农夫烧烤乐平龙秀商务宾馆	28975222
2023-01-05T04:05:48.537+08:00[Asia/Shanghai]	117131330	16191070156	江西省景德镇市乐平市洎阳街道农夫烧烤乐平龙秀商务宾馆	28975222
2023-01-05T04:08:57.857+08:00[Asia/Shanghai]	117131330	16191070156	江西省景德镇市乐平市洎阳街道农夫烧烤乐平龙秀商务宾馆	28975222
2023-01-05T04:12:06.692+08:00[Asia/Shanghai]	117131330	16191070156	江西省景德镇市乐平市洎阳街道农夫烧烤乐平龙秀商务宾馆	28975222
2023-01-05T04:15:16.012+08:00[Asia/Shanghai]	117131330	16191070156	江西省景德镇市乐平市洎阳街道农夫烧烤乐平龙秀商务宾馆	28975222
2023-01-05T04:18:24.822+08:00[Asia/Shanghai]	117131330	16191070156	江西省景德镇市乐平市洎阳街道农夫烧烤乐平龙秀商务宾馆	28975222
2023-01-05T04:21:34.107+08:00[Asia/Shanghai]	117131330	16191070156	江西省景德镇市乐平市洎阳街道农夫烧烤乐平龙秀商务宾馆	28975222
2023-01-05T04:24:43.472+08:00[Asia/Shanghai]	117131330	16191070156	江西省景德镇市乐平市洎阳街道农夫烧烤乐平龙秀商务宾馆	28975222
2023-01-05T04:27:52.262+08:00[Asia/Shanghai]	117131330	16191070156	江西省景德镇市乐平市洎阳街道农夫烧烤乐平龙秀商务宾馆	28975222
2023-01-05T04:31:01.047+08:00[Asia/Shanghai]	117131330	16191070156	江西省景德镇市乐平市洎阳街道农夫烧烤乐平龙秀商务宾馆	28975222
2023-01-05T04:34:10.328+08:00[Asia/Shanghai]	117131330	16191070156	江西省景德镇市乐平市洎阳街道农夫烧烤乐平龙秀商务宾馆	28975222
2023-01-05T04:37:19.602+08:00[Asia/Shanghai]	117131330	16191070156	江西省景德镇市乐平市洎阳街道农夫烧烤乐平龙秀商务宾馆	28975222
2023-01-05T04:40:28.412+08:00[Asia/Shanghai]	117131330	16191070156	江西省景德镇市乐平市洎阳街道农夫烧烤乐平龙秀商务宾馆	28975222
2023-01-05T04:43:37.717+08:00[Asia/Shanghai]	117131330	16191070156	江西省景德镇市乐平市洎阳街道农夫烧烤乐平龙秀商务宾馆	28975222
2023-01-05T04:46:46.507+08:00[Asia/Shanghai]	117131330	16191070156	江西省景德镇市乐平市洎阳街道农夫烧烤乐平龙秀商务宾馆	28975222
2023-01-05T04:49:55.857+08:00[Asia/Shanghai]	117131330	16191070156	江西省景德镇市乐平市洎阳街道农夫烧烤乐平龙秀商务宾馆	28975222
2023-01-05T04:53:04.552+08:00[Asia/Shanghai]	117131330	16191070156	江西省景德镇市乐平市洎阳街道农夫烧烤乐平龙秀商务宾馆	28975222
2023-01-05T04:56:13.882+08:00[Asia/Shanghai]	117131330	16191070156	江西省景德镇市乐平市洎阳街道农夫烧烤乐平龙秀商务宾馆	28975222
2023-01-05T04:59:23.707+08:00[Asia/Shanghai]	117131330	16191070156	江西省景德镇市乐平市洎阳街道农夫烧烤乐平龙秀商务宾馆	28975222
2023-01-05T05:02:31.957+08:00[Asia/Shanghai]	117131330	16191070156	江西省景德镇市乐平市洎阳街道农夫烧烤乐平龙秀商务宾馆	28975222
2023-01-05T05:05:41.282+08:00[Asia/Shanghai]	117131330	16191070156	江西省景德镇市乐平市洎阳街道农夫烧烤乐平龙秀商务宾馆	28975222
2023-01-05T05:08:50.012+08:00[Asia/Shanghai]	117131330	16191070156	江西省景德镇市乐平市洎阳街道农夫烧烤乐平龙秀商务宾馆	28975222
2023-01-05T05:11:59.337+08:00[Asia/Shanghai]	117131330	16191070156	江西省景德镇市乐平市洎阳街道农夫烧烤乐平龙秀商务宾馆	28975222
2023-01-05T05:15:08.117+08:00[Asia/Shanghai]	117131330	16191070156	江西省景德镇市乐平市洎阳街道农夫烧烤乐平龙秀商务宾馆	28975222
2023-01-05T05:18:17.466+08:00[Asia/Shanghai]	117131330	16191070156	江西省景德镇市乐平市洎阳街道农夫烧烤乐平龙秀商务宾馆	28975222
2023-01-05T05:21:26.733+08:00[Asia/Shanghai]	117131330	16191070156	江西省景德镇市乐平市洎阳街道农夫烧烤乐平龙秀商务宾馆	28975222
2023-01-05T05:24:35.492+08:00[Asia/Shanghai]	117131330	16191070156	江西省景德镇市乐平市洎阳街道农夫烧烤乐平龙秀商务宾馆	28975222
2023-01-05T05:27:44.772+08:00[Asia/Shanghai]	117131330	16191070156	江西省景德镇市乐平市洎阳街道农夫烧烤乐平龙秀商务宾馆	28975222
2023-01-05T05:30:53.597+08:00[Asia/Shanghai]	117131330	16191070156	江西省景德镇市乐平市洎阳街道农夫烧烤乐平龙秀商务宾馆	28975222
2023-01-05T05:34:03.508+08:00[Asia/Shanghai]	117131330	16191070156	江西省景德镇市乐平市洎阳街道农夫烧烤乐平龙秀商务宾馆	28975222
2023-01-05T05:37:11.727+08:00[Asia/Shanghai]	117131330	16191070156	江西省景德镇市乐平市洎阳街道农夫烧烤乐平龙秀商务宾馆	28975222
2023-01-05T05:40:21.027+08:00[Asia/Shanghai]	117131330	16191070156	江西省景德镇市乐平市洎阳街道农夫烧烤乐平龙秀商务宾馆	28975222
2023-01-05T05:43:29.827+08:00[Asia/Shanghai]	117131330	16191070156	江西省景德镇市乐平市洎阳街道农夫烧烤乐平龙秀商务宾馆	28975222
2023-01-05T05:46:39.092+08:00[Asia/Shanghai]	117131330	16191070156	江西省景德镇市乐平市洎阳街道农夫烧烤乐平龙秀商务宾馆	28975222
2023-01-05T05:49:48.492+08:00[Asia/Shanghai]	117131330	16191070156	江西省景德镇市乐平市洎阳街道农夫烧烤乐平龙秀商务宾馆	28975222
2023-01-05T05:52:57.222+08:00[Asia/Shanghai]	117131330	16191070156	江西省景德镇市乐平市洎阳街道农夫烧烤乐平龙秀商务宾馆	28975222
2023-01-05T05:56:06.542+08:00[Asia/Shanghai]	117131330	16191070156	江西省景德镇市乐平市洎阳街道农夫烧烤乐平龙秀商务宾馆	28975222
2023-01-05T05:59:15.292+08:00[Asia/Shanghai]	117131330	16191070156	江西省景德镇市乐平市洎阳街道农夫烧烤乐平龙秀商务宾馆	28975222
2023-01-05T06:02:24.593+08:00[Asia/Shanghai]	117131330	16191070156	江西省景德镇市乐平市洎阳街道农夫烧烤乐平龙秀商务宾馆	28975222
2023-01-05T06:05:33.377+08:00[Asia/Shanghai]	117131330	16191070156	江西省景德镇市乐平市洎阳街道农夫烧烤乐平龙秀商务宾馆	28975222
2023-01-05T06:08:42.667+08:00[Asia/Shanghai]	117131330	16191070156	江西省景德镇市乐平市洎阳街道农夫烧烤乐平龙秀商务宾馆	28975222
2023-01-05T06:11:51.927+08:00[Asia/Shanghai]	117131330	16191070156	江西省景德镇市乐平市洎阳街道农夫烧烤乐平龙秀商务宾馆	28975222
2023-01-05T06:15:00.647+08:00[Asia/Shanghai]	117131330	16191070156	江西省景德镇市乐平市洎阳街道农夫烧烤乐平龙秀商务宾馆	28975222
2023-01-05T11:16:08.820+08:00[Asia/Shanghai]	117131141	16191070156	江西省景德镇市乐平市洎阳街道隆江猪脚饭乐平龙秀商务宾馆	28974978
2023-01-05T11:16:14.639+08:00[Asia/Shanghai]	117131146	16191070156	江西省景德镇市乐平市洎阳街道昌平路2号乐平龙秀商务宾馆	28974985
2023-01-05T11:16:45.540+08:00[Asia/Shanghai]	117131283	16191070156	江西省景德镇市乐平市洎阳街道杨柳巷23-6号乐平龙秀商务宾馆	28975012
2023-01-05T11:17:16.960+08:00[Asia/Shanghai]	117131331	16191070156	江西省景德镇市乐平市洎阳街道农夫烧烤乐平龙秀商务宾馆	28975209
2023-01-05T11:17:48.515+08:00[Asia/Shanghai]	117131362	16191070156	江西省景德镇市乐平市洎阳街道农夫烧烤乐平龙秀商务宾馆	28975219
2023-01-05T11:18:20.450+08:00[Asia/Shanghai]	117131335	16191070156	江西省景德镇市乐平市洎阳街道农夫烧烤乐平龙秀商务宾馆	28975214
2023-01-05T11:18:51.376+08:00[Asia/Shanghai]	117131309	16191070156	江西省景德镇市乐平市洎阳街道农夫烧烤乐平龙秀商务宾馆	28975204
2023-01-05T11:19:23.470+08:00[Asia/Shanghai]	117131292	16191070156	江西省景德镇市乐平市洎阳街道农夫烧烤乐平龙秀商务宾馆	28975187
2023-01-05T11:19:54.990+08:00[Asia/Shanghai]	117131306	16191070156	江西省景德镇市乐平市洎阳街道农夫烧烤乐平龙秀商务宾馆	28975197
2023-01-05T11:20:26.435+08:00[Asia/Shanghai]	117131313	16191070156	江西省景德镇市乐平市洎阳街道农夫烧烤乐平龙秀商务宾馆	28975198
2023-01-05T11:20:58.410+08:00[Asia/Shanghai]	117131316	16191070156	江西省景德镇市乐平市洎阳街道农夫烧烤乐平龙秀商务宾馆	28975194
2023-01-05T11:21:29.487+08:00[Asia/Shanghai]	117131320	16191070156	江西省景德镇市乐平市洎阳街道农夫烧烤乐平龙秀商务宾馆	28975198
2023-01-05T11:22:00.730+08:00[Asia/Shanghai]	117131319	16191070156	江西省景德镇市乐平市洎阳街道农夫烧烤乐平龙秀商务宾馆	28975201
2023-01-05T11:22:07.335+08:00[Asia/Shanghai]	117131319	16191070156	江西省景德镇市乐平市洎阳街道农夫烧烤乐平龙秀商务宾馆	28975201
2023-01-05T11:25:16.320+08:00[Asia/Shanghai]	117131319	16191070156	江西省景德镇市乐平市洎阳街道农夫烧烤乐平龙秀商务宾馆	28975201
2023-01-05T11:25:29.825+08:00[Asia/Shanghai]	117131319	16191070156	江西省景德镇市乐平市洎阳街道农夫烧烤乐平龙秀商务宾馆	28975201
2023-01-05T11:28:39.125+08:00[Asia/Shanghai]	117131319	16191070156	江西省景德镇市乐平市洎阳街道农夫烧烤乐平龙秀商务宾馆	28975201
2023-01-05T11:31:47.905+08:00[Asia/Shanghai]	117131319	16191070156	江西省景德镇市乐平市洎阳街道农夫烧烤乐平龙秀商务宾馆	28975201
2023-01-05T11:34:57.664+08:00[Asia/Shanghai]	117131319	16191070156	江西省景德镇市乐平市洎阳街道农夫烧烤乐平龙秀商务宾馆	28975201
2023-01-05T11:38:05.914+08:00[Asia/Shanghai]	117131319	16191070156	江西省景德镇市乐平市洎阳街道农夫烧烤乐平龙秀商务宾馆	28975201
2023-01-05T11:41:15.220+08:00[Asia/Shanghai]	117131319	16191070156	江西省景德镇市乐平市洎阳街道农夫烧烤乐平龙秀商务宾馆	28975201
2023-01-05T11:44:24.519+08:00[Asia/Shanghai]	117131319	16191070156	江西省景德镇市乐平市洎阳街道农夫烧烤乐平龙秀商务宾馆	28975201
2023-01-05T11:47:33.294+08:00[Asia/Shanghai]	117131319	16191070156	江西省景德镇市乐平市洎阳街道农夫烧烤乐平龙秀商务宾馆	28975201
2023-01-05T11:50:42.499+08:00[Asia/Shanghai]	117131319	16191070156	江西省景德镇市乐平市洎阳街道农夫烧烤乐平龙秀商务宾馆	28975201
2023-01-05T11:53:51.779+08:00[Asia/Shanghai]	117131319	16191070156	江西省景德镇市乐平市洎阳街道农夫烧烤乐平龙秀商务宾馆	28975201
2023-01-05T11:57:00.559+08:00[Asia/Shanghai]	117131319	16191070156	江西省景德镇市乐平市洎阳街道农夫烧烤乐平龙秀商务宾馆	28975201
2023-01-05T12:00:09.839+08:00[Asia/Shanghai]	117131319	16191070156	江西省景德镇市乐平市洎阳街道农夫烧烤乐平龙秀商务宾馆	28975201
2023-01-05T12:03:18.594+08:00[Asia/Shanghai]	117131319	16191070156	江西省景德镇市乐平市洎阳街道农夫烧烤乐平龙秀商务宾馆	28975201
2023-01-05T12:06:27.819+08:00[Asia/Shanghai]	117131319	16191070156	江西省景德镇市乐平市洎阳街道农夫烧烤乐平龙秀商务宾馆	28975201
2023-01-05T12:09:37.699+08:00[Asia/Shanghai]	117131319	16191070156	江西省景德镇市乐平市洎阳街道农夫烧烤乐平龙秀商务宾馆	28975201
2023-01-05T12:12:45.929+08:00[Asia/Shanghai]	117131319	16191070156	江西省景德镇市乐平市洎阳街道农夫烧烤乐平龙秀商务宾馆	28975201
2023-01-05T12:15:55.234+08:00[Asia/Shanghai]	117131319	16191070156	江西省景德镇市乐平市洎阳街道农夫烧烤乐平龙秀商务宾馆	28975201
2023-01-05T12:19:03.999+08:00[Asia/Shanghai]	117131319	16191070156	江西省景德镇市乐平市洎阳街道农夫烧烤乐平龙秀商务宾馆	28975201
2023-01-05T12:22:13.249+08:00[Asia/Shanghai]	117131319	16191070156	江西省景德镇市乐平市洎阳街道农夫烧烤乐平龙秀商务宾馆	28975201
2023-01-05T12:25:22.069+08:00[Asia/Shanghai]	117131319	16191070156	江西省景德镇市乐平市洎阳街道农夫烧烤乐平龙秀商务宾馆	28975201
2023-01-05T12:28:31.384+08:00[Asia/Shanghai]	117131319	16191070156	江西省景德镇市乐平市洎阳街道农夫烧烤乐平龙秀商务宾馆	28975201
2023-01-05T12:31:40.644+08:00[Asia/Shanghai]	117131319	16191070156	江西省景德镇市乐平市洎阳街道农夫烧烤乐平龙秀商务宾馆	28975201
2023-01-05T12:34:49.419+08:00[Asia/Shanghai]	117131319	16191070156	江西省景德镇市乐平市洎阳街道农夫烧烤乐平龙秀商务宾馆	28975201
2023-01-05T12:37:58.639+08:00[Asia/Shanghai]	117131319	16191070156	江西省景德镇市乐平市洎阳街道农夫烧烤乐平龙秀商务宾馆	28975201
2023-01-05T12:41:07.899+08:00[Asia/Shanghai]	117131319	16191070156	江西省景德镇市乐平市洎阳街道农夫烧烤乐平龙秀商务宾馆	28975201
2023-01-05T12:44:17.259+08:00[Asia/Shanghai]	117131319	16191070156	江西省景德镇市乐平市洎阳街道农夫烧烤乐平龙秀商务宾馆	28975201
2023-01-05T12:47:25.964+08:00[Asia/Shanghai]	117131319	16191070156	江西省景德镇市乐平市洎阳街道农夫烧烤乐平龙秀商务宾馆	28975201
2023-01-05T12:50:34.734+08:00[Asia/Shanghai]	117131319	16191070156	江西省景德镇市乐平市洎阳街道农夫烧烤乐平龙秀商务宾馆	28975201
2023-01-05T12:53:44.019+08:00[Asia/Shanghai]	117131319	16191070156	江西省景德镇市乐平市洎阳街道农夫烧烤乐平龙秀商务宾馆	28975201
2023-01-05T12:56:53.234+08:00[Asia/Shanghai]	117131319	16191070156	江西省景德镇市乐平市洎阳街道农夫烧烤乐平龙秀商务宾馆	28975201
2023-01-05T13:00:01.979+08:00[Asia/Shanghai]	117131319	16191070156	江西省景德镇市乐平市洎阳街道农夫烧烤乐平龙秀商务宾馆	28975201
2023-01-05T13:03:11.309+08:00[Asia/Shanghai]	117131319	16191070156	江西省景德镇市乐平市洎阳街道农夫烧烤乐平龙秀商务宾馆	28975201
2023-01-05T13:06:20.054+08:00[Asia/Shanghai]	117131319	16191070156	江西省景德镇市乐平市洎阳街道农夫烧烤乐平龙秀商务宾馆	28975201
2023-01-05T13:09:29.319+08:00[Asia/Shanghai]	117131319	16191070156	江西省景德镇市乐平市洎阳街道农夫烧烤乐平龙秀商务宾馆	28975201
2023-01-05T13:12:38.584+08:00[Asia/Shanghai]	117131319	16191070156	江西省景德镇市乐平市洎阳街道农夫烧烤乐平龙秀商务宾馆	28975201
2023-01-05T14:25:25.305+08:00[Asia/Shanghai]	117139743	16191070156	江西省 景德镇市 乐平市 东风南路 靠近乐平加满大酒店	28970071
2023-01-05T14:25:32.895+08:00[Asia/Shanghai]	117131454	16191070156	江西省景德镇市乐平市洎阳街道杨柳巷23-8号	28975154
2023-01-05T14:26:04.295+08:00[Asia/Shanghai]	117131200	16191070156	江西省景德镇市乐平市洎阳街道农夫烧烤乐平龙秀商务宾馆	28975383
2023-01-05T14:26:35.815+08:00[Asia/Shanghai]	117131134	16191070156	江西省景德镇市乐平市洎阳街道昌平路乐平龙秀商务宾馆	28975390
2023-01-05T14:26:53.825+08:00[Asia/Shanghai]	117131118	16191070156	江西省景德镇市乐平市洎阳街道昌平路乐平龙秀商务宾馆	28975384
2023-01-05T14:27:24.905+08:00[Asia/Shanghai]	117131042	16191070156	江西省景德镇市乐平市洎阳街道昌平路乐平龙秀商务宾馆	28975427
2023-01-05T14:27:56.855+08:00[Asia/Shanghai]	117131165	16191070156	江西省景德镇市乐平市洎阳街道农夫烧烤乐平龙秀商务宾馆	28975374
2023-01-05T14:28:02.140+08:00[Asia/Shanghai]	117131135	16191070156	江西省景德镇市乐平市洎阳街道昌平路乐平龙秀商务宾馆	28975383
2023-01-05T14:28:05.205+08:00[Asia/Shanghai]	117131114	16191070156	江西省景德镇市乐平市洎阳街道昌平路乐平龙秀商务宾馆	28975340
2023-01-05T14:28:07.265+08:00[Asia/Shanghai]	117131111	16191070156	江西省景德镇市乐平市洎阳街道昌平路98号乐平龙秀商务宾馆	28975307
2023-01-05T14:28:12.325+08:00[Asia/Shanghai]	117131072	16191070156	江西省景德镇市乐平市洎阳街道昌平路98号乐平龙秀商务宾馆	28975269
2023-01-05T14:28:43.825+08:00[Asia/Shanghai]	117131187	16191070156	江西省景德镇市乐平市洎阳街道昌平路2号乐平龙秀商务宾馆	28975046
2023-01-05T14:28:51.690+08:00[Asia/Shanghai]	117131146	16191070156	江西省景德镇市乐平市洎阳街道昌平路2号乐平龙秀商务宾馆	28975032
2023-01-05T14:28:55.735+08:00[Asia/Shanghai]	117131056	16191070156	江西省景德镇市乐平市洎阳街道昌平路2号乐平龙秀商务宾馆	28975051
2023-01-05T14:29:27.318+08:00[Asia/Shanghai]	117131003	16191070156	江西省景德镇市乐平市洎阳街道昌平路乐平龙秀商务宾馆	28975227
2023-01-05T14:29:36.070+08:00[Asia/Shanghai]	117131028	16191070156	江西省景德镇市乐平市洎阳街道昌平路98号乐平龙秀商务宾馆	28975308
2023-01-05T14:29:53.289+08:00[Asia/Shanghai]	117131088	16191070156	江西省景德镇市乐平市洎阳街道昌平路乐平龙秀商务宾馆	28975389
2023-01-05T14:30:25.162+08:00[Asia/Shanghai]	117131111	16191070156	江西省景德镇市乐平市洎阳街道昌平路乐平龙秀商务宾馆	28975405
2023-01-05T14:30:34.502+08:00[Asia/Shanghai]	117131137	16191070156	江西省景德镇市乐平市洎阳街道昌平路乐平龙秀商务宾馆	28975427
2023-01-05T14:30:40.574+08:00[Asia/Shanghai]	117131232	16191070156	江西省景德镇市乐平市洎阳街道人民中路123号乐平龙秀商务宾馆	28975621
2023-01-05T14:30:43.658+08:00[Asia/Shanghai]	117131285	16191070156	江西省景德镇市乐平市洎阳街道人民路乐平龙秀商务宾馆	28975719
2023-01-05T14:31:15.266+08:00[Asia/Shanghai]	117131280	16191070156	江西省景德镇市乐平市洎阳街道人民路乐平龙秀商务宾馆	28975705
2023-01-05T14:31:46.688+08:00[Asia/Shanghai]	117131294	16191070156	江西省景德镇市乐平市洎阳街道人民中路123号乐平龙秀商务宾馆	28975685
2023-01-05T14:32:10.251+08:00[Asia/Shanghai]	117131293	16191070156	江西省景德镇市乐平市洎阳街道人民路乐平龙秀商务宾馆	28975708
2023-01-05T14:32:41.069+08:00[Asia/Shanghai]	117131813	16191070156	江西省景德镇市乐平市洎阳街道点兵点将四川小吃集顺天花园小区	28977088
2023-01-05T14:33:12.671+08:00[Asia/Shanghai]	117132365	16191070156	江西省景德镇市乐平市洎阳街道昌平路顺天花园小区	28978373
2023-01-05T14:33:22.671+08:00[Asia/Shanghai]	117132393	16191070156	江西省景德镇市乐平市洎阳街道昌平路京东广场	28978560
2023-01-05T14:33:24.721+08:00[Asia/Shanghai]	117132367	16191070156	江西省景德镇市乐平市洎阳街道昌平路京东广场	28978603
2023-01-05T14:33:26.781+08:00[Asia/Shanghai]	117132317	16191070156	江西省景德镇市乐平市洎阳街道昌平路京东广场	28978634
2023-01-05T14:33:39.915+08:00[Asia/Shanghai]	117131779	16191070156	江西省景德镇市乐平市洎阳街道又又烤肉(江西乐平店)京东广场	28978666
2023-01-05T14:33:40.965+08:00[Asia/Shanghai]	117131744	16191070156	江西省景德镇市乐平市洎阳街道又又烤肉(江西乐平店)京东广场	28978653
2023-01-05T14:33:43.020+08:00[Asia/Shanghai]	117131735	16191070156	江西省景德镇市乐平市洎阳街道又又烤肉(江西乐平店)京东广场	28978628
2023-01-05T14:33:44.065+08:00[Asia/Shanghai]	117131740	16191070156	江西省景德镇市乐平市洎阳街道又又烤肉(江西乐平店)京东广场	28978619
2023-01-05T14:34:15.791+08:00[Asia/Shanghai]	117131799	16191070156	江西省景德镇市乐平市洎阳街道又又烤肉(江西乐平店)京东广场	28978594
2023-01-05T14:34:47.326+08:00[Asia/Shanghai]	117131796	16191070156	江西省景德镇市乐平市洎阳街道又又烤肉(江西乐平店)京东广场	28978588
2023-01-05T14:35:18.756+08:00[Asia/Shanghai]	117131802	16191070156	江西省景德镇市乐平市洎阳街道又又烤肉(江西乐平店)京东广场	28978595
2023-01-05T14:35:50.241+08:00[Asia/Shanghai]	117131806	16191070156	江西省景德镇市乐平市洎阳街道又又烤肉(江西乐平店)京东广场	28978601
2023-01-05T14:36:21.926+08:00[Asia/Shanghai]	117131814	16191070156	江西省景德镇市乐平市洎阳街道又又烤肉(江西乐平店)京东广场	28978607
2023-01-05T14:36:53.916+08:00[Asia/Shanghai]	117131813	16191070156	江西省景德镇市乐平市洎阳街道又又烤肉(江西乐平店)京东广场	28978617
2023-01-05T14:37:24.856+08:00[Asia/Shanghai]	117131812	16191070156	江西省景德镇市乐平市洎阳街道又又烤肉(江西乐平店)京东广场	28978626
2023-01-05T14:37:56.321+08:00[Asia/Shanghai]	117131813	16191070156	江西省景德镇市乐平市洎阳街道又又烤肉(江西乐平店)京东广场	28978631
2023-01-05T14:38:27.766+08:00[Asia/Shanghai]	117131812	16191070156	江西省景德镇市乐平市洎阳街道又又烤肉(江西乐平店)京东广场	28978630
2023-01-05T14:38:59.251+08:00[Asia/Shanghai]	117131810	16191070156	江西省景德镇市乐平市洎阳街道又又烤肉(江西乐平店)京东广场	28978631
2023-01-05T14:39:23.466+08:00[Asia/Shanghai]	117131810	16191070156	江西省景德镇市乐平市洎阳街道又又烤肉(江西乐平店)京东广场	28978631
2023-01-05T14:42:32.791+08:00[Asia/Shanghai]	117131810	16191070156	江西省景德镇市乐平市洎阳街道又又烤肉(江西乐平店)京东广场	28978631
2023-01-05T14:45:19.471+08:00[Asia/Shanghai]	117131810	16191070156	江西省景德镇市乐平市洎阳街道又又烤肉(江西乐平店)京东广场	28978631
2023-01-05T14:47:16.306+08:00[Asia/Shanghai]	117131810	16191070156	江西省景德镇市乐平市洎阳街道又又烤肉(江西乐平店)京东广场	28978631
2023-01-05T14:47:41.571+08:00[Asia/Shanghai]	117131771	16191070156	江西省景德镇市乐平市洎阳街道又又烤肉(江西乐平店)京东广场	28978629
2023-01-05T14:47:43.521+08:00[Asia/Shanghai]	117131727	16191070156	江西省景德镇市乐平市洎阳街道又又烤肉(江西乐平店)京东广场	28978635
2023-01-05T14:47:49.621+08:00[Asia/Shanghai]	117131742	16191070156	江西省景德镇市乐平市洎阳街道又又烤肉(江西乐平店)京东广场	28978648
2023-01-05T14:47:50.661+08:00[Asia/Shanghai]	117131761	16191070156	江西省景德镇市乐平市洎阳街道又又烤肉(江西乐平店)京东广场	28978659
2023-01-05T14:47:52.711+08:00[Asia/Shanghai]	117131844	16191070156	江西省景德镇市乐平市洎阳街道有乐烧中式烤肉京东广场	28978675
2023-01-05T14:47:59.021+08:00[Asia/Shanghai]	117132337	16191070156	江西省景德镇市乐平市洎阳街道昌平路京东广场	28978683
2023-01-05T14:48:01.791+08:00[Asia/Shanghai]	117132392	16191070156	江西省景德镇市乐平市洎阳街道昌平路京东广场	28978654
2023-01-05T14:48:02.841+08:00[Asia/Shanghai]	117132390	16191070156	江西省景德镇市乐平市洎阳街道昌平路京东广场	28978616
2023-01-05T14:48:06.911+08:00[Asia/Shanghai]	117132338	16191070156	江西省景德镇市乐平市洎阳街道昌平路顺天花园小区	28978373
2023-01-05T14:48:38.240+08:00[Asia/Shanghai]	117131385	16191070156	江西省景德镇市乐平市洎阳街道昌平路	28976427
2023-01-05T14:49:09.705+08:00[Asia/Shanghai]	117131372	16191070156	江西省景德镇市乐平市洎阳街道昌平路	28976450
2023-01-05T14:49:28.523+08:00[Asia/Shanghai]	117131117	16191070156	江西省景德镇市乐平市洎阳街道人民中路乐平龙秀商务宾馆	28975829
2023-01-05T14:49:43.821+08:00[Asia/Shanghai]	117130881	16191070156	江西省景德镇市乐平市洎阳街道昌平路118号乐平龙秀商务宾馆	28975240
2023-01-05T14:49:45.616+08:00[Asia/Shanghai]	117130927	16191070156	江西省景德镇市乐平市洎阳街道昌平路乐平龙秀商务宾馆	28975230
2023-01-05T14:49:46.656+08:00[Asia/Shanghai]	117130945	16191070156	江西省景德镇市乐平市洎阳街道昌平路乐平龙秀商务宾馆	28975237
2023-01-05T14:49:59.945+08:00[Asia/Shanghai]	117131282	16191070156	江西省景德镇市乐平市洎阳街道农夫烧烤乐平龙秀商务宾馆	28975331
2023-01-05T14:50:31.545+08:00[Asia/Shanghai]	117131364	16191070156	江西省景德镇市乐平市洎阳街道农夫烧烤乐平龙秀商务宾馆	28975298
2023-01-05T14:51:03.036+08:00[Asia/Shanghai]	117131404	16191070156	江西省景德镇市乐平市洎阳街道农夫烧烤乐平龙秀商务宾馆	28975263
2023-01-05T14:51:35.015+08:00[Asia/Shanghai]	117131401	16191070156	江西省景德镇市乐平市洎阳街道农夫烧烤乐平龙秀商务宾馆	28975264
2023-01-05T14:52:05.945+08:00[Asia/Shanghai]	117131410	16191070156	江西省景德镇市乐平市洎阳街道农夫烧烤乐平龙秀商务宾馆	28975260
2023-01-05T14:52:37.925+08:00[Asia/Shanghai]	117131404	16191070156	江西省景德镇市乐平市洎阳街道农夫烧烤乐平龙秀商务宾馆	28975250
2023-01-05T14:53:09.420+08:00[Asia/Shanghai]	117131413	16191070156	江西省景德镇市乐平市洎阳街道农夫烧烤乐平龙秀商务宾馆	28975222
2023-01-05T14:53:40.910+08:00[Asia/Shanghai]	117131430	16191070156	江西省景德镇市乐平市洎阳街道农夫烧烤乐平龙秀商务宾馆	28975200
2023-01-05T14:54:12.360+08:00[Asia/Shanghai]	117131441	16191070156	江西省景德镇市乐平市洎阳街道杨柳巷23-8号乐平龙秀商务宾馆	28975186
2023-01-05T14:54:43.820+08:00[Asia/Shanghai]	117131444	16191070156	江西省景德镇市乐平市洎阳街道杨柳巷23-8号乐平龙秀商务宾馆	28975184
2023-01-05T14:55:15.275+08:00[Asia/Shanghai]	117131441	16191070156	江西省景德镇市乐平市洎阳街道杨柳巷23-8号乐平龙秀商务宾馆	28975184
2023-01-05T14:55:28.620+08:00[Asia/Shanghai]	117131441	16191070156	江西省景德镇市乐平市洎阳街道杨柳巷23-8号乐平龙秀商务宾馆	28975184
2023-01-05T14:58:37+08:00[Asia/Shanghai]	117131441	16191070156	江西省景德镇市乐平市洎阳街道杨柳巷23-8号乐平龙秀商务宾馆	28975184
2023-01-05T15:01:26.215+08:00[Asia/Shanghai]	117131441	16191070156	江西省景德镇市乐平市洎阳街道杨柳巷23-8号乐平龙秀商务宾馆	28975184
2023-01-05T15:04:35.075+08:00[Asia/Shanghai]	117131441	16191070156	江西省景德镇市乐平市洎阳街道杨柳巷23-8号乐平龙秀商务宾馆	28975184
2023-01-05T15:07:44.360+08:00[Asia/Shanghai]	117131441	16191070156	江西省景德镇市乐平市洎阳街道杨柳巷23-8号乐平龙秀商务宾馆	28975184
2023-01-05T15:10:53.180+08:00[Asia/Shanghai]	117131441	16191070156	江西省景德镇市乐平市洎阳街道杨柳巷23-8号乐平龙秀商务宾馆	28975184
2023-01-05T15:14:02.410+08:00[Asia/Shanghai]	117131441	16191070156	江西省景德镇市乐平市洎阳街道杨柳巷23-8号乐平龙秀商务宾馆	28975184
2023-01-05T15:17:11.765+08:00[Asia/Shanghai]	117131441	16191070156	江西省景德镇市乐平市洎阳街道杨柳巷23-8号乐平龙秀商务宾馆	28975184
2023-01-05T15:20:20.550+08:00[Asia/Shanghai]	117131441	16191070156	江西省景德镇市乐平市洎阳街道杨柳巷23-8号乐平龙秀商务宾馆	28975184
2023-01-05T15:23:29.841+08:00[Asia/Shanghai]	117131441	16191070156	江西省景德镇市乐平市洎阳街道杨柳巷23-8号乐平龙秀商务宾馆	28975184
2023-01-05T15:26:38.636+08:00[Asia/Shanghai]	117131441	16191070156	江西省景德镇市乐平市洎阳街道杨柳巷23-8号乐平龙秀商务宾馆	28975184
2023-01-05T15:29:47.876+08:00[Asia/Shanghai]	117131441	16191070156	江西省景德镇市乐平市洎阳街道杨柳巷23-8号乐平龙秀商务宾馆	28975184
2023-01-05T15:32:56.666+08:00[Asia/Shanghai]	117131441	16191070156	江西省景德镇市乐平市洎阳街道杨柳巷23-8号乐平龙秀商务宾馆	28975184
2023-01-05T15:36:05.991+08:00[Asia/Shanghai]	117131441	16191070156	江西省景德镇市乐平市洎阳街道杨柳巷23-8号乐平龙秀商务宾馆	28975184
2023-01-05T15:39:14.796+08:00[Asia/Shanghai]	117131441	16191070156	江西省景德镇市乐平市洎阳街道杨柳巷23-8号乐平龙秀商务宾馆	28975184
2023-01-05T15:42:24.086+08:00[Asia/Shanghai]	117131441	16191070156	江西省景德镇市乐平市洎阳街道杨柳巷23-8号乐平龙秀商务宾馆	28975184
2023-01-05T15:45:33.316+08:00[Asia/Shanghai]	117131441	16191070156	江西省景德镇市乐平市洎阳街道杨柳巷23-8号乐平龙秀商务宾馆	28975184
2023-01-05T15:48:42.116+08:00[Asia/Shanghai]	117131441	16191070156	江西省景德镇市乐平市洎阳街道杨柳巷23-8号乐平龙秀商务宾馆	28975184
2023-01-05T15:51:52.021+08:00[Asia/Shanghai]	117131441	16191070156	江西省景德镇市乐平市洎阳街道杨柳巷23-8号乐平龙秀商务宾馆	28975184
2023-01-05T15:55:00.201+08:00[Asia/Shanghai]	117131441	16191070156	江西省景德镇市乐平市洎阳街道杨柳巷23-8号乐平龙秀商务宾馆	28975184
2023-01-05T15:58:09.516+08:00[Asia/Shanghai]	117131441	16191070156	江西省景德镇市乐平市洎阳街道杨柳巷23-8号乐平龙秀商务宾馆	28975184
2023-01-05T16:01:18.731+08:00[Asia/Shanghai]	117131441	16191070156	江西省景德镇市乐平市洎阳街道杨柳巷23-8号乐平龙秀商务宾馆	28975184
2023-01-05T16:04:27.551+08:00[Asia/Shanghai]	117131441	16191070156	江西省景德镇市乐平市洎阳街道杨柳巷23-8号乐平龙秀商务宾馆	28975184
2023-01-05T16:07:36.861+08:00[Asia/Shanghai]	117131441	16191070156	江西省景德镇市乐平市洎阳街道杨柳巷23-8号乐平龙秀商务宾馆	28975184
2023-01-05T16:10:45.651+08:00[Asia/Shanghai]	117131441	16191070156	江西省景德镇市乐平市洎阳街道杨柳巷23-8号乐平龙秀商务宾馆	28975184
2023-01-05T16:13:54.931+08:00[Asia/Shanghai]	117131441	16191070156	江西省景德镇市乐平市洎阳街道杨柳巷23-8号乐平龙秀商务宾馆	28975184
2023-01-05T16:17:03.721+08:00[Asia/Shanghai]	117131441	16191070156	江西省景德镇市乐平市洎阳街道杨柳巷23-8号乐平龙秀商务宾馆	28975184
2023-01-05T16:20:12.996+08:00[Asia/Shanghai]	117131441	16191070156	江西省景德镇市乐平市洎阳街道杨柳巷23-8号乐平龙秀商务宾馆	28975184
2023-01-05T16:23:22.281+08:00[Asia/Shanghai]	117131441	16191070156	江西省景德镇市乐平市洎阳街道杨柳巷23-8号乐平龙秀商务宾馆	28975184
2023-01-05T16:26:31.631+08:00[Asia/Shanghai]	117131441	16191070156	江西省景德镇市乐平市洎阳街道杨柳巷23-8号乐平龙秀商务宾馆	28975184
2023-01-05T16:29:40.336+08:00[Asia/Shanghai]	117131441	16191070156	江西省景德镇市乐平市洎阳街道杨柳巷23-8号乐平龙秀商务宾馆	28975184
2023-01-05T16:32:49.131+08:00[Asia/Shanghai]	117131441	16191070156	江西省景德镇市乐平市洎阳街道杨柳巷23-8号乐平龙秀商务宾馆	28975184
2023-01-05T16:35:58.371+08:00[Asia/Shanghai]	117131441	16191070156	江西省景德镇市乐平市洎阳街道杨柳巷23-8号乐平龙秀商务宾馆	28975184
2023-01-05T16:39:07.641+08:00[Asia/Shanghai]	117131441	16191070156	江西省景德镇市乐平市洎阳街道杨柳巷23-8号乐平龙秀商务宾馆	28975184
2023-01-05T16:42:16.447+08:00[Asia/Shanghai]	117131441	16191070156	江西省景德镇市乐平市洎阳街道杨柳巷23-8号乐平龙秀商务宾馆	28975184
2023-01-05T16:45:25.747+08:00[Asia/Shanghai]	117131441	16191070156	江西省景德镇市乐平市洎阳街道杨柳巷23-8号乐平龙秀商务宾馆	28975184
2023-01-05T16:48:34.541+08:00[Asia/Shanghai]	117131441	16191070156	江西省景德镇市乐平市洎阳街道杨柳巷23-8号乐平龙秀商务宾馆	28975184
2023-01-05T16:51:43.781+08:00[Asia/Shanghai]	117131441	16191070156	江西省景德镇市乐平市洎阳街道杨柳巷23-8号乐平龙秀商务宾馆	28975184
2023-01-05T16:54:52.606+08:00[Asia/Shanghai]	117131441	16191070156	江西省景德镇市乐平市洎阳街道杨柳巷23-8号乐平龙秀商务宾馆	28975184
2023-01-05T16:58:01.906+08:00[Asia/Shanghai]	117131441	16191070156	江西省景德镇市乐平市洎阳街道杨柳巷23-8号乐平龙秀商务宾馆	28975184
2023-01-05T17:01:11.721+08:00[Asia/Shanghai]	117131441	16191070156	江西省景德镇市乐平市洎阳街道杨柳巷23-8号乐平龙秀商务宾馆	28975184
2023-01-05T17:04:19.961+08:00[Asia/Shanghai]	117131441	16191070156	江西省景德镇市乐平市洎阳街道杨柳巷23-8号乐平龙秀商务宾馆	28975184
2023-01-05T17:07:29.221+08:00[Asia/Shanghai]	117131441	16191070156	江西省景德镇市乐平市洎阳街道杨柳巷23-8号乐平龙秀商务宾馆	28975184
2023-01-05T17:10:38.017+08:00[Asia/Shanghai]	117131441	16191070156	江西省景德镇市乐平市洎阳街道杨柳巷23-8号乐平龙秀商务宾馆	28975184
2023-01-05T17:13:47.266+08:00[Asia/Shanghai]	117131441	16191070156	江西省景德镇市乐平市洎阳街道杨柳巷23-8号乐平龙秀商务宾馆	28975184
2023-01-05T17:16:56.541+08:00[Asia/Shanghai]	117131441	16191070156	江西省景德镇市乐平市洎阳街道杨柳巷23-8号乐平龙秀商务宾馆	28975184
2023-01-05T17:20:05.321+08:00[Asia/Shanghai]	117131441	16191070156	江西省景德镇市乐平市洎阳街道杨柳巷23-8号乐平龙秀商务宾馆	28975184
2023-01-05T17:23:14.582+08:00[Asia/Shanghai]	117131441	16191070156	江西省景德镇市乐平市洎阳街道杨柳巷23-8号乐平龙秀商务宾馆	28975184
2023-01-05T17:26:23.382+08:00[Asia/Shanghai]	117131441	16191070156	江西省景德镇市乐平市洎阳街道杨柳巷23-8号乐平龙秀商务宾馆	28975184
2023-01-05T17:29:32.656+08:00[Asia/Shanghai]	117131441	16191070156	江西省景德镇市乐平市洎阳街道杨柳巷23-8号乐平龙秀商务宾馆	28975184
2023-01-06T03:21:14.712+08:00[Asia/Shanghai]	117139752	16191070156	江西省 景德镇市 乐平市 东风南路 靠近乐平加满大酒店	28970051
2023-01-06T03:21:20.271+08:00[Asia/Shanghai]	117131363	16191070156	江西省景德镇市乐平市洎阳街道杨柳巷23-7号乐平龙秀商务宾馆	28975111
2023-01-06T03:21:51.147+08:00[Asia/Shanghai]	117131401	16191070156	江西省景德镇市乐平市洎阳街道杨柳巷23-8号乐平龙秀商务宾馆	28975134
2023-01-06T03:22:23.116+08:00[Asia/Shanghai]	117131427	16191070156	江西省景德镇市乐平市洎阳街道杨柳巷23-8号乐平龙秀商务宾馆	28975138
2023-01-06T03:22:54.566+08:00[Asia/Shanghai]	117131440	16191070156	江西省景德镇市乐平市洎阳街道杨柳巷23-8号	28975125
2023-01-06T03:23:26.027+08:00[Asia/Shanghai]	117131420	16191070156	江西省景德镇市乐平市洎阳街道杨柳巷23-8号	28975107
2023-01-06T03:23:57.477+08:00[Asia/Shanghai]	117131344	16191070156	江西省景德镇市乐平市洎阳街道杨柳巷23-7号	28975028
2023-01-06T03:24:28.941+08:00[Asia/Shanghai]	117131305	16191070156	江西省景德镇市乐平市洎阳街道杨柳巷23-6号	28974975
2023-01-06T03:24:40.086+08:00[Asia/Shanghai]	117131237	16191070156	江西省景德镇市乐平市洎阳街道杨柳巷23-6号乐平龙秀商务宾馆	28975019
2023-01-06T03:24:45.038+08:00[Asia/Shanghai]	117131173	16191070156	江西省景德镇市乐平市洎阳街道昌平路2号乐平龙秀商务宾馆	28975058
2023-01-06T03:25:16.106+08:00[Asia/Shanghai]	117131139	16191070156	江西省景德镇市乐平市洎阳街道昌平路2号乐平龙秀商务宾馆	28975053
2023-01-06T03:25:28.401+08:00[Asia/Shanghai]	117131067	16191070156	江西省景德镇市乐平市洎阳街道昌平路2号乐平龙秀商务宾馆	28975030
2023-01-06T03:25:34.476+08:00[Asia/Shanghai]	117131033	16191070156	江西省景德镇市乐平市洎阳街道昌平路2号乐平龙秀商务宾馆	28975087
2023-01-06T03:25:47.685+08:00[Asia/Shanghai]	117131337	16191070156	江西省景德镇市乐平市洎阳街道人民中路125号乐平龙秀商务宾馆	28975685
2023-01-06T03:25:48.657+08:00[Asia/Shanghai]	117131375	16191070156	江西省景德镇市乐平市洎阳街道人民路乐平龙秀商务宾馆	28975713
2023-01-06T03:25:49.724+08:00[Asia/Shanghai]	117131423	16191070156	江西省景德镇市乐平市洎阳街道人民路乐平龙秀商务宾馆	28975724
2023-01-06T03:26:22.040+08:00[Asia/Shanghai]	117134188	16191070156	江西省景德镇市乐平市洎阳街道人民路佳乐花园	28975453
2023-01-06T03:26:52.871+08:00[Asia/Shanghai]	117137076	16191070156	江西省景德镇市乐平市洎阳街道人民路乐平市消防救援大队	28975256
2023-01-06T03:27:16.531+08:00[Asia/Shanghai]	117139703	16191070156	江西省景德镇市乐平市洎阳街道人民路凯旋华府	28975400
2023-01-06T03:27:22.556+08:00[Asia/Shanghai]	117140361	16191070156	江西省景德镇市乐平市洎阳街道人民路凯旋华府	28975200
2023-01-06T03:27:26.626+08:00[Asia/Shanghai]	117140705	16191070156	江西省景德镇市乐平市洎阳街道人民路凯旋华府	28975005
2023-01-06T03:27:44.852+08:00[Asia/Shanghai]	117141980	16191070156	江西省景德镇市乐平市洎阳街道人民路乐平禧香悦大酒店	28973866
2023-01-06T03:27:47.823+08:00[Asia/Shanghai]	117142104	16191070156	江西省景德镇市乐平市洎阳街道人民路乐平禧香悦大酒店	28973721
2023-01-06T03:28:12.103+08:00[Asia/Shanghai]	117144203	16191070156	江西省景德镇市乐平市洎阳街道东风路维也纳酒店(乐平市政府店)	28972147
2023-01-06T03:28:42.986+08:00[Asia/Shanghai]	117147580	16191070156	江西省景德镇市乐平市洎阳街道东风路名郡36墅	28970419
2023-01-06T03:28:53.417+08:00[Asia/Shanghai]	117148207	16191070156	江西省景德镇市乐平市洎阳街道东风路中国石油人民路加油站	28970130
2023-01-06T03:28:54.476+08:00[Asia/Shanghai]	117148240	16191070156	江西省景德镇市乐平市洎阳街道东风路中国石油人民路加油站	28970154
2023-01-06T03:29:04.572+08:00[Asia/Shanghai]	117148528	16191070156	江西省景德镇市乐平市洎阳街道中国石油人民路加油站	28970375
2023-01-06T03:29:35.687+08:00[Asia/Shanghai]	117148562	16191070156	江西省景德镇市乐平市洎阳街道中国石油人民路加油站	28970366
2023-01-06T03:30:07.218+08:00[Asia/Shanghai]	117148509	16191070156	江西省景德镇市乐平市洎阳街道中国石油人民路加油站	28970381
2023-01-06T03:30:23.217+08:00[Asia/Shanghai]	117148469	16191070156	江西省景德镇市乐平市洎阳街道中国石油人民路加油站	28970393
2023-01-06T03:30:54.277+08:00[Asia/Shanghai]	117148396	16191070156	江西省景德镇市乐平市洎阳街道中国石油人民路加油站	28970372
2023-01-06T03:31:26.627+08:00[Asia/Shanghai]	117148323	16191070156	江西省景德镇市乐平市洎阳街道中国石油人民路加油站	28970430
2023-01-06T03:31:57.722+08:00[Asia/Shanghai]	117148408	16191070156	江西省景德镇市乐平市洎阳街道中国石油人民路加油站	28970561
2023-01-06T03:32:29.227+08:00[Asia/Shanghai]	117148432	16191070156	江西省景德镇市乐平市洎阳街道中国石油人民路加油站	28970521
2023-01-06T03:32:35.237+08:00[Asia/Shanghai]	117148454	16191070156	江西省景德镇市乐平市洎阳街道中国石油人民路加油站	28970530
2023-01-06T03:32:39.307+08:00[Asia/Shanghai]	117148490	16191070156	江西省景德镇市乐平市洎阳街道中国石油人民路加油站	28970569
2023-01-06T03:32:40.357+08:00[Asia/Shanghai]	117148480	16191070156	江西省景德镇市乐平市洎阳街道中国石油人民路加油站	28970578
2023-01-06T03:32:41.406+08:00[Asia/Shanghai]	117148464	16191070156	江西省景德镇市乐平市洎阳街道中国石油人民路加油站	28970580
2023-01-06T03:32:43.456+08:00[Asia/Shanghai]	117148428	16191070156	江西省景德镇市乐平市洎阳街道中国石油人民路加油站	28970566
2023-01-06T03:33:15.163+08:00[Asia/Shanghai]	117148483	16191070156	江西省景德镇市乐平市洎阳街道中国石油人民路加油站	28970581
2023-01-06T03:33:46.642+08:00[Asia/Shanghai]	117148422	16191070156	江西省景德镇市乐平市洎阳街道中国石油人民路加油站	28970474
2023-01-06T03:33:46.842+08:00[Asia/Shanghai]	117148422	16191070156	江西省景德镇市乐平市洎阳街道中国石油人民路加油站	28970474
2023-01-06T03:34:07.135+08:00[Asia/Shanghai]	117148234	16191070156	江西省景德镇市乐平市洎阳街道东风路中国石油人民路加油站	28970264
2023-01-06T03:34:10.067+08:00[Asia/Shanghai]	117148147	16191070156	江西省景德镇市乐平市洎阳街道东风路中国石油人民路加油站	28970242
2023-01-06T03:34:12.137+08:00[Asia/Shanghai]	117148045	16191070156	江西省景德镇市乐平市洎阳街道东风路中国石油人民路加油站	28970260
2023-01-06T03:34:43.462+08:00[Asia/Shanghai]	117145326	16191070156	江西省景德镇市乐平市洎阳街道东风路和谐庭院	28971664
2023-01-06T03:34:57.568+08:00[Asia/Shanghai]	117143960	16191070156	江西省景德镇市乐平市洎阳街道人民东路维也纳酒店(乐平市政府店)	28972382
2023-01-06T03:35:11.825+08:00[Asia/Shanghai]	117142743	16191070156	江西省景德镇市乐平市洎阳街道人民东路南方翡翠城	28973328
2023-01-06T03:35:13.825+08:00[Asia/Shanghai]	117142737	16191070156	江西省景德镇市乐平市洎阳街道人民东路南方翡翠城	28973461
2023-01-06T03:35:16.878+08:00[Asia/Shanghai]	117142816	16191070156	江西省景德镇市乐平市洎阳街道东风北路南方翡翠城	28973716
2023-01-06T03:35:19.929+08:00[Asia/Shanghai]	117142986	16191070156	江西省景德镇市乐平市洎阳街道东风北路南方翡翠城	28973984
2023-01-06T03:35:51.897+08:00[Asia/Shanghai]	117145617	16191070156	江西省景德镇市乐平市后港镇东风北路南方翡翠城	28977403
2023-01-06T03:36:23.357+08:00[Asia/Shanghai]	117148060	16191070156	江西省景德镇市乐平市后港镇东风北路乐平市市政广场	28980631
2023-01-06T03:36:54.822+08:00[Asia/Shanghai]	117150409	16191070156	江西省景德镇市乐平市后港镇东风北路	28983588
2023-01-06T03:37:26.882+08:00[Asia/Shanghai]	117150548	16191070156	江西省景德镇市乐平市后港镇东风北路	28983829
2023-01-06T03:37:45.061+08:00[Asia/Shanghai]	117150588	16191070156	江西省景德镇市乐平市后港镇大连路	28983945
2023-01-06T03:37:46.021+08:00[Asia/Shanghai]	117150563	16191070156	江西省景德镇市乐平市后港镇东风北路	28984038
2023-01-06T03:37:50.091+08:00[Asia/Shanghai]	117150397	16191070156	江西省景德镇市乐平市后港镇大连路	28984236
2023-01-06T03:37:52.151+08:00[Asia/Shanghai]	117150273	16191070156	江西省景德镇市乐平市后港镇大连路	28984326
2023-01-06T03:38:22.842+08:00[Asia/Shanghai]	117148464	16191070156	江西省景德镇市乐平市后港镇大连路皇庭港湾	28985432
2023-01-06T03:38:54.831+08:00[Asia/Shanghai]	117148449	16191070156	江西省景德镇市乐平市后港镇大连路赣东北商贸城	28985446
2023-01-06T03:39:26.071+08:00[Asia/Shanghai]	117145861	16191070156	江西省景德镇市乐平市后港镇大连路赣东北商贸城	28987009
2023-01-06T03:39:57.537+08:00[Asia/Shanghai]	117142151	16191070156	江西省景德镇市乐平市后港镇大连路	28989212
2023-01-06T03:40:28.927+08:00[Asia/Shanghai]	117139078	16191070156	江西省景德镇市乐平市后港镇大连路	28991068
2023-01-06T03:40:55.491+08:00[Asia/Shanghai]	117135944	16191070156	江西省景德镇市乐平市洎阳街道大连路公路大楼	28993082
2023-01-06T03:41:02.032+08:00[Asia/Shanghai]	117135251	16191070156	江西省景德镇市乐平市洎阳街道大连路	28993718
2023-01-06T03:41:03.486+08:00[Asia/Shanghai]	117135048	16191070156	江西省景德镇市乐平市洎阳街道大连路	28993944
2023-01-06T03:41:35.002+08:00[Asia/Shanghai]	117134742	16191070156	江西省景德镇市乐平市洎阳街道大连路	28994339
2023-01-06T03:41:43.882+08:00[Asia/Shanghai]	117134490	16191070156	江西省景德镇市乐平市洎阳街道大连路	28994748
2023-01-06T03:42:01.136+08:00[Asia/Shanghai]	117133798	16191070156	江西省景德镇市乐平市洎阳街道206国道鸿宇中央城	28996538
2023-01-06T03:42:31.745+08:00[Asia/Shanghai]	117133804	16191070156	江西省景德镇市乐平市洎阳街道206国道鸿宇中央城	28996708
2023-01-06T03:42:54.196+08:00[Asia/Shanghai]	117133714	16191070156	江西省景德镇市乐平市洎阳街道206国道	28996929
2023-01-06T03:42:55.611+08:00[Asia/Shanghai]	117133612	16191070156	江西省景德镇市乐平市洎阳街道206国道	28997021
2023-01-06T03:42:57.681+08:00[Asia/Shanghai]	117133479	16191070156	江西省景德镇市乐平市洎阳街道206国道	28997065
2023-01-06T03:43:28.503+08:00[Asia/Shanghai]	117129723	16191070156	江西省景德镇市乐平市洎阳街道大地留香园(建设中)绿洲华府	28997259
2023-01-06T03:43:50.135+08:00[Asia/Shanghai]	117127371	16191070156	江西省景德镇市乐平市洎阳街道周家林	28997483
2023-01-06T03:43:52.097+08:00[Asia/Shanghai]	117127147	16191070156	江西省景德镇市乐平市洎阳街道周家林	28997592
2023-01-06T03:43:56.165+08:00[Asia/Shanghai]	117126863	16191070156	江西省景德镇市乐平市洎阳街道规划三路	28997830
2023-01-06T03:44:27.610+08:00[Asia/Shanghai]	117125143	16191070156	江西省景德镇市乐平市后港镇规划三路中奥新力华安奥城国际小区(建设中)	29000908
2023-01-06T03:44:59.106+08:00[Asia/Shanghai]	117123398	16191070156	江西省景德镇市乐平市后港镇村外村里中奥新力华安奥城国际小区(建设中)	29004062
2023-01-06T03:45:30.556+08:00[Asia/Shanghai]	117120977	16191070156	江西省景德镇市乐平市后港镇山水花园	29007511
2023-01-06T03:45:33.021+08:00[Asia/Shanghai]	117120753	16191070156	江西省景德镇市乐平市后港镇山水花园	29007714
2023-01-06T03:45:42.111+08:00[Asia/Shanghai]	117119586	16191070156	江西省景德镇市乐平市后港镇上马湾山水花园	29008552
2023-01-06T03:45:55.297+08:00[Asia/Shanghai]	117118019	16191070156	江西省景德镇市乐平市后港镇安平北路	29009291
2023-01-06T03:46:13.551+08:00[Asia/Shanghai]	117115964	16191070156	江西省景德镇市乐平市后港镇安平北路	29009794
2023-01-06T03:46:32.853+08:00[Asia/Shanghai]	117113019	16191070156	江西省景德镇市乐平市后港镇新马家	29010100
2023-01-06T03:46:35.754+08:00[Asia/Shanghai]	117112520	16191070156	江西省景德镇市乐平市后港镇溢香园饭庄	29010237
2023-01-06T03:46:42.854+08:00[Asia/Shanghai]	117111467	16191070156	江西省景德镇市乐平市后港镇溢香园饭庄	29010702
2023-01-06T03:46:51.957+08:00[Asia/Shanghai]	117110237	16191070156	江西省景德镇市乐平市后港镇溢香园饭庄	29011544
2023-01-06T03:47:23.112+08:00[Asia/Shanghai]	117107260	16191070156	江西省景德镇市乐平市后港镇怪兽充电(成功驾校)成功驾校(景德镇高速连线)	29015175
2023-01-06T03:47:39.591+08:00[Asia/Shanghai]	117105448	16191070156	江西省景德镇市乐平市后港镇景鹰土菜馆成功驾校(景德镇高速连线)	29016625
2023-01-06T03:47:50.271+08:00[Asia/Shanghai]	117104141	16191070156	江西省景德镇市乐平市后港镇乐平市成功驾驶员培训有限公司成功驾校(景德镇高速连线)	29017237
2023-01-06T03:48:01.961+08:00[Asia/Shanghai]	117102327	16191070156	江西省景德镇市乐平市后港镇乐平市成功驾驶员培训有限公司	29017699
2023-01-06T03:48:10.991+08:00[Asia/Shanghai]	117100831	16191070156	江西省景德镇市乐平市后港镇乐平市成功驾驶员培训有限公司	29017787
2023-01-06T03:48:21.071+08:00[Asia/Shanghai]	117099292	16191070156	江西省景德镇市乐平市后港镇下廖家	29017610
2023-01-06T03:48:33.282+08:00[Asia/Shanghai]	117097587	16191070156	江西省景德镇市乐平市后港镇新山村	29017089
2023-01-06T03:49:04.971+08:00[Asia/Shanghai]	117093564	16191070156	江西省景德镇市乐平市后港镇新山村	29015505
2023-01-06T03:49:21.687+08:00[Asia/Shanghai]	117091191	16191070156	江西省景德镇市乐平市后港镇新山村	29014807
2023-01-06T03:49:42.737+08:00[Asia/Shanghai]	117088500	16191070156	江西省景德镇市乐平市后港镇梅花园	29014514
2023-01-06T03:50:03.997+08:00[Asia/Shanghai]	117085620	16191070156	江西省景德镇市乐平市后港镇乐平廉政教育基地	29014751
2023-01-06T03:50:22.151+08:00[Asia/Shanghai]	117083153	16191070156	江西省景德镇市乐平市后港镇乐平廉政教育基地	29015411
2023-01-06T03:50:52.837+08:00[Asia/Shanghai]	117078835	16191070156	江西省景德镇市乐平市后港镇511乡道	29017119
2023-01-06T03:51:18.567+08:00[Asia/Shanghai]	117075009	16191070156	江西省景德镇市乐平市后港镇511乡道	29018299
2023-01-06T03:51:39.732+08:00[Asia/Shanghai]	117072412	16191070156	江西省景德镇市乐平市后港镇511乡道	29018482
2023-01-06T03:52:09.393+08:00[Asia/Shanghai]	117067107	16191070156	江西省景德镇市乐平市后港镇西牛坞	29018297
2023-01-06T03:52:18.953+08:00[Asia/Shanghai]	117065424	16191070156	江西省景德镇市乐平市后港镇西牛坞	29018424
2023-01-06T03:52:33.362+08:00[Asia/Shanghai]	117063849	16191070156	江西省景德镇市乐平市后港镇西牛坞	29018557
2023-01-06T03:52:38.087+08:00[Asia/Shanghai]	117063438	16191070156	江西省景德镇市乐平市后港镇西牛坞	29018662
2023-01-06T03:53:09.436+08:00[Asia/Shanghai]	117059907	16191070156	江西省景德镇市乐平市后港镇曹家	29020267
2023-01-06T03:53:40.861+08:00[Asia/Shanghai]	117056046	16191070156	江西省景德镇市乐平市后港镇曹家	29021987
2023-01-06T03:54:12.354+08:00[Asia/Shanghai]	117052159	16191070156	江西省景德镇市乐平市后港镇益丰葡萄园	29024124
2023-01-06T03:54:25.029+08:00[Asia/Shanghai]	117050789	16191070156	江西省景德镇市乐平市后港镇益丰葡萄园	29025184
2023-01-06T03:54:56.925+08:00[Asia/Shanghai]	117047459	16191070156	江西省景德镇市乐平市后港镇益丰葡萄园	29027832
2023-01-06T03:55:28.454+08:00[Asia/Shanghai]	117044268	16191070156	江西省景德镇市乐平市后港镇福乐欣农业科技有限公司	29030356
2023-01-06T03:55:59.806+08:00[Asia/Shanghai]	117041228	16191070156	江西省景德镇市乐平市后港镇544乡道	29032958
2023-01-06T03:56:11.927+08:00[Asia/Shanghai]	117040337	16191070156	江西省景德镇市乐平市后港镇544乡道	29034075
2023-01-06T03:56:33.181+08:00[Asia/Shanghai]	117039453	16191070156	江西省景德镇市乐平市后港镇乐平收费站(G35济广高速入口)	29035390
2023-01-06T03:56:44.842+08:00[Asia/Shanghai]	117039396	16191070156	江西省景德镇市乐平市后港镇乐平收费站(G35济广高速入口)	29035397
2023-01-06T03:56:52.271+08:00[Asia/Shanghai]	117039390	16191070156	江西省景德镇市乐平市后港镇乐平收费站(G35济广高速入口)	29035327
2023-01-06T03:56:54.331+08:00[Asia/Shanghai]	117039339	16191070156	江西省景德镇市乐平市后港镇乐平收费站(G35济广高速入口)	29035384
2023-01-06T03:57:02.421+08:00[Asia/Shanghai]	117038944	16191070156	江西省景德镇市乐平市后港镇乐平收费站(G35济广高速入口)	29035828
2023-01-06T03:57:11.526+08:00[Asia/Shanghai]	117038205	16191070156	江西省景德镇市乐平市后港镇乐平收费站(G35济广高速入口)	29036601
2023-01-06T03:57:21.721+08:00[Asia/Shanghai]	117037415	16191070156	江西省景德镇市乐平市后港镇G35济广高速	29037705
2023-01-06T03:57:25.776+08:00[Asia/Shanghai]	117037233	16191070156	江西省景德镇市乐平市后港镇G35济广高速	29038249
2023-01-06T03:57:29.846+08:00[Asia/Shanghai]	117037197	16191070156	江西省景德镇市乐平市后港镇G35济广高速	29038800
2023-01-06T03:57:33.906+08:00[Asia/Shanghai]	117037306	16191070156	江西省景德镇市乐平市后港镇G35济广高速	29039328
2023-01-06T03:57:37.976+08:00[Asia/Shanghai]	117037522	16191070156	江西省景德镇市乐平市后港镇G35济广高速	29039830
2023-01-06T03:58:09.181+08:00[Asia/Shanghai]	117041033	16191070156	江西省景德镇市乐平市后港镇G35济广高速	29044421
2023-01-06T03:58:20.531+08:00[Asia/Shanghai]	117042768	16191070156	江西省景德镇市乐平市后港镇G35济广高速	29046629
2023-01-06T03:58:51.932+08:00[Asia/Shanghai]	117047857	16191070156	江西省景德镇市乐平市G35济广高速	29051974
2023-01-06T03:59:16.761+08:00[Asia/Shanghai]	117050672	16191070156	江西省景德镇市乐平市G35济广高速	29055698
2023-01-06T03:59:26.421+08:00[Asia/Shanghai]	117052041	16191070156	江西省景德镇市乐平市塔前镇G35济广高速	29058761
2023-01-06T03:59:47.771+08:00[Asia/Shanghai]	117052900	16191070156	江西省景德镇市乐平市塔前镇G35济广高速	29062497
2023-01-06T03:59:52.780+08:00[Asia/Shanghai]	117053023	16191070156	江西省景德镇市乐平市塔前镇G35济广高速	29064009
2023-01-06T04:00:24.571+08:00[Asia/Shanghai]	117053577	16191070156	江西省景德镇市乐平市塔前镇G35济广高速	29070525
2023-01-06T04:00:38.126+08:00[Asia/Shanghai]	117054262	16191070156	江西省景德镇市乐平市塔前镇G35济广高速	29073068
2023-01-06T04:01:06.439+08:00[Asia/Shanghai]	117056862	16191070156	江西省景德镇市乐平市塔前镇G35济广高速	29078061
2023-01-06T04:01:38.296+08:00[Asia/Shanghai]	117059852	16191070156	江西省景德镇市乐平市塔前镇G35济广高速	29083230
2023-01-06T04:01:49.806+08:00[Asia/Shanghai]	117060856	16191070156	江西省景德镇市乐平市塔前镇G35济广高速	29085481
2023-01-06T04:02:07.101+08:00[Asia/Shanghai]	117061775	16191070156	江西省景德镇市乐平市塔前镇G35济广高速	29088927
2023-01-06T04:02:25.211+08:00[Asia/Shanghai]	117061974	16191070156	江西省景德镇市乐平市塔前镇G35济广高速	29092795
2023-01-06T04:03:01.028+08:00[Asia/Shanghai]	117060880	16191070156	江西省景德镇市乐平市塔前镇G35济广高速	29100100
2023-01-06T04:03:13.673+08:00[Asia/Shanghai]	117061061	16191070156	江西省景德镇市乐平市塔前镇G35济广高速	29104056
2023-01-06T04:03:44.883+08:00[Asia/Shanghai]	117062678	16191070156	江西省上饶市鄱阳县凰岗镇G35济广高速	29111042
2023-01-06T04:03:53.837+08:00[Asia/Shanghai]	117062764	16191070156	江西省上饶市鄱阳县凰岗镇G35济广高速	29113446
2023-01-06T04:04:03.972+08:00[Asia/Shanghai]	117062300	16191070156	江西省上饶市鄱阳县凰岗镇G35济广高速	29116426
2023-01-06T04:04:16.193+08:00[Asia/Shanghai]	117061076	16191070156	江西省上饶市鄱阳县凰岗镇G35济广高速	29119507
2023-01-06T04:04:26.293+08:00[Asia/Shanghai]	117059497	16191070156	江西省上饶市鄱阳县凰岗镇G35济广高速	29122002
2023-01-06T04:04:57.793+08:00[Asia/Shanghai]	117053186	16191070156	江西省上饶市鄱阳县凰岗镇G35济广高速	29129172
2023-01-06T04:05:07.699+08:00[Asia/Shanghai]	117051714	16191070156	江西省上饶市鄱阳县凰岗镇G35济广高速	29131519
2023-01-06T04:05:20.637+08:00[Asia/Shanghai]	117050327	16191070156	江西省上饶市鄱阳县凰岗镇G35济广高速	29135042
2023-01-06T04:05:35.543+08:00[Asia/Shanghai]	117049668	16191070156	江西省上饶市鄱阳县凰岗镇G35济广高速	29139205
2023-01-06T04:05:59.323+08:00[Asia/Shanghai]	117048717	16191070156	江西省上饶市鄱阳县凰岗镇G35济广高速	29146039
2023-01-06T04:06:30.951+08:00[Asia/Shanghai]	117046934	16191070156	江西省景德镇市乐平市塔前镇G35济广高速	29154805
2023-01-06T04:06:34.578+08:00[Asia/Shanghai]	117046856	16191070156	江西省景德镇市乐平市塔前镇G35济广高速	29156051
2023-01-06T04:06:53.787+08:00[Asia/Shanghai]	117047219	16191070156	江西省景德镇市乐平市塔前镇G35济广高速	29161764
2023-01-06T04:07:24.724+08:00[Asia/Shanghai]	117048295	16191070156	江西省景德镇市昌江区鲇鱼山镇G35济广高速	29170364
2023-01-06T04:07:36.286+08:00[Asia/Shanghai]	117048298	16191070156	江西省景德镇市昌江区鲇鱼山镇G35济广高速	29173419
2023-01-06T04:08:07.791+08:00[Asia/Shanghai]	117047792	16191070156	江西省景德镇市昌江区鲇鱼山镇G35济广高速	29182410
2023-01-06T04:08:25.676+08:00[Asia/Shanghai]	117048231	16191070156	江西省景德镇市昌江区鲇鱼山镇G35济广高速	29187212
2023-01-06T04:08:58.219+08:00[Asia/Shanghai]	117049856	16191070156	江西省景德镇市昌江区丽阳镇G35济广高速	29195719
2023-01-06T04:09:29.327+08:00[Asia/Shanghai]	117050088	16191070156	江西省景德镇市昌江区丽阳镇G35济广高速	29205104
2023-01-06T04:09:48.261+08:00[Asia/Shanghai]	117051317	16191070156	江西省景德镇市昌江区丽阳镇G35济广高速	29210681
2023-01-06T04:10:18.972+08:00[Asia/Shanghai]	117055268	16191070156	江西省景德镇市昌江区丽阳镇G35济广高速	29218606
2023-01-06T04:10:44.811+08:00[Asia/Shanghai]	117057744	16191070156	江西省景德镇市昌江区丽阳镇G35济广高速	29225212
2023-01-06T04:11:15.966+08:00[Asia/Shanghai]	117059159	16191070156	江西省景德镇市昌江区丽阳镇G35济广高速	29232992
2023-01-06T04:11:16.925+08:00[Asia/Shanghai]	117059247	16191070156	江西省景德镇市昌江区丽阳镇G35济广高速	29233224
2023-01-06T04:11:31.321+08:00[Asia/Shanghai]	117060893	16191070156	江西省景德镇市昌江区丽阳镇G35济广高速	29236456
2023-01-06T04:12:03.201+08:00[Asia/Shanghai]	117065598	16191070156	江西省景德镇市昌江区丽阳镇G35济广高速	29243870
2023-01-06T04:12:07.500+08:00[Asia/Shanghai]	117066105	16191070156	江西省景德镇市昌江区丽阳镇G35济广高速	29245009
2023-01-06T04:12:19.906+08:00[Asia/Shanghai]	117066968	16191070156	江西省景德镇市昌江区丽阳镇G35济广高速	29247938
2023-01-06T04:12:34.056+08:00[Asia/Shanghai]	117067235	16191070156	江西省景德镇市昌江区丽阳镇G35济广高速月亮湖风景区	29251484
2023-01-06T04:12:48.217+08:00[Asia/Shanghai]	117066785	16191070156	江西省景德镇市昌江区丽阳镇G35济广高速月亮湖风景区	29254732
2023-01-06T04:13:01.409+08:00[Asia/Shanghai]	117065638	16191070156	江西省景德镇市昌江区丽阳镇G35济广高速月亮湖风景区	29257970
2023-01-06T04:13:40.415+08:00[Asia/Shanghai]	117061462	16191070156	江西省景德镇市昌江区丽阳镇G35济广高速景德镇服务区	29266919
2023-01-06T04:14:12.314+08:00[Asia/Shanghai]	117058502	16191070156	江西省景德镇市昌江区丽阳镇G35济广高速	29274196
2023-01-06T04:14:13.205+08:00[Asia/Shanghai]	117058502	16191070156	江西省景德镇市昌江区丽阳镇G35济广高速	29274196
2023-01-06T04:14:26.444+08:00[Asia/Shanghai]	117058020	16191070156	江西省景德镇市昌江区丽阳镇G35济广高速	29277849
2023-01-06T04:14:57.665+08:00[Asia/Shanghai]	117058749	16191070156	江西省景德镇市昌江区丽阳镇G35济广高速	29287172
2023-01-06T04:15:04.799+08:00[Asia/Shanghai]	117058416	16191070156	江西省景德镇市昌江区丽阳镇G35济广高速	29289135
2023-01-06T04:15:35.214+08:00[Asia/Shanghai]	117056231	16191070156	江西省景德镇市昌江区丽阳镇G35济广高速	29297546
2023-01-06T04:15:45.242+08:00[Asia/Shanghai]	117056478	16191070156	江西省景德镇市昌江区丽阳镇G35济广高速	29300531
2023-01-06T04:15:55.321+08:00[Asia/Shanghai]	117057281	16191070156	江西省景德镇市昌江区丽阳镇G35济广高速	29303053
2023-01-06T04:16:26.715+08:00[Asia/Shanghai]	117061956	16191070156	江西省上饶市鄱阳县金盘岭镇G35济广高速	29311268
2023-01-06T04:16:39.825+08:00[Asia/Shanghai]	117063171	16191070156	江西省上饶市鄱阳县金盘岭镇G35济广高速	29315084
2023-01-06T04:16:49.897+08:00[Asia/Shanghai]	117063356	16191070156	江西省上饶市鄱阳县金盘岭镇G35济广高速	29318252
2023-01-06T04:17+08:00[Asia/Shanghai]	117062872	16191070156	江西省上饶市鄱阳县金盘岭镇G35济广高速	29321326
2023-01-06T04:17:31.531+08:00[Asia/Shanghai]	117060572	16191070156	江西省上饶市鄱阳县金盘岭镇G35济广高速	29330203
2023-01-06T04:18:03.555+08:00[Asia/Shanghai]	117058705	16191070156	江西省上饶市鄱阳县金盘岭镇G35济广高速	29338850
2023-01-06T04:18:22.515+08:00[Asia/Shanghai]	117057727	16191070156	江西省景德镇市浮梁县G35济广高速	29342931
2023-01-06T04:18:31.029+08:00[Asia/Shanghai]	117057907	16191070156	江西省景德镇市浮梁县G35济广高速	29344966
2023-01-06T04:18:37.069+08:00[Asia/Shanghai]	117058299	16191070156	江西省景德镇市浮梁县洪源镇G35济广高速	29346372
2023-01-06T04:18:43.279+08:00[Asia/Shanghai]	117059007	16191070156	江西省景德镇市浮梁县洪源镇G35济广高速	29347664
2023-01-06T04:18:45.329+08:00[Asia/Shanghai]	117059262	16191070156	江西省景德镇市浮梁县洪源镇G35济广高速	29347924
2023-01-06T04:18:47.389+08:00[Asia/Shanghai]	117059547	16191070156	江西省景德镇市浮梁县洪源镇G35济广高速	29348114
2023-01-06T04:18:49.439+08:00[Asia/Shanghai]	117059880	16191070156	江西省景德镇市浮梁县洪源镇G35济广高速	29348236
2023-01-06T04:18:51.499+08:00[Asia/Shanghai]	117060232	16191070156	江西省景德镇市浮梁县洪源镇G35济广高速	29348290
2023-01-06T04:18:53.549+08:00[Asia/Shanghai]	117060594	16191070156	江西省景德镇市浮梁县洪源镇G35济广高速	29348279
2023-01-06T04:18:55.614+08:00[Asia/Shanghai]	117060951	16191070156	江西省景德镇市浮梁县洪源镇G35济广高速	29348199
2023-01-06T04:18:57.669+08:00[Asia/Shanghai]	117061277	16191070156	江西省景德镇市浮梁县洪源镇351国道	29348055
2023-01-06T04:18:59.719+08:00[Asia/Shanghai]	117061537	16191070156	江西省景德镇市浮梁县洪源镇351国道	29347863
2023-01-06T04:19:02.779+08:00[Asia/Shanghai]	117061835	16191070156	江西省景德镇市浮梁县洪源镇351国道	29347509
2023-01-06T04:19:04.839+08:00[Asia/Shanghai]	117061980	16191070156	江西省景德镇市浮梁县洪源镇351国道	29347227
2023-01-06T04:19:06.894+08:00[Asia/Shanghai]	117062051	16191070156	江西省景德镇市浮梁县洪源镇351国道	29346904
2023-01-06T04:19:08.949+08:00[Asia/Shanghai]	117062033	16191070156	江西省景德镇市浮梁县洪源镇351国道	29346553
2023-01-06T04:19:11.019+08:00[Asia/Shanghai]	117061917	16191070156	江西省景德镇市浮梁县洪源镇351国道	29346204
2023-01-06T04:19:14.069+08:00[Asia/Shanghai]	117061578	16191070156	江西省景德镇市浮梁县洪源镇G56杭瑞高速	29345737
2023-01-06T04:19:16.119+08:00[Asia/Shanghai]	117061260	16191070156	江西省景德镇市浮梁县洪源镇G56杭瑞高速	29345494
2023-01-06T04:19:24.210+08:00[Asia/Shanghai]	117059752	16191070156	江西省景德镇市浮梁县洪源镇G56杭瑞高速	29344784
2023-01-06T04:19:48.395+08:00[Asia/Shanghai]	117054173	16191070156	江西省景德镇市浮梁县G56杭瑞高速	29343192
2023-01-06T04:20:08.779+08:00[Asia/Shanghai]	117048384	16191070156	江西省上饶市鄱阳县金盘岭镇G56杭瑞高速	29342561
2023-01-06T04:20:40.082+08:00[Asia/Shanghai]	117038708	16191070156	江西省上饶市鄱阳县金盘岭镇G56杭瑞高速	29342407
2023-01-06T04:21:11.557+08:00[Asia/Shanghai]	117027906	16191070156	江西省上饶市鄱阳县金盘岭镇G56杭瑞高速	29342310
2023-01-06T04:21:42.941+08:00[Asia/Shanghai]	117017223	16191070156	江西省上饶市鄱阳县金盘岭镇G56杭瑞高速	29342131
2023-01-06T04:22:14.436+08:00[Asia/Shanghai]	117006235	16191070156	江西省上饶市鄱阳县金盘岭镇G56杭瑞高速	29341064
2023-01-06T04:22:47.266+08:00[Asia/Shanghai]	116996442	16191070156	江西省上饶市鄱阳县金盘岭镇G56杭瑞高速	29339790
2023-01-06T04:23:17.249+08:00[Asia/Shanghai]	116986567	16191070156	江西省上饶市鄱阳县金盘岭镇G56杭瑞高速	29338492
2023-01-06T04:23:47.606+08:00[Asia/Shanghai]	116976191	16191070156	江西省上饶市鄱阳县金盘岭镇G56杭瑞高速	29338561
2023-01-06T04:24:19.131+08:00[Asia/Shanghai]	116966926	16191070156	江西省上饶市鄱阳县金盘岭镇G56杭瑞高速	29339664
2023-01-06T04:24:50.787+08:00[Asia/Shanghai]	116957490	16191070156	江西省上饶市鄱阳县金盘岭镇G56杭瑞高速	29340783
2023-01-06T04:25:13.396+08:00[Asia/Shanghai]	116950993	16191070156	江西省上饶市鄱阳县金盘岭镇G56杭瑞高速	29342195
2023-01-06T04:25:45.241+08:00[Asia/Shanghai]	116942753	16191070156	江西省上饶市鄱阳县金盘岭镇G56杭瑞高速	29345459
2023-01-06T04:26:16.192+08:00[Asia/Shanghai]	116933828	16191070156	江西省上饶市鄱阳县金盘岭镇G56杭瑞高速	29349468
2023-01-06T04:26:47.183+08:00[Asia/Shanghai]	116924847	16191070156	江西省上饶市鄱阳县金盘岭镇G56杭瑞高速	29352783
2023-01-06T04:27:19.176+08:00[Asia/Shanghai]	116915832	16191070156	江西省上饶市鄱阳县金盘岭镇G56杭瑞高速	29355335
2023-01-06T04:27:50.626+08:00[Asia/Shanghai]	116907921	16191070156	江西省上饶市鄱阳县田畈街镇G56杭瑞高速	29357427
2023-01-06T04:28:21.956+08:00[Asia/Shanghai]	116899133	16191070156	江西省上饶市鄱阳县田畈街镇G56杭瑞高速	29359741
2023-01-06T04:28:53.307+08:00[Asia/Shanghai]	116890232	16191070156	江西省上饶市鄱阳县田畈街镇G56杭瑞高速	29362085
2023-01-06T04:29:25.186+08:00[Asia/Shanghai]	116881013	16191070156	江西省上饶市鄱阳县田畈街镇G56杭瑞高速	29364407
2023-01-06T04:29:38.022+08:00[Asia/Shanghai]	116877258	16191070156	江西省上饶市鄱阳县田畈街镇G56杭瑞高速	29365037
2023-01-06T04:30:08.949+08:00[Asia/Shanghai]	116867741	16191070156	江西省上饶市鄱阳县田畈街镇G56杭瑞高速	29365505
2023-01-06T04:30:09.190+08:00[Asia/Shanghai]	116867741	16191070156	江西省上饶市鄱阳县田畈街镇G56杭瑞高速	29365505
2023-01-06T04:30:40.676+08:00[Asia/Shanghai]	116857479	16191070156	江西省上饶市鄱阳县田畈街镇G56杭瑞高速	29364748
2023-01-06T04:31:12.461+08:00[Asia/Shanghai]	116847299	16191070156	江西省上饶市鄱阳县田畈街镇G56杭瑞高速	29364129
2023-01-06T04:31:43.831+08:00[Asia/Shanghai]	116837674	16191070156	江西省上饶市鄱阳县田畈街镇G56杭瑞高速	29364259
2023-01-06T04:32:15.306+08:00[Asia/Shanghai]	116826985	16191070156	江西省上饶市鄱阳县田畈街镇G56杭瑞高速	29364653
2023-01-06T04:32:46.831+08:00[Asia/Shanghai]	116815889	16191070156	江西省上饶市鄱阳县田畈街镇G56杭瑞高速	29364638
2023-01-06T04:33:18.227+08:00[Asia/Shanghai]	116805501	16191070156	江西省上饶市鄱阳县田畈街镇G56杭瑞高速	29363751
2023-01-06T04:33:49.638+08:00[Asia/Shanghai]	116794937	16191070156	江西省上饶市鄱阳县田畈街镇G56杭瑞高速	29362749
2023-01-06T04:34:31.912+08:00[Asia/Shanghai]	116786423	16191070156	江西省上饶市鄱阳县田畈街镇G56杭瑞高速鄱阳服务区	29362485
2023-01-06T04:34:33.972+08:00[Asia/Shanghai]	116786339	16191070156	江西省上饶市鄱阳县田畈街镇鄱阳服务区公共厕所鄱阳服务区	29362503
2023-01-06T04:34:49.098+08:00[Asia/Shanghai]	116785746	16191070156	江西省上饶市鄱阳县田畈街镇鄱阳服务区公共厕所鄱阳服务区	29362437
2023-01-06T04:35:20.422+08:00[Asia/Shanghai]	116785758	16191070156	江西省上饶市鄱阳县田畈街镇鄱阳服务区公共厕所鄱阳服务区	29362464
2023-01-06T04:35:51.437+08:00[Asia/Shanghai]	116785769	16191070156	江西省上饶市鄱阳县田畈街镇鄱阳服务区公共厕所鄱阳服务区	29362469
2023-01-06T04:36:22.967+08:00[Asia/Shanghai]	116785769	16191070156	江西省上饶市鄱阳县田畈街镇鄱阳服务区公共厕所鄱阳服务区	29362470
2023-01-06T04:36:54.932+08:00[Asia/Shanghai]	116785768	16191070156	江西省上饶市鄱阳县田畈街镇鄱阳服务区公共厕所鄱阳服务区	29362468
2023-01-06T04:37:26.392+08:00[Asia/Shanghai]	116785769	16191070156	江西省上饶市鄱阳县田畈街镇鄱阳服务区公共厕所鄱阳服务区	29362470
2023-01-06T04:37:57.887+08:00[Asia/Shanghai]	116785765	16191070156	江西省上饶市鄱阳县田畈街镇鄱阳服务区公共厕所鄱阳服务区	29362468
2023-01-06T04:38:29.347+08:00[Asia/Shanghai]	116785757	16191070156	江西省上饶市鄱阳县田畈街镇鄱阳服务区公共厕所鄱阳服务区	29362470
2023-01-06T04:39:00.822+08:00[Asia/Shanghai]	116785754	16191070156	江西省上饶市鄱阳县田畈街镇鄱阳服务区公共厕所鄱阳服务区	29362467
2023-01-06T04:39:32.282+08:00[Asia/Shanghai]	116785754	16191070156	江西省上饶市鄱阳县田畈街镇鄱阳服务区公共厕所鄱阳服务区	29362466
2023-01-06T04:40:04.372+08:00[Asia/Shanghai]	116785754	16191070156	江西省上饶市鄱阳县田畈街镇鄱阳服务区公共厕所鄱阳服务区	29362466
2023-01-06T04:40:35.202+08:00[Asia/Shanghai]	116785754	16191070156	江西省上饶市鄱阳县田畈街镇鄱阳服务区公共厕所鄱阳服务区	29362466
2023-01-06T04:41:06.662+08:00[Asia/Shanghai]	116785754	16191070156	江西省上饶市鄱阳县田畈街镇鄱阳服务区公共厕所鄱阳服务区	29362466
2023-01-06T04:41:18.987+08:00[Asia/Shanghai]	116785754	16191070156	江西省上饶市鄱阳县田畈街镇鄱阳服务区公共厕所鄱阳服务区	29362466
2023-01-06T04:44:27.387+08:00[Asia/Shanghai]	116785754	16191070156	江西省上饶市鄱阳县田畈街镇鄱阳服务区公共厕所鄱阳服务区	29362466
2023-01-06T04:46:06.877+08:00[Asia/Shanghai]	116785754	16191070156	江西省上饶市鄱阳县田畈街镇鄱阳服务区公共厕所鄱阳服务区	29362466
2023-01-06T04:46:09.217+08:00[Asia/Shanghai]	116787086	16191070156	江西省 上饶市 鄱阳县 G56杭瑞高速 靠近鄱阳服务区花心粉(建设中)	29361989
2023-01-06T04:46:18.422+08:00[Asia/Shanghai]	116785754	16191070156	江西省上饶市鄱阳县田畈街镇鄱阳服务区公共厕所鄱阳服务区	29362466
2023-01-06T04:46:50.327+08:00[Asia/Shanghai]	116785754	16191070156	江西省上饶市鄱阳县田畈街镇鄱阳服务区公共厕所鄱阳服务区	29362466
2023-01-06T04:47:22.347+08:00[Asia/Shanghai]	116785754	16191070156	江西省上饶市鄱阳县田畈街镇鄱阳服务区公共厕所鄱阳服务区	29362466
2023-01-06T04:47:53.351+08:00[Asia/Shanghai]	116784959	16191070156	江西省上饶市鄱阳县田畈街镇鄱阳服务区手工牛肉拉面鄱阳服务区	29362374
2023-01-06T04:48:20.628+08:00[Asia/Shanghai]	116783581	16191070156	江西省上饶市鄱阳县柘港乡中国石化高速实业鄱阳服务区南加油站鄱阳服务区	29362161
2023-01-06T04:48:48.878+08:00[Asia/Shanghai]	116782911	16191070156	江西省上饶市鄱阳县柘港乡中国石化高速实业鄱阳服务区南加油站	29361803
2023-01-06T04:49:15.108+08:00[Asia/Shanghai]	116780436	16191070156	江西省上饶市鄱阳县柘港乡G56杭瑞高速	29361301
2023-01-06T04:49:46.628+08:00[Asia/Shanghai]	116772776	16191070156	江西省上饶市鄱阳县柘港乡G56杭瑞高速	29360624
2023-01-06T04:49:51.408+08:00[Asia/Shanghai]	116771011	16191070156	江西省上饶市鄱阳县柘港乡G56杭瑞高速	29360540
2023-01-06T04:50:22.133+08:00[Asia/Shanghai]	116762833	16191070156	江西省上饶市鄱阳县柘港乡G56杭瑞高速	29360405
2023-01-06T04:50:25.643+08:00[Asia/Shanghai]	116761327	16191070156	江西省上饶市鄱阳县柘港乡G56杭瑞高速	29360456
2023-01-06T04:50:57.128+08:00[Asia/Shanghai]	116751765	16191070156	江西省上饶市鄱阳县柘港乡G56杭瑞高速	29360940
2023-01-06T04:51:28.757+08:00[Asia/Shanghai]	116742848	16191070156	江西省上饶市鄱阳县柘港乡G56杭瑞高速	29361379
2023-01-06T04:51:59.927+08:00[Asia/Shanghai]	116735085	16191070156	江西省上饶市鄱阳县柘港乡G56杭瑞高速	29361745
2023-01-06T04:52:31.701+08:00[Asia/Shanghai]	116726013	16191070156	江西省上饶市鄱阳县柘港乡G56杭瑞高速	29362218
2023-01-06T04:53:03.472+08:00[Asia/Shanghai]	116716215	16191070156	江西省上饶市鄱阳县柘港乡G56杭瑞高速	29363291
2023-01-06T04:53:05.797+08:00[Asia/Shanghai]	116715349	16191070156	江西省上饶市鄱阳县柘港乡G56杭瑞高速	29363460
2023-01-06T04:53:36.659+08:00[Asia/Shanghai]	116707195	16191070156	江西省上饶市鄱阳县柘港乡G56杭瑞高速	29365809
2023-01-06T04:53:41.105+08:00[Asia/Shanghai]	116705807	16191070156	江西省上饶市鄱阳县柘港乡G56杭瑞高速	29366344
2023-01-06T04:54:12.397+08:00[Asia/Shanghai]	116698105	16191070156	江西省上饶市鄱阳县油墩街镇G56杭瑞高速	29369410
2023-01-06T04:54:44.088+08:00[Asia/Shanghai]	116689212	16191070156	江西省上饶市鄱阳县油墩街镇G56杭瑞高速	29372451
2023-01-06T04:55:10.038+08:00[Asia/Shanghai]	116682219	16191070156	江西省上饶市鄱阳县油墩街镇G56杭瑞高速	29374271
2023-01-06T04:55:40.658+08:00[Asia/Shanghai]	116673773	16191070156	江西省上饶市鄱阳县油墩街镇G56杭瑞高速	29375980
2023-01-06T04:56:12.482+08:00[Asia/Shanghai]	116664647	16191070156	江西省上饶市鄱阳县油墩街镇G56杭瑞高速	29377772
2023-01-06T04:56:43.798+08:00[Asia/Shanghai]	116655494	16191070156	江西省上饶市鄱阳县油墩街镇G56杭瑞高速	29379825
2023-01-06T04:57:15.373+08:00[Asia/Shanghai]	116646705	16191070156	江西省上饶市鄱阳县油墩街镇G56杭瑞高速	29382558
2023-01-06T04:57:47.282+08:00[Asia/Shanghai]	116638287	16191070156	江西省上饶市鄱阳县油墩街镇G56杭瑞高速	29385388
2023-01-06T04:58:18.417+08:00[Asia/Shanghai]	116629438	16191070156	江西省上饶市鄱阳县油墩街镇G56杭瑞高速	29387529
2023-01-06T04:58:49.757+08:00[Asia/Shanghai]	116619875	16191070156	江西省上饶市鄱阳县油墩街镇G56杭瑞高速	29389005
2023-01-06T04:59:21.432+08:00[Asia/Shanghai]	116610891	16191070156	江西省上饶市鄱阳县油墩街镇G56杭瑞高速	29389807
2023-01-06T04:59:52.638+08:00[Asia/Shanghai]	116600918	16191070156	江西省上饶市鄱阳县油墩街镇G56杭瑞高速	29391050
2023-01-06T05:00:21.272+08:00[Asia/Shanghai]	116592843	16191070156	江西省上饶市鄱阳县油墩街镇G56杭瑞高速	29393504
2023-01-06T05:00:52.868+08:00[Asia/Shanghai]	116584745	16191070156	江西省上饶市鄱阳县油墩街镇G56杭瑞高速	29397376
2023-01-06T05:01:24.073+08:00[Asia/Shanghai]	116576387	16191070156	江西省上饶市鄱阳县响水滩乡G56杭瑞高速	29401490
2023-01-06T05:01:54.633+08:00[Asia/Shanghai]	116568378	16191070156	江西省上饶市鄱阳县响水滩乡G56杭瑞高速	29404078
2023-01-06T05:02:23.298+08:00[Asia/Shanghai]	116561177	16191070156	江西省上饶市鄱阳县响水滩乡G56杭瑞高速	29405089
2023-01-06T05:02:54.637+08:00[Asia/Shanghai]	116553788	16191070156	江西省上饶市鄱阳县响水滩乡G56杭瑞高速	29404918
2023-01-06T05:03:26.298+08:00[Asia/Shanghai]	116545364	16191070156	江西省上饶市鄱阳县响水滩乡G56杭瑞高速	29404215
2023-01-06T05:03:57.562+08:00[Asia/Shanghai]	116536073	16191070156	江西省九江市都昌县中馆镇G56杭瑞高速	29403428
2023-01-06T05:04:29.091+08:00[Asia/Shanghai]	116526955	16191070156	江西省九江市都昌县中馆镇G56杭瑞高速	29403350
2023-01-06T05:05:00.794+08:00[Asia/Shanghai]	116517746	16191070156	江西省九江市都昌县中馆镇G56杭瑞高速	29404510
2023-01-06T05:05:31.935+08:00[Asia/Shanghai]	116509077	16191070156	江西省九江市都昌县中馆镇G56杭瑞高速	29406261
2023-01-06T05:05:51.958+08:00[Asia/Shanghai]	116503030	16191070156	江西省九江市都昌县中馆镇G56杭瑞高速	29407504
2023-01-06T05:06:10.018+08:00[Asia/Shanghai]	116497719	16191070156	江西省九江市都昌县中馆镇G56杭瑞高速	29409145
2023-01-06T05:06:28.290+08:00[Asia/Shanghai]	116493241	16191070156	江西省九江市都昌县中馆镇G56杭瑞高速	29411368
2023-01-06T05:06:59.302+08:00[Asia/Shanghai]	116486568	16191070156	江西省九江市都昌县鸣山乡G56杭瑞高速	29416431
2023-01-06T05:07:31.192+08:00[Asia/Shanghai]	116478055	16191070156	江西省九江市都昌县鸣山乡G56杭瑞高速	29421488
2023-01-06T05:08:02.411+08:00[Asia/Shanghai]	116469803	16191070156	江西省九江市都昌县鸣山乡G56杭瑞高速	29425202
2023-01-06T05:08:34.296+08:00[Asia/Shanghai]	116462011	16191070156	江西省九江市都昌县鸣山乡G56杭瑞高速	29429731
2023-01-06T05:09:05.467+08:00[Asia/Shanghai]	116454354	16191070156	江西省九江市都昌县鸣山乡G56杭瑞高速	29434729
2023-01-06T05:09:07.437+08:00[Asia/Shanghai]	116454087	16191070156	江西省九江市都昌县鸣山乡G56杭瑞高速	29434882
2023-01-06T05:09:39.281+08:00[Asia/Shanghai]	116445584	16191070156	江西省九江市都昌县鸣山乡G56杭瑞高速	29439189
2023-01-06T05:09:47.676+08:00[Asia/Shanghai]	116442835	16191070156	江西省九江市都昌县鸣山乡G56杭瑞高速	29440464
2023-01-06T05:10:10.956+08:00[Asia/Shanghai]	116437367	16191070156	江西省九江市都昌县鸣山乡G56杭瑞高速	29442225
2023-01-06T05:10:43.207+08:00[Asia/Shanghai]	116436386	16191070156	江西省 九江市 都昌县 G56杭瑞高速 靠近鸡冲岭隧道	29442277
2023-01-06T05:10:45.542+08:00[Asia/Shanghai]	116428307	16191070156	江西省九江市都昌县鸣山乡G56杭瑞高速	29444225
2023-01-06T05:11:00.393+08:00[Asia/Shanghai]	116425150	16191070156	江西省九江市都昌县鸣山乡G56杭瑞高速	29444985
2023-01-06T05:11:08.387+08:00[Asia/Shanghai]	116423075	16191070156	江西省九江市都昌县鸣山乡G56杭瑞高速	29446065
2023-01-06T05:11:39.833+08:00[Asia/Shanghai]	116417388	16191070156	江西省九江市都昌县鸣山乡351国道	29450355
2023-01-06T05:12:11.257+08:00[Asia/Shanghai]	116410422	16191070156	江西省九江市都昌县蔡岭镇G56杭瑞高速	29455601
2023-01-06T05:12:42.777+08:00[Asia/Shanghai]	116404854	16191070156	江西省九江市都昌县蔡岭镇G56杭瑞高速	29459852
2023-01-06T05:13:14.227+08:00[Asia/Shanghai]	116401400	16191070156	江西省九江市都昌县蔡岭镇S22都九高速	29462627
2023-01-06T05:13:29.527+08:00[Asia/Shanghai]	116399968	16191070156	江西省九江市都昌县蔡岭镇S22都九高速	29463959
2023-01-06T05:13:35.507+08:00[Asia/Shanghai]	116399294	16191070156	江西省九江市都昌县蔡岭镇S22都九高速	29464857
2023-01-06T05:13:40.587+08:00[Asia/Shanghai]	116399071	16191070156	江西省九江市都昌县蔡岭镇S22都九高速	29465452
2023-01-06T05:13:49.692+08:00[Asia/Shanghai]	116398655	16191070156	江西省九江市都昌县蔡岭镇S22都九高速	29466953
2023-01-06T05:13:53.796+08:00[Asia/Shanghai]	116398266	16191070156	江西省九江市都昌县蔡岭镇S22都九高速	29467485
2023-01-06T05:13:58.832+08:00[Asia/Shanghai]	116397607	16191070156	江西省九江市都昌县蔡岭镇S22都九高速	29468015
2023-01-06T05:14:02.896+08:00[Asia/Shanghai]	116396978	16191070156	江西省九江市都昌县蔡岭镇S22都九高速	29468299
2023-01-06T05:14:07.972+08:00[Asia/Shanghai]	116396144	16191070156	江西省九江市都昌县蔡岭镇S22都九高速	29468489
2023-01-06T05:14:29.317+08:00[Asia/Shanghai]	116392334	16191070156	江西省九江市都昌县蔡岭镇S22都九高速	29468679
2023-01-06T05:15:00.397+08:00[Asia/Shanghai]	116385800	16191070156	江西省九江市都昌县蔡岭镇G56杭瑞高速	29467876
2023-01-06T05:15:05.532+08:00[Asia/Shanghai]	116384217	16191070156	江西省九江市都昌县蔡岭镇G56杭瑞高速	29467621
2023-01-06T05:15:30.937+08:00[Asia/Shanghai]	116377776	16191070156	江西省九江市都昌县蔡岭镇G56杭瑞高速	29466783
2023-01-06T05:15:47.937+08:00[Asia/Shanghai]	116373070	16191070156	江西省九江市都昌县蔡岭镇G56杭瑞高速	29466954
2023-01-06T05:16:19.327+08:00[Asia/Shanghai]	116364808	16191070156	江西省九江市都昌县蔡岭镇G56杭瑞高速	29468563
2023-01-06T05:16:45.453+08:00[Asia/Shanghai]	116356800	16191070156	江西省九江市都昌县蔡岭镇G56杭瑞高速	29469529
2023-01-06T05:16:59.617+08:00[Asia/Shanghai]	116352929	16191070156	江西省九江市都昌县蔡岭镇G56杭瑞高速	29469060
2023-01-06T05:17:11.627+08:00[Asia/Shanghai]	116349512	16191070156	江西省九江市都昌县蔡岭镇G56杭瑞高速	29468061
2023-01-06T05:17:23.142+08:00[Asia/Shanghai]	116346517	16191070156	江西省九江市都昌县蔡岭镇G56杭瑞高速	29466643
2023-01-06T05:17:23.743+08:00[Asia/Shanghai]	116346260	16191070156	江西省九江市都昌县蔡岭镇G56杭瑞高速	29466494
2023-01-06T05:17:35.862+08:00[Asia/Shanghai]	116343402	16191070156	江西省九江市都昌县徐埠镇G56杭瑞高速	29464481
2023-01-06T05:17:50.117+08:00[Asia/Shanghai]	116340799	16191070156	江西省九江市都昌县徐埠镇G56杭瑞高速	29461831
2023-01-06T05:18:21.178+08:00[Asia/Shanghai]	116336150	16191070156	江西省九江市都昌县徐埠镇G56杭瑞高速	29455618
2023-01-06T05:18:30.387+08:00[Asia/Shanghai]	116334312	16191070156	江西省九江市都昌县徐埠镇G56杭瑞高速	29453810
2023-01-06T05:18:40.522+08:00[Asia/Shanghai]	116331436	16191070156	江西省九江市都昌县徐埠镇G56杭瑞高速	29451878
2023-01-06T05:18:52.653+08:00[Asia/Shanghai]	116328167	16191070156	江西省九江市都昌县徐埠镇G56杭瑞高速	29450462
2023-01-06T05:19:03.767+08:00[Asia/Shanghai]	116325301	16191070156	江西省九江市都昌县徐埠镇G56杭瑞高速	29449741
2023-01-06T05:19:35.677+08:00[Asia/Shanghai]	116316966	16191070156	江西省九江市都昌县徐埠镇G56杭瑞高速	29448530
2023-01-06T05:19:38.087+08:00[Asia/Shanghai]	116316456	16191070156	江西省九江市都昌县徐埠镇G56杭瑞高速	29448368
2023-01-06T05:19:52.367+08:00[Asia/Shanghai]	116312928	16191070156	江西省九江市都昌县徐埠镇G56杭瑞高速	29446737
2023-01-06T05:20:05.411+08:00[Asia/Shanghai]	116309355	16191070156	江西省九江市都昌县徐埠镇G56杭瑞高速	29445121
2023-01-06T05:20:15.531+08:00[Asia/Shanghai]	116306623	16191070156	江西省九江市都昌县徐埠镇G56杭瑞高速	29444438
2023-01-06T05:20:41.926+08:00[Asia/Shanghai]	116298721	16191070156	江西省九江市都昌县徐埠镇G56杭瑞高速	29442846
2023-01-06T05:20:55.047+08:00[Asia/Shanghai]	116294956	16191070156	江西省九江市都昌县徐埠镇G56杭瑞高速	29441142
2023-01-06T05:21:09.237+08:00[Asia/Shanghai]	116291655	16191070156	江西省九江市都昌县徐埠镇G56杭瑞高速	29438881
2023-01-06T05:21:21.362+08:00[Asia/Shanghai]	116288951	16191070156	江西省九江市都昌县徐埠镇G56杭瑞高速	29436253
2023-01-06T05:21:49.572+08:00[Asia/Shanghai]	116283931	16191070156	江西省九江市都昌县徐埠镇G56杭瑞高速	29430305
2023-01-06T05:22:01.536+08:00[Asia/Shanghai]	116281035	16191070156	江西省九江市都昌县徐埠镇G56杭瑞高速	29428319
2023-01-06T05:22:11.652+08:00[Asia/Shanghai]	116278217	16191070156	江西省九江市都昌县徐埠镇G56杭瑞高速	29427047
2023-01-06T05:22:22.756+08:00[Asia/Shanghai]	116274882	16191070156	江西省九江市都昌县徐埠镇G56杭瑞高速	29426155
2023-01-06T05:22:34.014+08:00[Asia/Shanghai]	116271574	16191070156	江西省九江市都昌县徐埠镇G56杭瑞高速	29425829
2023-01-06T05:23:06.112+08:00[Asia/Shanghai]	116261925	16191070156	江西省九江市都昌县徐埠镇G56杭瑞高速	29425935
2023-01-06T05:23:36.763+08:00[Asia/Shanghai]	116252488	16191070156	江西省九江市都昌县汪墩乡G56杭瑞高速	29425610
2023-01-06T05:23:48.862+08:00[Asia/Shanghai]	116249033	16191070156	江西省九江市都昌县汪墩乡G56杭瑞高速	29424715
2023-01-06T05:24:02.157+08:00[Asia/Shanghai]	116245430	16191070156	江西省九江市都昌县汪墩乡G56杭瑞高速	29423121
2023-01-06T05:24:32.901+08:00[Asia/Shanghai]	116238179	16191070156	江西省九江市都昌县汪墩乡G56杭瑞高速	29417814
2023-01-06T05:25:04.257+08:00[Asia/Shanghai]	116230914	16191070156	江西省九江市都昌县汪墩乡G56杭瑞高速	29412710
2023-01-06T05:25:10.657+08:00[Asia/Shanghai]	116228945	16191070156	江西省九江市都昌县汪墩乡G56杭瑞高速	29411890
2023-01-06T05:25:21.792+08:00[Asia/Shanghai]	116225683	16191070156	江西省九江市都昌县汪墩乡G56杭瑞高速	29411035
2023-01-06T05:25:32.861+08:00[Asia/Shanghai]	116222354	16191070156	江西省九江市都昌县汪墩乡G56杭瑞高速	29410712
2023-01-06T05:25:43.957+08:00[Asia/Shanghai]	116219076	16191070156	江西省九江市都昌县左里镇G56杭瑞高速	29410915
2023-01-06T05:26:15.707+08:00[Asia/Shanghai]	116209278	16191070156	江西省九江市都昌县左里镇G56杭瑞高速	29412617
2023-01-06T05:26:18.217+08:00[Asia/Shanghai]	116208300	16191070156	江西省九江市都昌县左里镇G56杭瑞高速	29412618
2023-01-06T05:26:29.492+08:00[Asia/Shanghai]	116204532	16191070156	江西省九江市都昌县左里镇G56杭瑞高速	29412220
2023-01-06T05:27:00.932+08:00[Asia/Shanghai]	116195794	16191070156	江西省九江市都昌县左里镇G56杭瑞高速	29409455
2023-01-06T05:27:32.332+08:00[Asia/Shanghai]	116186298	16191070156	江西省九江市都昌县左里镇G56杭瑞高速	29406367
2023-01-06T05:28:04.223+08:00[Asia/Shanghai]	116176412	16191070156	江西省九江市都昌县左里镇G56杭瑞高速	29404923
2023-01-06T05:28:35.667+08:00[Asia/Shanghai]	116167174	16191070156	江西省九江市都昌县左里镇G56杭瑞高速	29402587
2023-01-06T05:28:37.367+08:00[Asia/Shanghai]	116166620	16191070156	江西省九江市都昌县左里镇G56杭瑞高速	29402388
2023-01-06T05:29:05.756+08:00[Asia/Shanghai]	116158977	16191070156	江西省九江市都昌县左里镇G56杭瑞高速	29398903
2023-01-06T05:29:37.573+08:00[Asia/Shanghai]	116150849	16191070156	江西省九江市都昌县多宝乡G56杭瑞高速	29393690
2023-01-06T05:30:08.977+08:00[Asia/Shanghai]	116142530	16191070156	江西省九江市都昌县多宝乡G56杭瑞高速	29389359
2023-01-06T05:30:22.277+08:00[Asia/Shanghai]	116138669	16191070156	江西省九江市都昌县多宝乡G56杭瑞高速	29387803
2023-01-06T05:30:55.972+08:00[Asia/Shanghai]	116129391	16191070156	江西省九江市都昌县多宝乡G56杭瑞高速	29385052
2023-01-06T05:31:01.461+08:00[Asia/Shanghai]	116126877	16191070156	江西省九江市都昌县多宝乡G56杭瑞高速	29384532
2023-01-06T05:31:32.968+08:00[Asia/Shanghai]	116117798	16191070156	江西省九江市都昌县多宝乡G56杭瑞高速	29383004
2023-01-06T05:32:04.647+08:00[Asia/Shanghai]	116108348	16191070156	江西省九江市都昌县多宝乡G56杭瑞高速	29380421
2023-01-06T05:32:11.073+08:00[Asia/Shanghai]	116106286	16191070156	江西省九江市都昌县多宝乡G56杭瑞高速	29379687
2023-01-06T05:32:42.352+08:00[Asia/Shanghai]	116097887	16191070156	江西省九江市都昌县多宝乡621乡道	29375952
2023-01-06T05:33:13.863+08:00[Asia/Shanghai]	116088759	16191070156	江西省九江市都昌县多宝乡G56杭瑞高速	29371758
2023-01-06T05:33:45.297+08:00[Asia/Shanghai]	116081249	16191070156	江西省九江市都昌县多宝乡鄱阳湖二桥	29369612
2023-01-06T05:34:16.722+08:00[Asia/Shanghai]	116074283	16191070156	江西省九江市都昌县北山乡G56杭瑞高速鄱阳湖国家级自然保护区	29367705
2023-01-06T05:34:48.437+08:00[Asia/Shanghai]	116067786	16191070156	江西省九江市都昌县北山乡G56杭瑞高速鄱阳湖国家级自然保护区	29365147
2023-01-06T05:35:20.119+08:00[Asia/Shanghai]	116059084	16191070156	江西省九江市都昌县G56杭瑞高速鄱阳湖国家级自然保护区	29361168
2023-01-06T05:35:51.633+08:00[Asia/Shanghai]	116050848	16191070156	江西省九江市庐山市蓼南乡G56杭瑞高速鄱阳湖国家级自然保护区	29357421
2023-01-06T05:36:22.851+08:00[Asia/Shanghai]	116044686	16191070156	江西省九江市庐山市蓼南乡G56杭瑞高速鄱阳湖国家级自然保护区	29354627
2023-01-06T05:36:54.276+08:00[Asia/Shanghai]	116036246	16191070156	江西省九江市庐山市蓼南乡G56杭瑞高速鄱阳湖国家级自然保护区	29351021
2023-01-06T05:37:12.393+08:00[Asia/Shanghai]	116031304	16191070156	江西省九江市庐山市蓼南乡G56杭瑞高速	29349481
2023-01-06T05:37:24.993+08:00[Asia/Shanghai]	116027821	16191070156	江西省九江市庐山市蓼南乡G56杭瑞高速	29348686
2023-01-06T05:37:51.107+08:00[Asia/Shanghai]	116020201	16191070156	江西省九江市庐山市星子镇G56杭瑞高速	29347726
2023-01-06T05:38:14.474+08:00[Asia/Shanghai]	116013424	16191070156	江西省九江市庐山市星子镇G56杭瑞高速	29348016
2023-01-06T05:38:40.881+08:00[Asia/Shanghai]	116006487	16191070156	江西省九江市庐山市星子镇G56杭瑞高速	29349527
2023-01-06T05:39:04.126+08:00[Asia/Shanghai]	116000279	16191070156	江西省九江市庐山市星子镇G56杭瑞高速	29352081
2023-01-06T05:39:35.207+08:00[Asia/Shanghai]	115991672	16191070156	江西省九江市庐山市星子镇G56杭瑞高速	29356509
2023-01-06T05:39:43.512+08:00[Asia/Shanghai]	115988983	16191070156	江西省九江市庐山市星子镇G56杭瑞高速	29357457
2023-01-06T05:39:57.797+08:00[Asia/Shanghai]	115985119	16191070156	江西省九江市庐山市星子镇G56杭瑞高速	29358976
2023-01-06T05:40:07.916+08:00[Asia/Shanghai]	115982650	16191070156	江西省九江市庐山市星子镇G56杭瑞高速	29360587
2023-01-06T05:40:17.997+08:00[Asia/Shanghai]	115980433	16191070156	江西省九江市庐山市星子镇G56杭瑞高速	29362723
2023-01-06T05:40:43.314+08:00[Asia/Shanghai]	115975664	16191070156	江西省九江市庐山市星子镇G56杭瑞高速	29368622
2023-01-06T05:40:52.321+08:00[Asia/Shanghai]	115973362	16191070156	江西省九江市庐山市星子镇G56杭瑞高速	29370073
2023-01-06T05:41:02.529+08:00[Asia/Shanghai]	115971078	16191070156	江西省九江市庐山市星子镇G56杭瑞高速	29370971
2023-01-06T05:41:08.511+08:00[Asia/Shanghai]	115968248	16191070156	江西省九江市庐山市星子镇G56杭瑞高速	29371533
2023-01-06T05:41:40.066+08:00[Asia/Shanghai]	115959309	16191070156	江西省九江市庐山市华林镇G56杭瑞高速	29372532
2023-01-06T05:42:09.087+08:00[Asia/Shanghai]	115950307	16191070156	江西省九江市庐山市华林镇G56杭瑞高速	29374131
2023-01-06T05:42:33.441+08:00[Asia/Shanghai]	115943547	16191070156	江西省九江市庐山市华林镇G56杭瑞高速	29376592
2023-01-06T05:42:57.777+08:00[Asia/Shanghai]	115937345	16191070156	江西省九江市庐山市华林镇G56杭瑞高速	29380102
2023-01-06T05:43:29.383+08:00[Asia/Shanghai]	115930853	16191070156	江西省九江市庐山市华林镇G56杭瑞高速	29385046
2023-01-06T05:43:42.112+08:00[Asia/Shanghai]	115927670	16191070156	江西省九江市庐山市华林镇G56杭瑞高速	29386947
2023-01-06T05:43:54.252+08:00[Asia/Shanghai]	115924474	16191070156	江西省九江市庐山市华林镇G56杭瑞高速	29388135
2023-01-06T05:44:25.132+08:00[Asia/Shanghai]	115916591	16191070156	江西省九江市庐山市华林镇G56杭瑞高速	29390008
2023-01-06T05:44:33.447+08:00[Asia/Shanghai]	115914780	16191070156	江西省九江市庐山市华林镇G56杭瑞高速	29390783
2023-01-06T05:45:05.286+08:00[Asia/Shanghai]	115918965	16191070156	江西省 九江市 庐山市 G56杭瑞高速 靠近大屋宋	29388843
2023-01-06T05:45:49.981+08:00[Asia/Shanghai]	115909289	16191070156	江西省 九江市 庐山市 G56杭瑞高速 靠近西边山里	29393015
2023-01-06T05:46:12.482+08:00[Asia/Shanghai]	115909289	16191070156	江西省 九江市 庐山市 G56杭瑞高速 靠近西边山里	29393015
2023-01-06T05:46:44.631+08:00[Asia/Shanghai]	115883129	16191070156	江西省九江市庐山市温泉镇G56杭瑞高速	29397882
2023-01-06T05:47:16.387+08:00[Asia/Shanghai]	115874507	16191070156	江西省九江市庐山市温泉镇G56杭瑞高速	29399398
2023-01-06T05:47:16.768+08:00[Asia/Shanghai]	115874507	16191070156	江西省九江市庐山市温泉镇G56杭瑞高速	29399398
2023-01-06T05:47:31.011+08:00[Asia/Shanghai]	115871157	16191070156	江西省九江市庐山市温泉镇G56杭瑞高速	29399043
2023-01-06T05:47:41.053+08:00[Asia/Shanghai]	115868196	16191070156	江西省九江市庐山市温泉镇G56杭瑞高速	29398200
2023-01-06T05:47:57.316+08:00[Asia/Shanghai]	115863157	16191070156	江西省九江市庐山市温泉镇G56杭瑞高速	29396380
2023-01-06T05:48:05.396+08:00[Asia/Shanghai]	115860263	16191070156	江西省九江市庐山市温泉镇G56杭瑞高速	29395992
2023-01-06T05:48:17.766+08:00[Asia/Shanghai]	115857053	16191070156	江西省九江市庐山市温泉镇G56杭瑞高速	29396119
2023-01-06T05:48:26.706+08:00[Asia/Shanghai]	115854298	16191070156	江西省九江市庐山市温泉镇G56杭瑞高速	29396707
2023-01-06T05:48:35.826+08:00[Asia/Shanghai]	115852010	16191070156	江西省九江市庐山市温泉镇G56杭瑞高速	29397602
2023-01-06T05:49:07.733+08:00[Asia/Shanghai]	115843926	16191070156	江西省九江市柴桑区马回岭镇G56杭瑞高速	29402223
2023-01-06T05:49:15.383+08:00[Asia/Shanghai]	115841776	16191070156	江西省九江市柴桑区马回岭镇G56杭瑞高速	29403581
2023-01-06T05:49:26.598+08:00[Asia/Shanghai]	115839258	16191070156	江西省九江市柴桑区马回岭镇G56杭瑞高速	29405815
2023-01-06T05:49:35.776+08:00[Asia/Shanghai]	115837520	16191070156	江西省九江市柴桑区马回岭镇G56杭瑞高速	29408033
2023-01-06T05:49:45.894+08:00[Asia/Shanghai]	115836121	16191070156	江西省九江市柴桑区马回岭镇G56杭瑞高速	29410781
2023-01-06T05:50:20.014+08:00[Asia/Shanghai]	115833714	16191070156	江西省九江市柴桑区马回岭镇G56杭瑞高速	29419186
2023-01-06T05:50:48.566+08:00[Asia/Shanghai]	115831209	16191070156	江西省九江市柴桑区马回岭镇G56杭瑞高速九江博莱食品产业示范园	29428060
2023-01-06T05:51:19.936+08:00[Asia/Shanghai]	115829247	16191070156	江西省九江市柴桑区马回岭镇G56杭瑞高速	29435136
2023-01-06T05:51:51.608+08:00[Asia/Shanghai]	115828028	16191070156	江西省九江市柴桑区马回岭镇G56杭瑞高速	29441052
2023-01-06T05:51:53.018+08:00[Asia/Shanghai]	115828001	16191070156	江西省九江市柴桑区马回岭镇G56杭瑞高速	29441219
2023-01-06T05:52:12.426+08:00[Asia/Shanghai]	115827587	16191070156	江西省九江市柴桑区马回岭镇G70福银高速	29444582
2023-01-06T05:52:17.286+08:00[Asia/Shanghai]	115827762	16191070156	江西省九江市柴桑区马回岭镇G70福银高速	29445566
2023-01-06T05:52:24.351+08:00[Asia/Shanghai]	115828427	16191070156	江西省九江市柴桑区马回岭镇G70福银高速	29447020
2023-01-06T05:52:47.611+08:00[Asia/Shanghai]	115831035	16191070156	江西省九江市柴桑区马回岭镇G56杭瑞高速	29450757
2023-01-06T05:53:11.876+08:00[Asia/Shanghai]	115834794	16191070156	江西省九江市柴桑区马回岭镇G56杭瑞高速	29454393
2023-01-06T05:53:42.883+08:00[Asia/Shanghai]	115842552	16191070156	江西省九江市柴桑区马回岭镇G56杭瑞高速	29458898
2023-01-06T05:54:14.303+08:00[Asia/Shanghai]	115850239	16191070156	江西省九江市柴桑区马回岭镇G56杭瑞高速	29464346
2023-01-06T05:54:45.743+08:00[Asia/Shanghai]	115856588	16191070156	江西省九江市柴桑区马回岭镇G56杭瑞高速	29470384
2023-01-06T05:55:17.653+08:00[Asia/Shanghai]	115862976	16191070156	江西省九江市柴桑区马回岭镇G56杭瑞高速	29476511
2023-01-06T05:55:25.824+08:00[Asia/Shanghai]	115864494	16191070156	江西省九江市柴桑区马回岭镇G56杭瑞高速	29478017
2023-01-06T05:55:47.093+08:00[Asia/Shanghai]	115868002	16191070156	江西省九江市柴桑区岷山乡G56杭瑞高速	29482512
2023-01-06T05:56:05.399+08:00[Asia/Shanghai]	115870166	16191070156	江西省九江市柴桑区岷山乡G56杭瑞高速	29486873
2023-01-06T05:56:20.364+08:00[Asia/Shanghai]	115871452	16191070156	江西省九江市柴桑区岷山乡G56杭瑞高速	29491451
2023-01-06T05:56:52.045+08:00[Asia/Shanghai]	115871783	16191070156	江西省九江市柴桑区岷山乡G56杭瑞高速	29498346
2023-01-06T05:57:16.964+08:00[Asia/Shanghai]	115871594	16191070156	江西省九江市柴桑区岷山乡G56杭瑞高速	29504699
2023-01-06T05:57:30.988+08:00[Asia/Shanghai]	115871636	16191070156	江西省九江市庐山市庐山茶科所G56杭瑞高速	29508380
2023-01-06T05:57:38.138+08:00[Asia/Shanghai]	115872057	16191070156	江西省九江市庐山市庐山茶科所G56杭瑞高速	29509815
2023-01-06T05:58:09.513+08:00[Asia/Shanghai]	115875644	16191070156	江西省九江市庐山市庐山茶科所G56杭瑞高速	29517001
2023-01-06T05:58:10.383+08:00[Asia/Shanghai]	115875725	16191070156	江西省九江市庐山市庐山茶科所G56杭瑞高速	29517490
2023-01-06T05:58:17.455+08:00[Asia/Shanghai]	115875754	16191070156	江西省九江市柴桑区岷山乡G56杭瑞高速	29519570
2023-01-06T05:58:48.611+08:00[Asia/Shanghai]	115875408	16191070156	江西省九江市濂溪区赛阳镇G56杭瑞高速	29528579
2023-01-06T05:59:04.865+08:00[Asia/Shanghai]	115875566	16191070156	江西省九江市濂溪区赛阳镇G56杭瑞高速	29532637
2023-01-06T05:59:19.025+08:00[Asia/Shanghai]	115876380	16191070156	江西省九江市濂溪区赛阳镇G56杭瑞高速	29535695
2023-01-06T05:59:50.415+08:00[Asia/Shanghai]	115880553	16191070156	江西省九江市濂溪区赛阳镇G56杭瑞高速	29543707
2023-01-06T06:00:21.941+08:00[Asia/Shanghai]	115883971	16191070156	江西省九江市濂溪区赛阳镇G56杭瑞高速	29551508
2023-01-06T06:00:24.602+08:00[Asia/Shanghai]	115884124	16191070156	江西省九江市濂溪区赛阳镇G56杭瑞高速	29552239
2023-01-06T06:00:55.891+08:00[Asia/Shanghai]	115884549	16191070156	江西省九江市濂溪区赛阳镇G70福银高速	29558670
2023-01-06T06:01:19.094+08:00[Asia/Shanghai]	115885058	16191070156	江西省九江市濂溪区赛阳镇G70福银高速	29562459
2023-01-06T06:01:25.093+08:00[Asia/Shanghai]	115885606	16191070156	江西省九江市濂溪区赛阳镇G70福银高速	29563364
2023-01-06T06:01:33.390+08:00[Asia/Shanghai]	115886414	16191070156	江西省九江市濂溪区赛阳镇G70福银高速	29564564
2023-01-06T06:01:36.221+08:00[Asia/Shanghai]	115886502	16191070156	江西省九江市濂溪区赛阳镇九瑞枢纽	29565019
2023-01-06T06:01:40.293+08:00[Asia/Shanghai]	115886415	16191070156	江西省九江市濂溪区赛阳镇九瑞枢纽	29565579
2023-01-06T06:01:42.442+08:00[Asia/Shanghai]	115886210	16191070156	江西省九江市濂溪区赛阳镇九瑞枢纽	29565937
2023-01-06T06:01:45.638+08:00[Asia/Shanghai]	115885935	16191070156	江西省九江市濂溪区赛阳镇九瑞枢纽	29566247
2023-01-06T06:01:49.687+08:00[Asia/Shanghai]	115885563	16191070156	江西省九江市濂溪区赛阳镇九瑞枢纽	29566491
2023-01-06T06:01:51.747+08:00[Asia/Shanghai]	115885137	16191070156	江西省九江市濂溪区赛阳镇G70福银高速	29566628
2023-01-06T06:01:54.807+08:00[Asia/Shanghai]	115884691	16191070156	江西省九江市濂溪区赛阳镇G70福银高速	29566695
2023-01-06T06:01:57.907+08:00[Asia/Shanghai]	115884239	16191070156	江西省九江市濂溪区赛阳镇G70福银高速	29566670
2023-01-06T06:02:01.967+08:00[Asia/Shanghai]	115883647	16191070156	江西省九江市濂溪区赛阳镇G70福银高速	29566480
2023-01-06T06:02:06.153+08:00[Asia/Shanghai]	115883245	16191070156	江西省九江市濂溪区赛阳镇夏家村	29566237
2023-01-06T06:02:15.133+08:00[Asia/Shanghai]	115881894	16191070156	江西省九江市濂溪区赛阳镇夏家村	29565391
2023-01-06T06:02:22.217+08:00[Asia/Shanghai]	115880713	16191070156	江西省九江市濂溪区G56杭瑞高速	29565011
2023-01-06T06:02:27.297+08:00[Asia/Shanghai]	115879738	16191070156	江西省九江市濂溪区赛阳镇G56杭瑞高速	29564912
2023-01-06T06:02:32.353+08:00[Asia/Shanghai]	115878693	16191070156	江西省九江市柴桑区沙河经济技术开发区G56杭瑞高速	29565049
2023-01-06T06:02:37.433+08:00[Asia/Shanghai]	115877584	16191070156	江西省九江市柴桑区沙河经济技术开发区G56杭瑞高速	29565456
2023-01-06T06:03:08.793+08:00[Asia/Shanghai]	115870231	16191070156	江西省九江市柴桑区沙河经济技术开发区G56杭瑞高速	29569192
2023-01-06T06:03:16.878+08:00[Asia/Shanghai]	115868560	16191070156	江西省九江市柴桑区沙河经济技术开发区G56杭瑞高速	29570503
2023-01-06T06:03:25.988+08:00[Asia/Shanghai]	115867256	16191070156	江西省九江市柴桑区沙河经济技术开发区G56杭瑞高速	29571966
2023-01-06T06:03:57.583+08:00[Asia/Shanghai]	115863195	16191070156	江西省九江市柴桑区沙河经济技术开发区G56杭瑞高速	29578672
2023-01-06T06:04:13.643+08:00[Asia/Shanghai]	115860486	16191070156	江西省九江市柴桑区沙河经济技术开发区G56杭瑞高速	29582116
2023-01-06T06:04:21.683+08:00[Asia/Shanghai]	115858566	16191070156	江西省九江市柴桑区狮子街道G56杭瑞高速	29583433
2023-01-06T06:04:30.793+08:00[Asia/Shanghai]	115856339	16191070156	江西省九江市柴桑区狮子街道G56杭瑞高速	29584362
2023-01-06T06:04:36.868+08:00[Asia/Shanghai]	115854313	16191070156	江西省九江市柴桑区狮子街道G56杭瑞高速	29584808
2023-01-06T06:05:07.973+08:00[Asia/Shanghai]	115846224	16191070156	江西省九江市柴桑区狮子街道G56杭瑞高速	29584903
2023-01-06T06:05:39.328+08:00[Asia/Shanghai]	115838516	16191070156	江西省九江市柴桑区狮子街道G56杭瑞高速	29585675
2023-01-06T06:06:10.797+08:00[Asia/Shanghai]	115831480	16191070156	江西省九江市柴桑区狮子街道G56杭瑞高速	29588867
2023-01-06T06:06:42.193+08:00[Asia/Shanghai]	115824900	16191070156	江西省九江市柴桑区狮子街道G56杭瑞高速	29592047
2023-01-06T06:06:46.108+08:00[Asia/Shanghai]	115823965	16191070156	江西省九江市柴桑区狮子街道G56杭瑞高速	29592502
2023-01-06T06:06:59.261+08:00[Asia/Shanghai]	115821199	16191070156	江西省九江市柴桑区狮子街道G56杭瑞高速	29594197
2023-01-06T06:07:10.401+08:00[Asia/Shanghai]	115819171	16191070156	江西省九江市柴桑区狮子街道G56杭瑞高速	29596133
2023-01-06T06:07:29.653+08:00[Asia/Shanghai]	115815637	16191070156	江西省九江市柴桑区狮子街道G56杭瑞高速	29600193
2023-01-06T06:07:37.658+08:00[Asia/Shanghai]	115813804	16191070156	江西省九江市柴桑区狮子街道G56杭瑞高速	29601382
2023-01-06T06:07:44.729+08:00[Asia/Shanghai]	115811784	16191070156	江西省九江市柴桑区狮子街道G56杭瑞高速	29602219
2023-01-06T06:07:59.973+08:00[Asia/Shanghai]	115808082	16191070156	江西省九江市柴桑区狮子街道G56杭瑞高速	29603567
2023-01-06T06:08:08.993+08:00[Asia/Shanghai]	115806074	16191070156	江西省九江市柴桑区狮子街道G56杭瑞高速	29604870
2023-01-06T06:08:18.094+08:00[Asia/Shanghai]	115804385	16191070156	江西省九江市柴桑区狮子街道G56杭瑞高速	29606524
2023-01-06T06:08:49.438+08:00[Asia/Shanghai]	115799115	16191070156	江西省九江市柴桑区城门街道G56杭瑞高速	29612239
2023-01-06T06:08:50.428+08:00[Asia/Shanghai]	115798690	16191070156	江西省九江市柴桑区城门街道G56杭瑞高速	29612577
2023-01-06T06:08:57.553+08:00[Asia/Shanghai]	115797023	16191070156	江西省九江市柴桑区城门街道G56杭瑞高速	29613614
2023-01-06T06:09:05.633+08:00[Asia/Shanghai]	115794828	16191070156	江西省九江市柴桑区新合镇G56杭瑞高速	29614462
2023-01-06T06:09:12.804+08:00[Asia/Shanghai]	115792738	16191070156	江西省九江市柴桑区新合镇G56杭瑞高速	29614862
2023-01-06T06:09:20.028+08:00[Asia/Shanghai]	115790501	16191070156	江西省九江市柴桑区新合镇G56杭瑞高速	29614916
2023-01-06T06:09:28.128+08:00[Asia/Shanghai]	115788428	16191070156	江西省九江市柴桑区新合镇G56杭瑞高速九江万友混凝土有限公司	29614620
2023-01-06T06:09:59.703+08:00[Asia/Shanghai]	115781347	16191070156	江西省九江市柴桑区新合镇G56杭瑞高速	29612808
2023-01-06T06:10:08.428+08:00[Asia/Shanghai]	115779580	16191070156	江西省九江市柴桑区新合镇G56杭瑞高速	29612572
2023-01-06T06:10:25.433+08:00[Asia/Shanghai]	115790458	16191070156	江西省 九江市 柴桑区 G56杭瑞高速 靠近九江万友混凝土有限公司	29614495
2023-01-06T06:10:43.313+08:00[Asia/Shanghai]	115771413	16191070156	江西省九江市柴桑区新合镇G56杭瑞高速	29613649
2023-01-06T06:10:49.292+08:00[Asia/Shanghai]	115769630	16191070156	江西省九江市柴桑区新合镇G56杭瑞高速	29613574
2023-01-06T06:10:57.358+08:00[Asia/Shanghai]	115767213	16191070156	江西省九江市柴桑区新合镇G56杭瑞高速	29613091
2023-01-06T06:11:28.953+08:00[Asia/Shanghai]	115759184	16191070156	江西省九江市柴桑区新合镇G56杭瑞高速	29610327
2023-01-06T06:11:29.648+08:00[Asia/Shanghai]	115758936	16191070156	江西省九江市柴桑区新合镇G56杭瑞高速	29610295
2023-01-06T06:11:42.943+08:00[Asia/Shanghai]	115755813	16191070156	江西省九江市柴桑区新合镇G56杭瑞高速	29610175
2023-01-06T06:12:14.488+08:00[Asia/Shanghai]	115747159	16191070156	江西省九江市柴桑区新合镇G56杭瑞高速	29611466
2023-01-06T06:12:28.158+08:00[Asia/Shanghai]	115743562	16191070156	江西省九江市柴桑区新合镇G56杭瑞高速	29611396
2023-01-06T06:12:59.483+08:00[Asia/Shanghai]	115736258	16191070156	江西省九江市柴桑区新塘乡G56杭瑞高速	29610261
2023-01-06T06:13:20.688+08:00[Asia/Shanghai]	115731461	16191070156	江西省九江市柴桑区新塘乡G56杭瑞高速	29609930
2023-01-06T06:13:31.118+08:00[Asia/Shanghai]	115728364	16191070156	江西省九江市柴桑区新塘乡G56杭瑞高速	29610281
2023-01-06T06:13:42.863+08:00[Asia/Shanghai]	115724961	16191070156	江西省九江市柴桑区新塘乡G56杭瑞高速	29611240
2023-01-06T06:14:14.370+08:00[Asia/Shanghai]	115716377	16191070156	江西省九江市柴桑区新塘乡G56杭瑞高速	29614507
2023-01-06T06:14:22.188+08:00[Asia/Shanghai]	115714150	16191070156	江西省九江市柴桑区新塘乡G56杭瑞高速	29615057
2023-01-06T06:14:50.653+08:00[Asia/Shanghai]	115706323	16191070156	江西省九江市柴桑区新塘乡G56杭瑞高速	29616750
2023-01-06T06:15:03.653+08:00[Asia/Shanghai]	115702784	16191070156	江西省九江市柴桑区涌泉乡G56杭瑞高速	29618399
2023-01-06T06:15:34.946+08:00[Asia/Shanghai]	115696633	16191070156	江西省九江市柴桑区涌泉乡G56杭瑞高速	29622672
2023-01-06T06:16:06.147+08:00[Asia/Shanghai]	115691695	16191070156	江西省九江市柴桑区涌泉乡G56杭瑞高速涌泉服务区	29625526
2023-01-06T06:16:34.689+08:00[Asia/Shanghai]	115690157	16191070156	江西省九江市柴桑区涌泉乡G56杭瑞高速涌泉服务区	29626471
2023-01-06T06:16:38.759+08:00[Asia/Shanghai]	115690132	16191070156	江西省九江市柴桑区涌泉乡G56杭瑞高速涌泉服务区	29626557
2023-01-06T06:17:10.404+08:00[Asia/Shanghai]	115690043	16191070156	江西省九江市柴桑区涌泉乡G56杭瑞高速涌泉服务区	29626751
2023-01-06T06:17:41.944+08:00[Asia/Shanghai]	115690014	16191070156	江西省九江市柴桑区涌泉乡G56杭瑞高速涌泉服务区	29626767
2023-01-06T06:18:13.419+08:00[Asia/Shanghai]	115690007	16191070156	江西省九江市柴桑区涌泉乡G56杭瑞高速涌泉服务区	29626779
2023-01-06T06:18:38.509+08:00[Asia/Shanghai]	115689868	16191070156	江西省九江市柴桑区涌泉乡G56杭瑞高速涌泉服务区	29626871
2023-01-06T06:19:10.264+08:00[Asia/Shanghai]	115689674	16191070156	江西省九江市柴桑区涌泉乡G56杭瑞高速涌泉服务区	29626975
2023-01-06T06:19:41.814+08:00[Asia/Shanghai]	115689548	16191070156	江西省九江市柴桑区涌泉乡涌泉服务区面馆涌泉服务区	29627053
2023-01-06T06:20:13.299+08:00[Asia/Shanghai]	115689332	16191070156	江西省九江市柴桑区涌泉乡涌泉服务区	29627183
2023-01-06T06:20:44.734+08:00[Asia/Shanghai]	115689270	16191070156	江西省九江市柴桑区涌泉乡涌泉服务区	29627229
2023-01-06T06:21:16.379+08:00[Asia/Shanghai]	115689185	16191070156	江西省九江市柴桑区涌泉乡涌泉服务区	29627242
2023-01-06T06:21:47.919+08:00[Asia/Shanghai]	115688867	16191070156	江西省九江市柴桑区涌泉乡涌泉服务区	29627438
2023-01-06T06:22:19.389+08:00[Asia/Shanghai]	115688681	16191070156	江西省九江市柴桑区涌泉乡中国石油涌泉服务区北加油站涌泉服务区	29627555
2023-01-06T06:22:50.939+08:00[Asia/Shanghai]	115688656	16191070156	江西省九江市柴桑区涌泉乡中国石油涌泉服务区北加油站涌泉服务区	29627570
2023-01-06T06:23:22.384+08:00[Asia/Shanghai]	115688572	16191070156	江西省九江市柴桑区涌泉乡中国石油涌泉服务区北加油站涌泉服务区	29627532
2023-01-06T06:23:53.924+08:00[Asia/Shanghai]	115688568	16191070156	江西省九江市柴桑区涌泉乡中国石油涌泉服务区北加油站涌泉服务区	29627532
2023-01-06T06:24:25.389+08:00[Asia/Shanghai]	115688569	16191070156	江西省九江市柴桑区涌泉乡中国石油涌泉服务区北加油站涌泉服务区	29627522
2023-01-06T06:24:56.879+08:00[Asia/Shanghai]	115688562	16191070156	江西省九江市柴桑区涌泉乡中国石油涌泉服务区北加油站涌泉服务区	29627515
2023-01-06T06:25:28.364+08:00[Asia/Shanghai]	115688564	16191070156	江西省九江市柴桑区涌泉乡中国石油涌泉服务区北加油站涌泉服务区	29627522
2023-01-06T06:25:59.819+08:00[Asia/Shanghai]	115688570	16191070156	江西省九江市柴桑区涌泉乡中国石油涌泉服务区北加油站涌泉服务区	29627520
2023-01-06T06:26:31.289+08:00[Asia/Shanghai]	115688574	16191070156	江西省九江市柴桑区涌泉乡中国石油涌泉服务区北加油站涌泉服务区	29627519
2023-01-06T06:26:43.024+08:00[Asia/Shanghai]	115688574	16191070156	江西省九江市柴桑区涌泉乡中国石油涌泉服务区北加油站涌泉服务区	29627519
2023-01-06T06:26:43.584+08:00[Asia/Shanghai]	115688573	16191070156	江西省九江市柴桑区涌泉乡中国石油涌泉服务区北加油站涌泉服务区	29627519
2023-01-06T06:26:59.834+08:00[Asia/Shanghai]	115688573	16191070156	江西省九江市柴桑区涌泉乡中国石油涌泉服务区北加油站涌泉服务区	29627519
2023-01-06T06:27:09.249+08:00[Asia/Shanghai]	115686445	16191070156	江西省 九江市 柴桑区 G56杭瑞高速 靠近中国石油涌泉服务区北加油站	29628647
2023-01-06T06:27:19.699+08:00[Asia/Shanghai]	115688573	16191070156	江西省九江市柴桑区涌泉乡中国石油涌泉服务区北加油站涌泉服务区	29627519
2023-01-06T06:27:51.079+08:00[Asia/Shanghai]	115688573	16191070156	江西省九江市柴桑区涌泉乡中国石油涌泉服务区北加油站涌泉服务区	29627519
2023-01-06T06:28:22.569+08:00[Asia/Shanghai]	115688573	16191070156	江西省九江市柴桑区涌泉乡中国石油涌泉服务区北加油站涌泉服务区	29627519
2023-01-06T06:28:54.054+08:00[Asia/Shanghai]	115688573	16191070156	江西省九江市柴桑区涌泉乡中国石油涌泉服务区北加油站涌泉服务区	29627519
2023-01-06T06:29:25.529+08:00[Asia/Shanghai]	115688573	16191070156	江西省九江市柴桑区涌泉乡中国石油涌泉服务区北加油站涌泉服务区	29627519
2023-01-06T06:29:57.009+08:00[Asia/Shanghai]	115688573	16191070156	江西省九江市柴桑区涌泉乡中国石油涌泉服务区北加油站涌泉服务区	29627519
2023-01-06T06:30:28.994+08:00[Asia/Shanghai]	115688573	16191070156	江西省九江市柴桑区涌泉乡中国石油涌泉服务区北加油站涌泉服务区	29627519
2023-01-06T06:31:00.474+08:00[Asia/Shanghai]	115688573	16191070156	江西省九江市柴桑区涌泉乡中国石油涌泉服务区北加油站涌泉服务区	29627519
2023-01-06T06:31:31.899+08:00[Asia/Shanghai]	115688573	16191070156	江西省九江市柴桑区涌泉乡中国石油涌泉服务区北加油站涌泉服务区	29627519
2023-01-06T06:32:03.469+08:00[Asia/Shanghai]	115688573	16191070156	江西省九江市柴桑区涌泉乡中国石油涌泉服务区北加油站涌泉服务区	29627519
2023-01-06T06:32:34.939+08:00[Asia/Shanghai]	115688573	16191070156	江西省九江市柴桑区涌泉乡中国石油涌泉服务区北加油站涌泉服务区	29627519
2023-01-06T06:33:06.414+08:00[Asia/Shanghai]	115688573	16191070156	江西省九江市柴桑区涌泉乡中国石油涌泉服务区北加油站涌泉服务区	29627519
2023-01-06T06:33:37.909+08:00[Asia/Shanghai]	115688573	16191070156	江西省九江市柴桑区涌泉乡中国石油涌泉服务区北加油站涌泉服务区	29627519
2023-01-06T06:34:09.384+08:00[Asia/Shanghai]	115688573	16191070156	江西省九江市柴桑区涌泉乡中国石油涌泉服务区北加油站涌泉服务区	29627519
2023-01-06T06:34:40.899+08:00[Asia/Shanghai]	115688573	16191070156	江西省九江市柴桑区涌泉乡中国石油涌泉服务区北加油站涌泉服务区	29627519
2023-01-06T06:35:12.374+08:00[Asia/Shanghai]	115688573	16191070156	江西省九江市柴桑区涌泉乡中国石油涌泉服务区北加油站涌泉服务区	29627519
2023-01-06T06:35:43.859+08:00[Asia/Shanghai]	115688573	16191070156	江西省九江市柴桑区涌泉乡中国石油涌泉服务区北加油站涌泉服务区	29627519
2023-01-06T06:36:06.244+08:00[Asia/Shanghai]	115688573	16191070156	江西省九江市柴桑区涌泉乡中国石油涌泉服务区北加油站涌泉服务区	29627519
2023-01-06T06:36:37.749+08:00[Asia/Shanghai]	115688573	16191070156	江西省九江市柴桑区涌泉乡中国石油涌泉服务区北加油站涌泉服务区	29627519
2023-01-06T06:37:09.214+08:00[Asia/Shanghai]	115688573	16191070156	江西省九江市柴桑区涌泉乡中国石油涌泉服务区北加油站涌泉服务区	29627519
2023-01-06T06:37:40.414+08:00[Asia/Shanghai]	115688573	16191070156	江西省九江市柴桑区涌泉乡中国石油涌泉服务区北加油站涌泉服务区	29627519
2023-01-06T06:37:53.484+08:00[Asia/Shanghai]	115688573	16191070156	江西省九江市柴桑区涌泉乡中国石油涌泉服务区北加油站涌泉服务区	29627519
2023-01-06T06:37:54.094+08:00[Asia/Shanghai]	115688573	16191070156	江西省九江市柴桑区涌泉乡中国石油涌泉服务区北加油站涌泉服务区	29627519
2023-01-06T06:41:03.034+08:00[Asia/Shanghai]	115688573	16191070156	江西省九江市柴桑区涌泉乡中国石油涌泉服务区北加油站涌泉服务区	29627519
2023-01-06T06:41:03.435+08:00[Asia/Shanghai]	115688573	16191070156	江西省九江市柴桑区涌泉乡中国石油涌泉服务区北加油站涌泉服务区	29627519
2023-01-06T06:41:07.084+08:00[Asia/Shanghai]	115686445	16191070156	江西省 九江市 柴桑区 G56杭瑞高速 靠近中国石油涌泉服务区北加油站	29628647
2023-01-06T06:41:13.984+08:00[Asia/Shanghai]	115688573	16191070156	江西省九江市柴桑区涌泉乡中国石油涌泉服务区北加油站涌泉服务区	29627519
2023-01-06T06:41:45.149+08:00[Asia/Shanghai]	115688573	16191070156	江西省九江市柴桑区涌泉乡中国石油涌泉服务区北加油站涌泉服务区	29627519
2023-01-06T06:42:16.579+08:00[Asia/Shanghai]	115688573	16191070156	江西省九江市柴桑区涌泉乡中国石油涌泉服务区北加油站涌泉服务区	29627519
2023-01-06T06:42:48.044+08:00[Asia/Shanghai]	115688573	16191070156	江西省九江市柴桑区涌泉乡中国石油涌泉服务区北加油站涌泉服务区	29627519
2023-01-06T06:43:19.539+08:00[Asia/Shanghai]	115688573	16191070156	江西省九江市柴桑区涌泉乡中国石油涌泉服务区北加油站涌泉服务区	29627519
2023-01-06T06:43:51.544+08:00[Asia/Shanghai]	115688573	16191070156	江西省九江市柴桑区涌泉乡中国石油涌泉服务区北加油站涌泉服务区	29627519
2023-01-06T06:44:23.039+08:00[Asia/Shanghai]	115688573	16191070156	江西省九江市柴桑区涌泉乡中国石油涌泉服务区北加油站涌泉服务区	29627519
2023-01-06T06:44:54.589+08:00[Asia/Shanghai]	115688573	16191070156	江西省九江市柴桑区涌泉乡中国石油涌泉服务区北加油站涌泉服务区	29627519
2023-01-06T06:45:25.984+08:00[Asia/Shanghai]	115688573	16191070156	江西省九江市柴桑区涌泉乡中国石油涌泉服务区北加油站涌泉服务区	29627519
2023-01-06T06:45:52.149+08:00[Asia/Shanghai]	115688479	16191070156	江西省九江市柴桑区涌泉乡中国石油涌泉服务区北加油站涌泉服务区	29627573
2023-01-06T06:45:57.113+08:00[Asia/Shanghai]	115688363	16191070156	江西省九江市柴桑区涌泉乡中国石油涌泉服务区北加油站	29627664
2023-01-06T06:46:29.039+08:00[Asia/Shanghai]	115688312	16191070156	江西省九江市柴桑区涌泉乡中国石油涌泉服务区北加油站	29627693
2023-01-06T06:47:00.518+08:00[Asia/Shanghai]	115688226	16191070156	江西省九江市柴桑区涌泉乡中国石油涌泉服务区北加油站	29627684
2023-01-06T06:47:16.844+08:00[Asia/Shanghai]	115687972	16191070156	江西省九江市柴桑区涌泉乡涌泉服务区第二公共厕所涌泉服务区	29627701
2023-01-06T06:47:18.819+08:00[Asia/Shanghai]	115687889	16191070156	江西省九江市柴桑区涌泉乡G56杭瑞高速涌泉服务区	29627707
2023-01-06T06:47:21.934+08:00[Asia/Shanghai]	115687665	16191070156	江西省九江市柴桑区涌泉乡G56杭瑞高速涌泉服务区	29627810
2023-01-06T06:47:35.054+08:00[Asia/Shanghai]	115686250	16191070156	江西省九江市柴桑区涌泉乡G56杭瑞高速	29628760
2023-01-06T06:47:45.189+08:00[Asia/Shanghai]	115684752	16191070156	江西省九江市柴桑区涌泉乡G56杭瑞高速	29630194
2023-01-06T06:48:03.939+08:00[Asia/Shanghai]	115682087	16191070156	江西省九江市柴桑区涌泉乡G56杭瑞高速	29633457
2023-01-06T06:48:23.500+08:00[Asia/Shanghai]	115678972	16191070156	江西省九江市柴桑区涌泉乡G56杭瑞高速	29636858
2023-01-06T06:48:35.613+08:00[Asia/Shanghai]	115676900	16191070156	江西省九江市柴桑区涌泉乡G56杭瑞高速	29638194
2023-01-06T06:48:45.634+08:00[Asia/Shanghai]	115674580	16191070156	江西省九江市柴桑区涌泉乡G56杭瑞高速	29639126
2023-01-06T06:49:16.903+08:00[Asia/Shanghai]	115665961	16191070156	江西省九江市柴桑区涌泉乡G56杭瑞高速	29640900
2023-01-06T06:49:48.293+08:00[Asia/Shanghai]	115656172	16191070156	江西省九江市瑞昌市桂林街道G56杭瑞高速	29642870
2023-01-06T06:50:16.448+08:00[Asia/Shanghai]	115648380	16191070156	江西省九江市瑞昌市桂林街道G56杭瑞高速	29645325
2023-01-06T06:50:42.745+08:00[Asia/Shanghai]	115642424	16191070156	江西省九江市瑞昌市桂林街道G56杭瑞高速	29647916
2023-01-06T06:51:19.246+08:00[Asia/Shanghai]	115634068	16191070156	江西省九江市瑞昌市桂林街道G56杭瑞高速	29649686
2023-01-06T06:51:44.874+08:00[Asia/Shanghai]	115626015	16191070156	江西省九江市瑞昌市桂林街道G56杭瑞高速	29651221
2023-01-06T06:52:10.009+08:00[Asia/Shanghai]	115618843	16191070156	江西省九江市瑞昌市桂林街道G56杭瑞高速	29653194
2023-01-06T06:52:18.009+08:00[Asia/Shanghai]	115617076	16191070156	江西省九江市瑞昌市桂林街道G56杭瑞高速	29654325
2023-01-06T06:52:27.108+08:00[Asia/Shanghai]	115615412	16191070156	江西省九江市瑞昌市桂林街道G56杭瑞高速	29655834
2023-01-06T06:52:36.268+08:00[Asia/Shanghai]	115614137	16191070156	江西省九江市瑞昌市桂林街道G56杭瑞高速	29657592
2023-01-06T06:53:07.629+08:00[Asia/Shanghai]	115610145	16191070156	江西省九江市瑞昌市桂林街道G56杭瑞高速	29664237
2023-01-06T06:53:17.778+08:00[Asia/Shanghai]	115608076	16191070156	江西省九江市瑞昌市桂林街道G56杭瑞高速	29666058
2023-01-06T06:53:49.150+08:00[Asia/Shanghai]	115602401	16191070156	江西省九江市瑞昌市桂林街道G56杭瑞高速	29670478
2023-01-06T06:53:50.087+08:00[Asia/Shanghai]	115602063	16191070156	江西省九江市瑞昌市桂林街道G56杭瑞高速	29670831
2023-01-06T06:54:03.433+08:00[Asia/Shanghai]	115599857	16191070156	江西省九江市瑞昌市桂林街道G56杭瑞高速	29673278
2023-01-06T06:54:27.593+08:00[Asia/Shanghai]	115604536	16191070156	江西省 九江市 瑞昌市 G56杭瑞高速 靠近后海雷家	29668549
2023-01-06T06:54:46.003+08:00[Asia/Shanghai]	115594232	16191070156	江西省九江市瑞昌市桂林街道G56杭瑞高速	29678455
2023-01-06T06:55:12.233+08:00[Asia/Shanghai]	115588054	16191070156	江西省九江市瑞昌市桂林街道G56杭瑞高速	29681841
2023-01-06T06:55:14.343+08:00[Asia/Shanghai]	115587874	16191070156	江西省九江市瑞昌市桂林街道G56杭瑞高速	29681929
2023-01-06T06:55:40.398+08:00[Asia/Shanghai]	115582786	16191070156	江西省九江市瑞昌市桂林街道G56杭瑞高速	29685235
2023-01-06T06:55:40.673+08:00[Asia/Shanghai]	115582786	16191070156	江西省九江市瑞昌市桂林街道G56杭瑞高速	29685235
2023-01-06T06:56:02.643+08:00[Asia/Shanghai]	115578125	16191070156	江西省九江市瑞昌市桂林街道G56杭瑞高速	29688071
2023-01-06T06:56:32.933+08:00[Asia/Shanghai]	115571662	16191070156	江西省九江市瑞昌市桂林街道G56杭瑞高速	29691798
2023-01-06T06:56:52.229+08:00[Asia/Shanghai]	115575562	16191070156	江西省 九江市 瑞昌市 G56杭瑞高速 靠近洪山	29689222
2023-01-06T06:57:29.368+08:00[Asia/Shanghai]	115575562	16191070156	江西省 九江市 瑞昌市 G56杭瑞高速 靠近洪山	29689222
2023-01-06T06:57:59.599+08:00[Asia/Shanghai]	115552706	16191070156	江西省 九江市 瑞昌市 G56杭瑞高速 靠近金鸡铺隧道管理所	29707098
2023-01-06T06:58:30.324+08:00[Asia/Shanghai]	115550887	16191070156	江西省九江市瑞昌市南阳乡G56杭瑞高速	29707918
2023-01-06T06:58:30.544+08:00[Asia/Shanghai]	115550887	16191070156	江西省九江市瑞昌市南阳乡G56杭瑞高速	29707918
2023-01-06T06:58:48.744+08:00[Asia/Shanghai]	115545465	16191070156	江西省九江市瑞昌市南阳乡G56杭瑞高速	29708759
2023-01-06T06:59:07.612+08:00[Asia/Shanghai]	115540571	16191070156	江西省九江市瑞昌市南阳乡G56杭瑞高速	29709405
2023-01-06T06:59:19.626+08:00[Asia/Shanghai]	115538024	16191070156	江西省九江市瑞昌市南阳乡G56杭瑞高速	29710239
2023-01-06T06:59:33.846+08:00[Asia/Shanghai]	115535456	16191070156	江西省九江市瑞昌市南阳乡G56杭瑞高速	29711643
2023-01-06T06:59:59.781+08:00[Asia/Shanghai]	115531600	16191070156	江西省九江市瑞昌市南阳乡G56杭瑞高速	29715552
2023-01-06T07:00:00.081+08:00[Asia/Shanghai]	115531600	16191070156	江西省九江市瑞昌市南阳乡G56杭瑞高速	29715552
2023-01-06T07:00:29.474+08:00[Asia/Shanghai]	115527218	16191070156	江西省九江市瑞昌市南阳乡G56杭瑞高速	29720921
2023-01-06T07:01:00.935+08:00[Asia/Shanghai]	115521350	16191070156	江西省九江市瑞昌市南阳乡G56杭瑞高速	29726002
2023-01-06T07:01:09.879+08:00[Asia/Shanghai]	115519844	16191070156	江西省九江市瑞昌市南阳乡G56杭瑞高速	29727829
2023-01-06T07:01:38.353+08:00[Asia/Shanghai]	115515653	16191070156	江西省九江市瑞昌市南阳乡G56杭瑞高速	29732565
2023-01-06T07:01:58.519+08:00[Asia/Shanghai]	115512249	16191070156	江西省九江市瑞昌市南阳乡G56杭瑞高速	29734980
2023-01-06T07:02:29.813+08:00[Asia/Shanghai]	115505501	16191070156	江西省九江市瑞昌市南阳乡G56杭瑞高速	29738311
2023-01-06T07:03:01.328+08:00[Asia/Shanghai]	115498557	16191070156	江西省九江市瑞昌市南阳乡G56杭瑞高速	29741965
2023-01-06T07:03:33.075+08:00[Asia/Shanghai]	115491001	16191070156	江西省九江市瑞昌市夏畈镇G56杭瑞高速	29747042
2023-01-06T07:04:04.714+08:00[Asia/Shanghai]	115484642	16191070156	江西省九江市瑞昌市夏畈镇G56杭瑞高速	29751185
2023-01-06T07:04:23.865+08:00[Asia/Shanghai]	115480129	16191070156	江西省九江市瑞昌市黄金乡G56杭瑞高速	29753283
2023-01-06T07:04:46.135+08:00[Asia/Shanghai]	115474131	16191070156	江西省九江市瑞昌市黄金乡G56杭瑞高速	29754950
2023-01-06T07:05:17.078+08:00[Asia/Shanghai]	115466766	16191070156	江西省九江市瑞昌市黄金乡G56杭瑞高速服务区(建设中)	29756188
2023-01-06T07:05:48.303+08:00[Asia/Shanghai]	115458926	16191070156	湖北省黄石市阳新县枫林镇G56杭瑞高速服务区(建设中)	29757517
2023-01-06T07:06:12.129+08:00[Asia/Shanghai]	115451236	16191070156	湖北省黄石市阳新县枫林镇G56杭瑞高速	29758478
2023-01-06T07:06:25.419+08:00[Asia/Shanghai]	115446598	16191070156	湖北省黄石市阳新县枫林镇G56杭瑞高速	29758088
2023-01-06T07:06:38.576+08:00[Asia/Shanghai]	115442550	16191070156	湖北省黄石市阳新县枫林镇G56杭瑞高速	29757042
2023-01-06T07:07:09.664+08:00[Asia/Shanghai]	115433164	16191070156	湖北省黄石市阳新县枫林镇G56杭瑞高速枫林停车区(建设中)	29753598
2023-01-06T07:07:27.131+08:00[Asia/Shanghai]	115427731	16191070156	湖北省黄石市阳新县枫林镇G56杭瑞高速	29752327
2023-01-06T07:07:58.725+08:00[Asia/Shanghai]	115417917	16191070156	湖北省黄石市阳新县枫林镇G56杭瑞高速	29750654
2023-01-06T07:08:30.420+08:00[Asia/Shanghai]	115409320	16191070156	湖北省黄石市阳新县枫林镇G56杭瑞高速	29749526
2023-01-06T07:08:33.465+08:00[Asia/Shanghai]	115408448	16191070156	湖北省黄石市阳新县枫林镇G56杭瑞高速	29749520
2023-01-06T07:09:05.179+08:00[Asia/Shanghai]	115400126	16191070156	湖北省黄石市阳新县枫林镇G56杭瑞高速	29750342
2023-01-06T07:09:20.889+08:00[Asia/Shanghai]	115395707	16191070156	湖北省黄石市阳新县枫林镇G56杭瑞高速	29750274
2023-01-06T07:09:28.948+08:00[Asia/Shanghai]	115393043	16191070156	湖北省黄石市阳新县枫林镇G56杭瑞高速	29749684
2023-01-06T07:10:04.340+08:00[Asia/Shanghai]	115384136	16191070156	湖北省黄石市阳新县枫林镇G56杭瑞高速	29745983
2023-01-06T07:10:32.154+08:00[Asia/Shanghai]	115375792	16191070156	湖北省黄石市阳新县枫林镇G56杭瑞高速	29743384
2023-01-06T07:10:47.479+08:00[Asia/Shanghai]	115371114	16191070156	湖北省黄石市阳新县枫林镇G56杭瑞高速	29741696
2023-01-06T07:11:18.314+08:00[Asia/Shanghai]	115363252	16191070156	湖北省黄石市阳新县枫林镇G56杭瑞高速	29736804
2023-01-06T07:11:49.959+08:00[Asia/Shanghai]	115354374	16191070156	湖北省黄石市阳新县枫林镇G56杭瑞高速	29731940
2023-01-06T07:11:50.370+08:00[Asia/Shanghai]	115354374	16191070156	湖北省黄石市阳新县枫林镇G56杭瑞高速	29731940
2023-01-06T07:12:01.489+08:00[Asia/Shanghai]	115350892	16191070156	湖北省黄石市阳新县枫林镇G56杭瑞高速	29731116
2023-01-06T07:12:32.749+08:00[Asia/Shanghai]	115341710	16191070156	湖北省黄石市阳新县枫林镇G56杭瑞高速	29729526
2023-01-06T07:13:04.575+08:00[Asia/Shanghai]	115334132	16191070156	湖北省黄石市阳新县枫林镇G56杭瑞高速	29728063
2023-01-06T07:13:05.102+08:00[Asia/Shanghai]	115333590	16191070156	湖北省黄石市阳新县枫林镇G56杭瑞高速	29728061
2023-01-06T07:13:26.354+08:00[Asia/Shanghai]	115326624	16191070156	湖北省黄石市阳新县枫林镇G56杭瑞高速	29728019
2023-01-06T07:13:44.614+08:00[Asia/Shanghai]	115321225	16191070156	湖北省黄石市阳新县枫林镇G56杭瑞高速	29727321
2023-01-06T07:13:56.660+08:00[Asia/Shanghai]	115317460	16191070156	湖北省黄石市阳新县枫林镇G56杭瑞高速	29727591
2023-01-06T07:14:09.856+08:00[Asia/Shanghai]	115313209	16191070156	湖北省黄石市阳新县木港镇G56杭瑞高速	29727957
2023-01-06T07:14:17.872+08:00[Asia/Shanghai]	115310629	16191070156	湖北省黄石市阳新县木港镇G56杭瑞高速	29727693
2023-01-06T07:14:25.974+08:00[Asia/Shanghai]	115308159	16191070156	湖北省黄石市阳新县木港镇G56杭瑞高速	29727025
2023-01-06T07:14:39.103+08:00[Asia/Shanghai]	115304592	16191070156	湖北省黄石市阳新县木港镇G56杭瑞高速	29725280
2023-01-06T07:14:55.415+08:00[Asia/Shanghai]	115300349	16191070156	湖北省黄石市阳新县木港镇G56杭瑞高速	29723414
2023-01-06T07:15:15.625+08:00[Asia/Shanghai]	115295304	16191070156	湖北省黄石市阳新县木港镇G56杭瑞高速	29722312
2023-01-06T07:15:47.244+08:00[Asia/Shanghai]	115288579	16191070156	湖北省黄石市阳新县木港镇G56杭瑞高速	29721315
2023-01-06T07:16:19.301+08:00[Asia/Shanghai]	115280126	16191070156	湖北省黄石市阳新县木港镇G56杭瑞高速	29719981
2023-01-06T07:16:37.265+08:00[Asia/Shanghai]	115275679	16191070156	湖北省黄石市阳新县木港镇G56杭瑞高速	29718830
2023-01-06T07:17:07.859+08:00[Asia/Shanghai]	115267563	16191070156	湖北省黄石市阳新县木港镇G56杭瑞高速	29715811
2023-01-06T07:17:39.729+08:00[Asia/Shanghai]	115258814	16191070156	湖北省黄石市阳新县木港镇G56杭瑞高速	29712439
2023-01-06T07:18:10.915+08:00[Asia/Shanghai]	115250094	16191070156	湖北省黄石市阳新县木港镇G56杭瑞高速	29709516
2023-01-06T07:18:42.479+08:00[Asia/Shanghai]	115241164	16191070156	湖北省黄石市阳新县木港镇G56杭瑞高速	29707819
2023-01-06T07:19:14.169+08:00[Asia/Shanghai]	115233196	16191070156	湖北省黄石市阳新县木港镇G56杭瑞高速	29705632
2023-01-06T07:19:45.790+08:00[Asia/Shanghai]	115224813	16191070156	湖北省黄石市阳新县木港镇G56杭瑞高速	29702517
2023-01-06T07:20:11.139+08:00[Asia/Shanghai]	115218340	16191070156	湖北省黄石市阳新县木港镇G56杭瑞高速	29701140
2023-01-06T07:20:34.554+08:00[Asia/Shanghai]	115209863	16191070156	湖北省黄石市阳新县木港镇G56杭瑞高速	29700662
2023-01-06T07:21:12.304+08:00[Asia/Shanghai]	115200566	16191070156	湖北省黄石市阳新县木港镇G56杭瑞高速	29700820
2023-01-06T07:21:26.854+08:00[Asia/Shanghai]	115193310	16191070156	湖北省黄石市阳新县木港镇G56杭瑞高速	29700328
2023-01-06T07:21:58.394+08:00[Asia/Shanghai]	115184277	16191070156	湖北省黄石市阳新县木港镇G56杭瑞高速	29699207
2023-01-06T07:22:21.547+08:00[Asia/Shanghai]	115177119	16191070156	湖北省黄石市阳新县木港镇G56杭瑞高速	29698774
2023-01-06T07:22:39.975+08:00[Asia/Shanghai]	115171401	16191070156	湖北省黄石市阳新县木港镇G56杭瑞高速	29699464
2023-01-06T07:23:11.579+08:00[Asia/Shanghai]	115162535	16191070156	湖北省黄石市阳新县木港镇G56杭瑞高速	29701925
2023-01-06T07:23:43.480+08:00[Asia/Shanghai]	115152586	16191070156	湖北省黄石市阳新县排市镇G56杭瑞高速	29703889
2023-01-06T07:24:14.610+08:00[Asia/Shanghai]	115143532	16191070156	湖北省黄石市阳新县排市镇G56杭瑞高速	29706387
2023-01-06T07:24:28.809+08:00[Asia/Shanghai]	115139014	16191070156	湖北省黄石市阳新县排市镇G56杭瑞高速	29707778
2023-01-06T07:24:42.919+08:00[Asia/Shanghai]	115135263	16191070156	湖北省黄石市阳新县排市镇G56杭瑞高速	29709499
2023-01-06T07:25:12.214+08:00[Asia/Shanghai]	115127239	16191070156	湖北省黄石市阳新县排市镇G56杭瑞高速	29714072
2023-01-06T07:25:43.735+08:00[Asia/Shanghai]	115118093	16191070156	湖北省黄石市阳新县排市镇G56杭瑞高速	29716466
2023-01-06T07:26:15.654+08:00[Asia/Shanghai]	115114928	16191070156	湖北省黄石市阳新县排市镇G56杭瑞高速排市服务区	29717536
2023-01-06T07:26:47.155+08:00[Asia/Shanghai]	115114959	16191070156	湖北省黄石市阳新县排市镇G56杭瑞高速排市服务区	29717539
2023-01-06T07:27:00.550+08:00[Asia/Shanghai]	115114857	16191070156	湖北省黄石市阳新县排市镇G56杭瑞高速排市服务区	29717548
2023-01-06T07:27:29.645+08:00[Asia/Shanghai]	115112912	16191070156	湖北省黄石市阳新县排市镇G56杭瑞高速排市服务区	29718032
2023-01-06T07:27:42.659+08:00[Asia/Shanghai]	115111602	16191070156	湖北省黄石市阳新县排市镇G56杭瑞高速排市服务区	29718319
2023-01-06T07:28:09.980+08:00[Asia/Shanghai]	115107006	16191070156	湖北省黄石市阳新县排市镇G56杭瑞高速	29720231
2023-01-06T07:28:41.349+08:00[Asia/Shanghai]	115100887	16191070156	湖北省黄石市阳新县排市镇G56杭瑞高速	29722887
2023-01-06T07:28:57.449+08:00[Asia/Shanghai]	115097516	16191070156	湖北省黄石市阳新县排市镇G56杭瑞高速	29723508
2023-01-06T07:29:11.659+08:00[Asia/Shanghai]	115094595	16191070156	湖北省黄石市阳新县排市镇G56杭瑞高速	29723523
2023-01-06T07:29:42.955+08:00[Asia/Shanghai]	115087839	16191070156	湖北省黄石市阳新县排市镇G56杭瑞高速	29722183
2023-01-06T07:30:16.144+08:00[Asia/Shanghai]	115079956	16191070156	湖北省黄石市阳新县排市镇G56杭瑞高速	29720590
2023-01-06T07:30:19.142+08:00[Asia/Shanghai]	115078253	16191070156	湖北省黄石市阳新县排市镇G56杭瑞高速	29720370
2023-01-06T07:30:50.694+08:00[Asia/Shanghai]	115068712	16191070156	湖北省黄石市阳新县排市镇G56杭瑞高速	29719442
2023-01-06T07:31:22.294+08:00[Asia/Shanghai]	115059220	16191070156	湖北省黄石市阳新县排市镇G56杭瑞高速	29718324
2023-01-06T07:31:39.943+08:00[Asia/Shanghai]	115054209	16191070156	湖北省黄石市阳新县排市镇G56杭瑞高速	29717134
2023-01-06T07:32:11.339+08:00[Asia/Shanghai]	115045661	16191070156	湖北省黄石市阳新县排市镇G56杭瑞高速	29714189
2023-01-06T07:32:44.449+08:00[Asia/Shanghai]	115037118	16191070156	湖北省黄石市阳新县排市镇G56杭瑞高速	29711682
2023-01-06T07:32:58.729+08:00[Asia/Shanghai]	115032650	16191070156	湖北省黄石市阳新县排市镇G56杭瑞高速	29710700
2023-01-06T07:33:22.934+08:00[Asia/Shanghai]	115026123	16191070156	湖北省黄石市阳新县排市镇G56杭瑞高速	29709421
2023-01-06T07:33:42.485+08:00[Asia/Shanghai]	115021398	16191070156	湖北省黄石市阳新县排市镇G56杭瑞高速	29709225
2023-01-06T07:34:13.519+08:00[Asia/Shanghai]	115013151	16191070156	湖北省黄石市阳新县排市镇G56杭瑞高速	29709913
2023-01-06T07:34:44.859+08:00[Asia/Shanghai]	115002942	16191070156	湖北省黄石市阳新县排市镇G56杭瑞高速	29709840
2023-01-06T07:35:16.629+08:00[Asia/Shanghai]	114993784	16191070156	湖北省黄石市阳新县龙港镇G56杭瑞高速	29710535
2023-01-06T07:35:48.309+08:00[Asia/Shanghai]	114984513	16191070156	湖北省黄石市阳新县龙港镇G56杭瑞高速	29711503
2023-01-06T07:35:52.289+08:00[Asia/Shanghai]	114983068	16191070156	湖北省黄石市阳新县龙港镇G56杭瑞高速	29711793
2023-01-06T07:36:14.536+08:00[Asia/Shanghai]	114976759	16191070156	湖北省黄石市阳新县龙港镇G56杭瑞高速	29713727
2023-01-06T07:36:45.838+08:00[Asia/Shanghai]	114968563	16191070156	湖北省黄石市阳新县龙港镇G56杭瑞高速	29717272
2023-01-06T07:37:01.974+08:00[Asia/Shanghai]	114963978	16191070156	湖北省黄石市阳新县龙港镇G56杭瑞高速	29718623
2023-01-06T07:37:32.929+08:00[Asia/Shanghai]	114954610	16191070156	湖北省黄石市阳新县龙港镇G56杭瑞高速	29720704
2023-01-06T07:38:04.769+08:00[Asia/Shanghai]	114945532	16191070156	湖北省黄石市阳新县龙港镇G56杭瑞高速	29722733
2023-01-06T07:38:36.024+08:00[Asia/Shanghai]	114936776	16191070156	湖北省黄石市阳新县龙港镇G56杭瑞高速	29724686
2023-01-06T07:38:45.639+08:00[Asia/Shanghai]	114933806	16191070156	湖北省黄石市阳新县龙港镇G56杭瑞高速	29725059
2023-01-06T07:38:56.829+08:00[Asia/Shanghai]	114930695	16191070156	湖北省黄石市阳新县龙港镇G56杭瑞高速	29725006
2023-01-06T07:39:07.985+08:00[Asia/Shanghai]	114927250	16191070156	湖北省黄石市阳新县龙港镇G56杭瑞高速	29724360
2023-01-06T07:39:39.038+08:00[Asia/Shanghai]	114919220	16191070156	湖北省黄石市阳新县龙港镇G56杭瑞高速	29721229
2023-01-06T07:39:39.510+08:00[Asia/Shanghai]	114919220	16191070156	湖北省黄石市阳新县龙港镇G56杭瑞高速	29721229
2023-01-06T07:40:10.924+08:00[Asia/Shanghai]	114909947	16191070156	湖北省黄石市阳新县龙港镇G56杭瑞高速	29718152
2023-01-06T07:40:13.866+08:00[Asia/Shanghai]	114909040	16191070156	湖北省黄石市阳新县龙港镇G56杭瑞高速	29718043
2023-01-06T07:40:45.096+08:00[Asia/Shanghai]	114900766	16191070156	湖北省黄石市阳新县龙港镇G56杭瑞高速	29717588
2023-01-06T07:41:18.500+08:00[Asia/Shanghai]	114908349	16191070156	湖北省 黄石市 阳新县 G56杭瑞高速 靠近泉口骆特大桥	29718043
2023-01-06T07:41:49.999+08:00[Asia/Shanghai]	114896362	16191070156	湖北省 黄石市 阳新县 G56杭瑞高速 靠近丁家	29716975
2023-01-06T07:42:18.594+08:00[Asia/Shanghai]	114896362	16191070156	湖北省 黄石市 阳新县 G56杭瑞高速 靠近丁家	29716975
2023-01-06T07:42:59.329+08:00[Asia/Shanghai]	114896362	16191070156	湖北省 黄石市 阳新县 G56杭瑞高速 靠近丁家	29716975
2023-01-06T07:44:00.139+08:00[Asia/Shanghai]	114896362	16191070156	湖北省 黄石市 阳新县 G56杭瑞高速 靠近丁家	29716975
2023-01-06T07:44:10.409+08:00[Asia/Shanghai]	114876696	16191070156	湖北省黄石市阳新县龙港镇G56杭瑞高速	29714641
2023-01-06T07:44:41.579+08:00[Asia/Shanghai]	114873449	16191070156	湖北省黄石市阳新县龙港镇G56杭瑞高速	29714066
2023-01-06T07:44:46.164+08:00[Asia/Shanghai]	114872798	16191070156	湖北省黄石市阳新县龙港镇G56杭瑞高速	29713905
2023-01-06T07:45:13.577+08:00[Asia/Shanghai]	114866149	16191070156	湖北省黄石市阳新县龙港镇G56杭瑞高速	29712391
2023-01-06T07:45:15.033+08:00[Asia/Shanghai]	114865861	16191070156	湖北省黄石市阳新县龙港镇G56杭瑞高速	29712360
2023-01-06T07:45:47.149+08:00[Asia/Shanghai]	114855573	16191070156	湖北省黄石市阳新县龙港镇G56杭瑞高速	29712382
2023-01-06T07:46:01.206+08:00[Asia/Shanghai]	114850853	16191070156	湖北省黄石市阳新县龙港镇G56杭瑞高速	29712479
2023-01-06T07:46:15.321+08:00[Asia/Shanghai]	114846638	16191070156	湖北省黄石市阳新县龙港镇G56杭瑞高速	29712935
2023-01-06T07:46:26.475+08:00[Asia/Shanghai]	114842984	16191070156	湖北省黄石市阳新县龙港镇G56杭瑞高速	29714050
2023-01-06T07:46:53.914+08:00[Asia/Shanghai]	114834920	16191070156	湖北省咸宁市通山县慈口乡G56杭瑞高速	29717169
2023-01-06T07:47:08.545+08:00[Asia/Shanghai]	114830246	16191070156	湖北省咸宁市通山县慈口乡G56杭瑞高速	29717839
2023-01-06T07:47:39.072+08:00[Asia/Shanghai]	114819968	16191070156	湖北省咸宁市通山县慈口乡G56杭瑞高速	29718017
2023-01-06T07:48:10.868+08:00[Asia/Shanghai]	114809313	16191070156	湖北省咸宁市通山县慈口乡G56杭瑞高速	29718214
2023-01-06T07:48:35.137+08:00[Asia/Shanghai]	114801756	16191070156	湖北省咸宁市通山县慈口乡G56杭瑞高速	29719175
2023-01-06T07:49:06.663+08:00[Asia/Shanghai]	114792318	16191070156	湖北省咸宁市通山县慈口乡G56杭瑞高速	29721784
2023-01-06T07:49:40.582+08:00[Asia/Shanghai]	114782828	16191070156	湖北省咸宁市通山县慈口乡G56杭瑞高速	29724493
2023-01-06T07:50:09.583+08:00[Asia/Shanghai]	114773332	16191070156	湖北省咸宁市通山县慈口乡G56杭瑞高速	29726553
2023-01-06T07:50:10.722+08:00[Asia/Shanghai]	114772729	16191070156	湖北省咸宁市通山县慈口乡G56杭瑞高速	29726586
2023-01-06T07:50:41.772+08:00[Asia/Shanghai]	114763277	16191070156	湖北省咸宁市通山县黄沙铺镇G56杭瑞高速	29726760
2023-01-06T07:51:13.613+08:00[Asia/Shanghai]	114754321	16191070156	湖北省咸宁市通山县黄沙铺镇G56杭瑞高速	29727725
2023-01-06T07:51:17.427+08:00[Asia/Shanghai]	114753093	16191070156	湖北省咸宁市通山县黄沙铺镇G56杭瑞高速	29727623
2023-01-06T07:51:47.837+08:00[Asia/Shanghai]	114744212	16191070156	湖北省咸宁市通山县黄沙铺镇G56杭瑞高速	29726528
2023-01-06T07:52:08.347+08:00[Asia/Shanghai]	114737887	16191070156	湖北省咸宁市通山县黄沙铺镇G56杭瑞高速	29726518
2023-01-06T07:52:31.527+08:00[Asia/Shanghai]	114730941	16191070156	湖北省咸宁市通山县黄沙铺镇G56杭瑞高速黄沙铺停车区(建设中)	29725862
2023-01-06T07:53:02.749+08:00[Asia/Shanghai]	114721275	16191070156	湖北省咸宁市通山县黄沙铺镇G56杭瑞高速	29726900
2023-01-06T07:53:33.788+08:00[Asia/Shanghai]	114712724	16191070156	湖北省咸宁市通山县黄沙铺镇G56杭瑞高速	29727077
2023-01-06T07:53:34.940+08:00[Asia/Shanghai]	114712437	16191070156	湖北省咸宁市通山县黄沙铺镇G56杭瑞高速	29727047
2023-01-06T07:54:06.888+08:00[Asia/Shanghai]	114702932	16191070156	湖北省咸宁市通山县黄沙铺镇G56杭瑞高速	29725705
2023-01-06T07:54:41.079+08:00[Asia/Shanghai]	114693861	16191070156	湖北省咸宁市通山县黄沙铺镇G56杭瑞高速	29724426
2023-01-06T07:55:06.890+08:00[Asia/Shanghai]	114684584	16191070156	湖北省咸宁市通山县黄沙铺镇G56杭瑞高速	29722829
2023-01-06T07:55:38.647+08:00[Asia/Shanghai]	114675571	16191070156	湖北省咸宁市通山县黄沙铺镇G56杭瑞高速	29719618
2023-01-06T07:56:09.945+08:00[Asia/Shanghai]	114667783	16191070156	湖北省咸宁市通山县黄沙铺镇G56杭瑞高速	29716570
2023-01-06T07:56:40.037+08:00[Asia/Shanghai]	114666135	16191070156	湖北省 咸宁市 通山县 G56杭瑞高速 靠近石颈	29715191
2023-01-06T07:57:09.467+08:00[Asia/Shanghai]	114666135	16191070156	湖北省 咸宁市 通山县 G56杭瑞高速 靠近石颈	29715191
2023-01-06T07:57:47.737+08:00[Asia/Shanghai]	114666135	16191070156	湖北省 咸宁市 通山县 G56杭瑞高速 靠近石颈	29715191
2023-01-06T07:58:07.657+08:00[Asia/Shanghai]	114666135	16191070156	湖北省 咸宁市 通山县 G56杭瑞高速 靠近石颈	29715191
2023-01-06T07:58:38.837+08:00[Asia/Shanghai]	114666135	16191070156	湖北省 咸宁市 通山县 G56杭瑞高速 靠近石颈	29715191
2023-01-06T07:58:51.602+08:00[Asia/Shanghai]	114648352	16191070156	湖北省咸宁市通山县大畈镇G56杭瑞高速	29691534
2023-01-06T07:58:51.692+08:00[Asia/Shanghai]	114648352	16191070156	湖北省咸宁市通山县大畈镇G56杭瑞高速	29691534
2023-01-06T07:59:17.412+08:00[Asia/Shanghai]	114646525	16191070156	湖北省咸宁市通山县大畈镇G56杭瑞高速	29684311
2023-01-06T07:59:24.797+08:00[Asia/Shanghai]	114645750	16191070156	湖北省咸宁市通山县大畈镇G56杭瑞高速	29682605
2023-01-06T07:59:31.967+08:00[Asia/Shanghai]	114644488	16191070156	湖北省咸宁市通山县大畈镇G56杭瑞高速云上·龙隐山	29680828
2023-01-06T07:59:40.208+08:00[Asia/Shanghai]	114642849	16191070156	湖北省咸宁市通山县大畈镇G56杭瑞高速云上·龙隐山	29679278
2023-01-06T08:00:11.098+08:00[Asia/Shanghai]	114635303	16191070156	湖北省咸宁市通山县大畈镇G56杭瑞高速云上·龙隐山	29674607
2023-01-06T08:00:30.508+08:00[Asia/Shanghai]	114630299	16191070156	湖北省咸宁市通山县大畈镇G56杭瑞高速云上·龙隐山	29671624
2023-01-06T08:00:40.628+08:00[Asia/Shanghai]	114627524	16191070156	湖北省咸宁市通山县大畈镇G56杭瑞高速	29670445
2023-01-06T08:00:50.578+08:00[Asia/Shanghai]	114624359	16191070156	湖北省咸宁市通山县大畈镇G56杭瑞高速	29669719
2023-01-06T08:01:00.918+08:00[Asia/Shanghai]	114621826	16191070156	湖北省咸宁市通山县大畈镇G56杭瑞高速湖北通山隐水洞地质公园	29669537
2023-01-06T08:01:32.148+08:00[Asia/Shanghai]	114613602	16191070156	湖北省咸宁市通山县大畈镇G56杭瑞高速湖北通山隐水洞地质公园	29669998
2023-01-06T08:01:45.953+08:00[Asia/Shanghai]	114609869	16191070156	湖北省咸宁市通山县大畈镇G56杭瑞高速湖北通山隐水洞地质公园	29669845
2023-01-06T08:01:53.333+08:00[Asia/Shanghai]	114607969	16191070156	湖北省咸宁市通山县大畈镇G56杭瑞高速湖北通山隐水洞地质公园	29669331
2023-01-06T08:02:24.582+08:00[Asia/Shanghai]	114599135	16191070156	湖北省咸宁市通山县大畈镇G56杭瑞高速	29665328
2023-01-06T08:02:26.757+08:00[Asia/Shanghai]	114598529	16191070156	湖北省咸宁市通山县大畈镇G56杭瑞高速	29665210
2023-01-06T08:02:31.722+08:00[Asia/Shanghai]	114596770	16191070156	湖北省咸宁市通山县大畈镇G56杭瑞高速	29665098
2023-01-06T08:03:03.520+08:00[Asia/Shanghai]	114588554	16191070156	湖北省咸宁市通山县大畈镇G56杭瑞高速	29665788
2023-01-06T08:03:07.192+08:00[Asia/Shanghai]	114587494	16191070156	湖北省咸宁市通山县大畈镇G56杭瑞高速	29665699
2023-01-06T08:03:18.302+08:00[Asia/Shanghai]	114584565	16191070156	湖北省咸宁市通山县大畈镇G56杭瑞高速	29665075
2023-01-06T08:03:41.670+08:00[Asia/Shanghai]	114577698	16191070156	湖北省咸宁市通山县大畈镇G56杭瑞高速	29663184
2023-01-06T08:04:12.878+08:00[Asia/Shanghai]	114567893	16191070156	湖北省咸宁市通山县大畈镇G56杭瑞高速	29662583
2023-01-06T08:04:44.393+08:00[Asia/Shanghai]	114558803	16191070156	湖北省咸宁市通山县大畈镇G56杭瑞高速	29661500
2023-01-06T08:05:11.143+08:00[Asia/Shanghai]	114551664	16191070156	湖北省咸宁市通山县通羊镇G56杭瑞高速	29658927
2023-01-06T08:05:16.623+08:00[Asia/Shanghai]	114549518	16191070156	湖北省咸宁市通山县通羊镇G56杭瑞高速	29658812
2023-01-06T08:05:25.843+08:00[Asia/Shanghai]	114546891	16191070156	湖北省咸宁市通山县通羊镇G56杭瑞高速	29659124
2023-01-06T08:05:47.247+08:00[Asia/Shanghai]	114540693	16191070156	湖北省咸宁市通山县通羊镇G56杭瑞高速	29659913
2023-01-06T08:06:02.207+08:00[Asia/Shanghai]	114536278	16191070156	湖北省咸宁市通山县通羊镇G56杭瑞高速	29659623
2023-01-06T08:06:16.342+08:00[Asia/Shanghai]	114532260	16191070156	湖北省咸宁市通山县通羊镇G56杭瑞高速	29658675
2023-01-06T08:06:41.672+08:00[Asia/Shanghai]	114524758	16191070156	湖北省咸宁市通山县通羊镇G56杭瑞高速	29656534
2023-01-06T08:06:55.842+08:00[Asia/Shanghai]	114520285	16191070156	湖北省咸宁市通山县通羊镇G56杭瑞高速	29656185
2023-01-06T08:07:27.139+08:00[Asia/Shanghai]	114511777	16191070156	湖北省咸宁市通山县通羊镇G56杭瑞高速	29657072
2023-01-06T08:07:51.412+08:00[Asia/Shanghai]	114504801	16191070156	湖北省咸宁市通山县通羊镇G56杭瑞高速	29656915
2023-01-06T08:08:22.752+08:00[Asia/Shanghai]	114498646	16191070156	湖北省咸宁市通山县通羊镇G56杭瑞高速通山服务区	29655771
2023-01-06T08:08:26.417+08:00[Asia/Shanghai]	114498390	16191070156	湖北省咸宁市通山县通羊镇G56杭瑞高速通山服务区	29655793
2023-01-06T08:09:00.558+08:00[Asia/Shanghai]	114498272	16191070156	湖北省咸宁市通山县通羊镇G56杭瑞高速通山服务区	29655849
2023-01-06T08:09:24.063+08:00[Asia/Shanghai]	114498285	16191070156	湖北省咸宁市通山县通羊镇G56杭瑞高速通山服务区	29655855
2023-01-06T08:09:25.781+08:00[Asia/Shanghai]	114498268	16191070156	湖北省咸宁市通山县通羊镇G56杭瑞高速通山服务区	29655852
2023-01-06T08:09:48.032+08:00[Asia/Shanghai]	114496548	16191070156	湖北省咸宁市通山县通羊镇G56杭瑞高速通山服务区	29655473
2023-01-06T08:09:57.172+08:00[Asia/Shanghai]	114495527	16191070156	湖北省咸宁市通山县通羊镇G56杭瑞高速通山服务区	29655141
2023-01-06T08:10:28.897+08:00[Asia/Shanghai]	114487400	16191070156	湖北省咸宁市通山县通羊镇G56杭瑞高速	29654355
2023-01-06T08:11:00.587+08:00[Asia/Shanghai]	114477325	16191070156	湖北省咸宁市通山县通羊镇G56杭瑞高速	29652729
2023-01-06T08:11:31.682+08:00[Asia/Shanghai]	114468241	16191070156	湖北省咸宁市通山县通羊镇G56杭瑞高速	29650934
2023-01-06T08:12:03.769+08:00[Asia/Shanghai]	114458592	16191070156	湖北省咸宁市通山县通羊镇G56杭瑞高速	29650185
2023-01-06T08:12:35.058+08:00[Asia/Shanghai]	114449174	16191070156	湖北省咸宁市通山县大路乡G56杭瑞高速	29649095
2023-01-06T08:13:06.178+08:00[Asia/Shanghai]	114440091	16191070156	湖北省咸宁市通山县大路乡G56杭瑞高速	29646720
2023-01-06T08:13:29.978+08:00[Asia/Shanghai]	114433061	16191070156	湖北省咸宁市通山县大路乡G56杭瑞高速	29644661
2023-01-06T08:13:48.113+08:00[Asia/Shanghai]	114428245	16191070156	湖北省咸宁市通山县大路乡G56杭瑞高速	29642370
2023-01-06T08:14:06.273+08:00[Asia/Shanghai]	114423715	16191070156	湖北省咸宁市通山县大路乡G56杭瑞高速	29639136
2023-01-06T08:14:37.593+08:00[Asia/Shanghai]	114417617	16191070156	湖北省咸宁市通山县大路乡G56杭瑞高速	29632967
2023-01-06T08:15:09.217+08:00[Asia/Shanghai]	114411568	16191070156	湖北省咸宁市通山县大路乡G56杭瑞高速	29627460
2023-01-06T08:15:28.912+08:00[Asia/Shanghai]	114405832	16191070156	湖北省咸宁市通山县大路乡G56杭瑞高速	29623676
2023-01-06T08:15:54.914+08:00[Asia/Shanghai]	114399074	16191070156	湖北省咸宁市通山县大路乡G56杭瑞高速	29620592
2023-01-06T08:16:20.935+08:00[Asia/Shanghai]	114390223	16191070156	湖北省咸宁市通山县大路乡G56杭瑞高速	29618193
2023-01-06T08:16:48.762+08:00[Asia/Shanghai]	114380926	16191070156	湖北省咸宁市通山县南林桥镇G56杭瑞高速	29615982
2023-01-06T08:17:01.913+08:00[Asia/Shanghai]	114377581	16191070156	湖北省咸宁市通山县南林桥镇G56杭瑞高速	29614319
2023-01-06T08:17:33.020+08:00[Asia/Shanghai]	114370326	16191070156	湖北省咸宁市通山县南林桥镇G56杭瑞高速	29608873
2023-01-06T08:18:04.998+08:00[Asia/Shanghai]	114361893	16191070156	湖北省咸宁市通山县南林桥镇G56杭瑞高速	29604326
2023-01-06T08:18:11.318+08:00[Asia/Shanghai]	114360274	16191070156	湖北省咸宁市通山县南林桥镇G56杭瑞高速	29602965
2023-01-06T08:18:41.977+08:00[Asia/Shanghai]	114354089	16191070156	湖北省咸宁市通山县南林桥镇G56杭瑞高速	29596827
2023-01-06T08:19:00.815+08:00[Asia/Shanghai]	114351486	16191070156	湖北省咸宁市通山县南林桥镇G56杭瑞高速	29595507
2023-01-06T08:19:26.306+08:00[Asia/Shanghai]	114345662	16191070156	湖北省咸宁市通山县南林桥镇G56杭瑞高速	29594153
2023-01-06T08:19:31.268+08:00[Asia/Shanghai]	114344831	16191070156	湖北省咸宁市通山县南林桥镇枧坑	29594220
2023-01-06T08:19:36.396+08:00[Asia/Shanghai]	114343916	16191070156	湖北省咸宁市通山县南林桥镇枧坑	29594516
2023-01-06T08:19:44.728+08:00[Asia/Shanghai]	114342816	16191070156	湖北省咸宁市通山县南林桥镇S33咸通高速	29595146
2023-01-06T08:19:50.742+08:00[Asia/Shanghai]	114341984	16191070156	湖北省咸宁市通山县南林桥镇S33咸通高速	29595877
2023-01-06T08:19:56.952+08:00[Asia/Shanghai]	114341305	16191070156	湖北省咸宁市通山县南林桥镇S33咸通高速	29596810
2023-01-06T08:20:28.402+08:00[Asia/Shanghai]	114337730	16191070156	湖北省咸宁市通山县南林桥镇S33咸通高速	29603057
2023-01-06T08:20:44.007+08:00[Asia/Shanghai]	114335027	16191070156	湖北省咸宁市通山县南林桥镇S33咸通高速	29606536
2023-01-06T08:21:14.863+08:00[Asia/Shanghai]	114329353	16191070156	湖北省咸宁市通山县南林桥镇S33咸通高速	29613282
2023-01-06T08:21:23.643+08:00[Asia/Shanghai]	114327771	16191070156	湖北省咸宁市通山县南林桥镇S33咸通高速	29615748
2023-01-06T08:21:48.937+08:00[Asia/Shanghai]	114323764	16191070156	湖北省咸宁市崇阳县路口镇S33咸通高速	29621874
2023-01-06T08:22:02.163+08:00[Asia/Shanghai]	114320846	16191070156	湖北省咸宁市崇阳县路口镇S33咸通高速	29624455
2023-01-06T08:22:34.212+08:00[Asia/Shanghai]	114313151	16191070156	湖北省咸宁市崇阳县路口镇S33咸通高速	29629939
2023-01-06T08:22:34.457+08:00[Asia/Shanghai]	114313151	16191070156	湖北省咸宁市崇阳县路口镇S33咸通高速	29629939
2023-01-06T08:22:40.437+08:00[Asia/Shanghai]	114312187	16191070156	湖北省咸宁市崇阳县路口镇S33咸通高速	29631238
2023-01-06T08:22:43.487+08:00[Asia/Shanghai]	114311627	16191070156	湖北省咸宁市崇阳县路口镇S33咸通高速	29632440
2023-01-06T08:22:50.614+08:00[Asia/Shanghai]	114311256	16191070156	湖北省咸宁市崇阳县路口镇S33咸通高速	29633946
2023-01-06T08:22:57.002+08:00[Asia/Shanghai]	114311226	16191070156	湖北省咸宁市崇阳县路口镇S33咸通高速	29635466
2023-01-06T08:23:02.947+08:00[Asia/Shanghai]	114311553	16191070156	湖北省咸宁市崇阳县路口镇S33咸通高速	29636954
2023-01-06T08:23:09.071+08:00[Asia/Shanghai]	114312325	16191070156	湖北省咸宁市崇阳县路口镇S33咸通高速	29638610
2023-01-06T08:23:41.020+08:00[Asia/Shanghai]	114316335	16191070156	湖北省咸宁市崇阳县路口镇S33咸通高速	29645072
2023-01-06T08:24:14.831+08:00[Asia/Shanghai]	114320709	16191070156	湖北省咸宁市崇阳县路口镇S33咸通高速	29652208
2023-01-06T08:24:25.697+08:00[Asia/Shanghai]	114322367	16191070156	湖北省咸宁市崇阳县路口镇S33咸通高速	29655786
2023-01-06T08:24:52.082+08:00[Asia/Shanghai]	114323927	16191070156	湖北省咸宁市崇阳县路口镇S33咸通高速	29662715
2023-01-06T08:25:24.272+08:00[Asia/Shanghai]	114321168	16191070156	湖北省 咸宁市 崇阳县 S33咸通高速 靠近大屋廖	29652799
2023-01-06T08:25:47.962+08:00[Asia/Shanghai]	114327894	16191070156	湖北省咸宁市咸安区桂花镇S33咸通高速	29677008
2023-01-06T08:26:19.530+08:00[Asia/Shanghai]	114329444	16191070156	湖北省咸宁市咸安区桂花镇S33咸通高速	29685032
2023-01-06T08:26:41.131+08:00[Asia/Shanghai]	114329519	16191070156	湖北省咸宁市咸安区桂花镇S33咸通高速	29690734
2023-01-06T08:27:11.936+08:00[Asia/Shanghai]	114328318	16191070156	湖北省咸宁市咸安区桂花镇S33咸通高速	29699158
2023-01-06T08:27:27.374+08:00[Asia/Shanghai]	114328040	16191070156	湖北省咸宁市咸安区桂花镇S33咸通高速	29703281
2023-01-06T08:27:35.345+08:00[Asia/Shanghai]	114328521	16191070156	湖北省咸宁市咸安区桂花镇S33咸通高速	29704952
2023-01-06T08:27:41.429+08:00[Asia/Shanghai]	114329365	16191070156	湖北省咸宁市咸安区桂花镇S33咸通高速	29706476
2023-01-06T08:28:00.734+08:00[Asia/Shanghai]	114331708	16191070156	湖北省咸宁市咸安区桂花镇S33咸通高速桂花源风景区	29710532
2023-01-06T08:28:31.732+08:00[Asia/Shanghai]	114334713	16191070156	湖北省咸宁市咸安区桂花镇S33咸通高速	29718152
2023-01-06T08:28:53.332+08:00[Asia/Shanghai]	114337409	16191070156	湖北省咸宁市咸安区桂花镇S33咸通高速	29723469
2023-01-06T08:29:09.402+08:00[Asia/Shanghai]	114340149	16191070156	湖北省咸宁市咸安区桂花镇S33咸通高速	29726715
2023-01-06T08:29:39.917+08:00[Asia/Shanghai]	114346207	16191070156	湖北省咸宁市咸安区桂花镇S33咸通高速	29732197
2023-01-06T08:29:57.811+08:00[Asia/Shanghai]	114349558	16191070156	湖北省咸宁市咸安区桂花镇S33咸通高速	29736199
2023-01-06T08:30:14.987+08:00[Asia/Shanghai]	114351619	16191070156	湖北省咸宁市咸安区桂花镇S33咸通高速	29740198
2023-01-06T08:30:46.297+08:00[Asia/Shanghai]	114353853	16191070156	湖北省咸宁市咸安区桂花镇S33咸通高速	29747730
2023-01-06T08:31:06.342+08:00[Asia/Shanghai]	114356245	16191070156	湖北省咸宁市咸安区马桥镇S33咸通高速	29752747
2023-01-06T08:31:36.702+08:00[Asia/Shanghai]	114361319	16191070156	湖北省咸宁市咸安区马桥镇S33咸通高速	29759146
2023-01-06T08:32:06.047+08:00[Asia/Shanghai]	114365578	16191070156	湖北省咸宁市咸安区马桥镇S33咸通高速	29765482
2023-01-06T08:32:18.186+08:00[Asia/Shanghai]	114366222	16191070156	湖北省咸宁市咸安区马桥镇S33咸通高速	29768240
2023-01-06T08:32:28.386+08:00[Asia/Shanghai]	114366243	16191070156	湖北省咸宁市咸安区马桥镇S33咸通高速	29770808
2023-01-06T08:32:59.901+08:00[Asia/Shanghai]	114365542	16191070156	湖北省咸宁市咸安区马桥镇S33咸通高速咸安服务区	29775859
2023-01-06T08:33:07.401+08:00[Asia/Shanghai]	114365493	16191070156	湖北省咸宁市咸安区马桥镇S33咸通高速咸安服务区	29776780
2023-01-06T08:33:14.489+08:00[Asia/Shanghai]	114365601	16191070156	湖北省咸宁市咸安区马桥镇S33咸通高速咸安服务区	29777030
2023-01-06T08:33:46.023+08:00[Asia/Shanghai]	114365602	16191070156	湖北省咸宁市咸安区马桥镇S33咸通高速咸安服务区	29777053
2023-01-06T08:33:53.773+08:00[Asia/Shanghai]	114365541	16191070156	湖北省咸宁市咸安区马桥镇咸安服务区	29777311
2023-01-06T08:33:55.855+08:00[Asia/Shanghai]	114365480	16191070156	湖北省咸宁市咸安区马桥镇咸安服务区	29777549
2023-01-06T08:34:16.041+08:00[Asia/Shanghai]	114365215	16191070156	湖北省咸宁市咸安区马桥镇S33咸通高速咸安服务区	29778531
2023-01-06T08:34:20.021+08:00[Asia/Shanghai]	114365044	16191070156	湖北省咸宁市咸安区马桥镇S33咸通高速咸安服务区	29778879
2023-01-06T08:34:40.434+08:00[Asia/Shanghai]	114364062	16191070156	湖北省咸宁市咸安区马桥镇S33咸通高速	29783250
2023-01-06T08:34:52.604+08:00[Asia/Shanghai]	114364042	16191070156	湖北省咸宁市咸安区马桥镇S33咸通高速	29786249
2023-01-06T08:35:23.492+08:00[Asia/Shanghai]	114365762	16191070156	湖北省咸宁市咸安区马桥镇S33咸通高速	29794479
2023-01-06T08:35:54.887+08:00[Asia/Shanghai]	114365581	16191070156	湖北省咸宁市咸安区马桥镇S33咸通高速	29802559
2023-01-06T08:36:26.966+08:00[Asia/Shanghai]	114365069	16191070156	湖北省咸宁市咸安区马桥镇S33咸通高速	29810603
2023-01-06T08:36:45.886+08:00[Asia/Shanghai]	114365352	16191070156	湖北省咸宁市咸安区马桥镇S33咸通高速	29815150
2023-01-06T08:36:48.717+08:00[Asia/Shanghai]	114365626	16191070156	湖北省咸宁市咸安区马桥镇S33咸通高速	29815592
2023-01-06T08:36:50.781+08:00[Asia/Shanghai]	114366092	16191070156	湖北省咸宁市咸安区马桥镇S33咸通高速	29815939
2023-01-06T08:36:55.021+08:00[Asia/Shanghai]	114366699	16191070156	湖北省咸宁市咸安区马桥镇S33咸通高速	29816325
2023-01-06T08:36:57.081+08:00[Asia/Shanghai]	114366789	16191070156	湖北省咸宁市咸安区马桥镇S33咸通高速	29816434
2023-01-06T08:36:58.111+08:00[Asia/Shanghai]	114366889	16191070156	湖北省咸宁市咸安区马桥镇S33咸通高速	29816683
2023-01-06T08:37:01.181+08:00[Asia/Shanghai]	114366807	16191070156	湖北省咸宁市咸安区马桥镇S33咸通高速	29817084
2023-01-06T08:37:03.241+08:00[Asia/Shanghai]	114366714	16191070156	湖北省咸宁市咸安区马桥镇S33咸通高速	29817196
2023-01-06T08:37:04.301+08:00[Asia/Shanghai]	114366416	16191070156	湖北省咸宁市咸安区马桥镇S33咸通高速	29817345
2023-01-06T08:37:07.361+08:00[Asia/Shanghai]	114366068	16191070156	湖北省咸宁市咸安区马桥镇S33咸通高速	29817388
2023-01-06T08:37:10.416+08:00[Asia/Shanghai]	114365513	16191070156	湖北省咸宁市咸安区马桥镇S33咸通高速	29817282
2023-01-06T08:37:21.503+08:00[Asia/Shanghai]	114363327	16191070156	湖北省咸宁市咸安区马桥镇马桥收费站(S33咸通高速出口)咸宁市鑫玛服饰有限公司	29816784
2023-01-06T08:37:28.601+08:00[Asia/Shanghai]	114362541	16191070156	湖北省咸宁市咸安区马桥镇马桥收费站(S33咸通高速出口)	29816642
2023-01-06T08:38:00.253+08:00[Asia/Shanghai]	114362322	16191070156	湖北省咸宁市咸安区马桥镇马桥收费站(S33咸通高速出口)	29816546
2023-01-06T08:38:20.101+08:00[Asia/Shanghai]	114361512	16191070156	湖北省咸宁市咸安区马桥镇星肖线完美陶瓷城	29816198
2023-01-06T08:38:23.006+08:00[Asia/Shanghai]	114361264	16191070156	湖北省咸宁市咸安区马桥镇星肖线完美陶瓷城	29816243
2023-01-06T08:38:26.085+08:00[Asia/Shanghai]	114361092	16191070156	湖北省咸宁市咸安区马桥镇星肖线完美陶瓷城	29816405
2023-01-06T08:38:29.126+08:00[Asia/Shanghai]	114360929	16191070156	湖北省咸宁市咸安区马桥镇星肖线完美陶瓷城	29816597
2023-01-06T08:38:30.196+08:00[Asia/Shanghai]	114360781	16191070156	湖北省咸宁市咸安区马桥镇星肖线完美陶瓷城	29816681
2023-01-06T08:38:36.274+08:00[Asia/Shanghai]	114360108	16191070156	湖北省咸宁市咸安区马桥镇泉都大道	29816907
2023-01-06T08:39:07.306+08:00[Asia/Shanghai]	114356411	16191070156	湖北省咸宁市咸安区马桥镇泉都大道	29820408
2023-01-06T08:39:40.632+08:00[Asia/Shanghai]	114355616	16191070156	湖北省咸宁市咸安区马桥镇泉都大道	29821308
2023-01-06T08:39:40.741+08:00[Asia/Shanghai]	114355616	16191070156	湖北省咸宁市咸安区马桥镇泉都大道	29821308
2023-01-06T08:39:45.111+08:00[Asia/Shanghai]	114355068	16191070156	湖北省咸宁市咸安区温泉街道泉都大道	29822094
2023-01-06T08:39:51.131+08:00[Asia/Shanghai]	114354567	16191070156	湖北省咸宁市咸安区温泉街道泉都大道	29823045
2023-01-06T08:40:23.236+08:00[Asia/Shanghai]	114352694	16191070156	湖北省咸宁市咸安区温泉街道泉都大道	29828283
2023-01-06T08:40:54.236+08:00[Asia/Shanghai]	114351101	16191070156	湖北省咸宁市咸安区温泉街道泉都大道	29832660
2023-01-06T08:41:21.851+08:00[Asia/Shanghai]	114350001	16191070156	湖北省咸宁市咸安区温泉街道泉都大道	29836150
2023-01-06T08:41:46.821+08:00[Asia/Shanghai]	114349584	16191070156	湖北省咸宁市咸安区马桥镇泉都大道	29839568
2023-01-06T08:42:16.851+08:00[Asia/Shanghai]	114350043	16191070156	湖北省咸宁市咸安区马桥镇东外环公路	29844897
2023-01-06T08:42:47.976+08:00[Asia/Shanghai]	114350752	16191070156	湖北省咸宁市咸安区浮山街道东外环公路	29850251
2023-01-06T08:43:19.686+08:00[Asia/Shanghai]	114350846	16191070156	湖北省咸宁市咸安区浮山街道东外环公路	29853562
2023-01-06T08:43:50.246+08:00[Asia/Shanghai]	114350744	16191070156	湖北省咸宁市咸安区浮山街道东外环公路	29853936
2023-01-06T08:43:51.196+08:00[Asia/Shanghai]	114350684	16191070156	湖北省咸宁市咸安区浮山街道泉都大道	29853984
2023-01-06T08:43:53.236+08:00[Asia/Shanghai]	114350513	16191070156	湖北省咸宁市咸安区浮山街道咸宁大道	29854027
2023-01-06T08:43:54.376+08:00[Asia/Shanghai]	114350293	16191070156	湖北省咸宁市咸安区浮山街道咸宁大道	29853960
2023-01-06T08:44:25.411+08:00[Asia/Shanghai]	114345446	16191070156	湖北省咸宁市咸安区浮山街道咸宁大道	29852388
2023-01-06T08:44:57.506+08:00[Asia/Shanghai]	114342077	16191070156	湖北省咸宁市咸安区浮山街道咸宁大道墨香苑(咸宁大道)	29851232
2023-01-06T08:45:28.981+08:00[Asia/Shanghai]	114342077	16191070156	湖北省咸宁市咸安区浮山街道咸宁大道墨香苑(咸宁大道)	29851237
2023-01-06T08:46:00.071+08:00[Asia/Shanghai]	114341937	16191070156	湖北省咸宁市咸安区浮山街道咸宁大道4号湖北省鄂南高级中学	29851192
2023-01-06T08:46:33.501+08:00[Asia/Shanghai]	114338688	16191070156	湖北省咸宁市咸安区浮山街道咸宁大道咸宁市消防救援支队	29849707
2023-01-06T08:47:03.531+08:00[Asia/Shanghai]	114336623	16191070156	湖北省咸宁市咸安区温泉街道咸宁大道学府华庭(咸宁大道)	29848747
2023-01-06T08:47:20.801+08:00[Asia/Shanghai]	114334106	16191070156	湖北省咸宁市咸安区温泉街道咸宁大道凯悦大酒店(咸宁大道)	29847591
2023-01-06T08:47:52.726+08:00[Asia/Shanghai]	114332053	16191070156	湖北省咸宁市咸安区温泉街道咸宁大道咸宁市市场监督管理局	29846655
2023-01-06T08:48:24.031+08:00[Asia/Shanghai]	114328565	16191070156	湖北省咸宁市咸安区温泉街道咸宁大道同惠国际广场	29845040
2023-01-06T08:48:55.721+08:00[Asia/Shanghai]	114328271	16191070156	湖北省咸宁市咸安区温泉街道咸宁大道同惠国际广场	29844918
2023-01-06T08:49:27.096+08:00[Asia/Shanghai]	114325390	16191070156	湖北省咸宁市咸安区温泉街道咸宁大道咸宁体育中心	29843601
2023-01-06T08:49:58.511+08:00[Asia/Shanghai]	114323373	16191070156	湖北省咸宁市咸安区温泉街道咸宁大道咸宁市水利和湖泊局	29842699
2023-01-06T08:50:49.113+08:00[Asia/Shanghai]	114322918	16191070156	湖北省咸宁市咸安区温泉街道咸宁大道咸宁国际大厦	29842498
2023-01-06T08:51:20.733+08:00[Asia/Shanghai]	114322931	16191070156	湖北省咸宁市咸安区温泉街道咸宁大道咸宁国际大厦	29842499
2023-01-06T08:51:48.098+08:00[Asia/Shanghai]	114322744	16191070156	湖北省咸宁市咸安区温泉街道玉泉街咸宁国际大厦	29842387
2023-01-06T08:51:53.018+08:00[Asia/Shanghai]	114322374	16191070156	湖北省咸宁市咸安区温泉街道咸宁大道丹桂大厦	29842131
2023-01-06T08:52:24.448+08:00[Asia/Shanghai]	114321173	16191070156	湖北省咸宁市咸安区温泉街道咸宁大道	29841570
2023-01-06T08:52:56.313+08:00[Asia/Shanghai]	114317608	16191070156	湖北省咸宁市咸安区温泉街道咸宁大道人民广场	29840030
2023-01-06T08:53:27.888+08:00[Asia/Shanghai]	114313728	16191070156	湖北省咸宁市咸安区温泉街道咸宁大道国家税务总局咸宁市税务局	29838258
2023-01-06T08:53:58.938+08:00[Asia/Shanghai]	114310714	16191070156	湖北省咸宁市咸安区温泉街道咸宁大道沁香园	29836937
2023-01-06T08:54:30.513+08:00[Asia/Shanghai]	114310548	16191070156	湖北省咸宁市咸安区温泉街道咸宁大道沁香园	29836864
2023-01-06T08:54:38.368+08:00[Asia/Shanghai]	114310275	16191070156	湖北省咸宁市咸安区温泉街道长安大道沁香园	29836682
2023-01-06T08:55:10.183+08:00[Asia/Shanghai]	114307276	16191070156	湖北省咸宁市咸安区温泉街道咸宁大道咸宁市公安局	29834381
2023-01-06T08:55:13.708+08:00[Asia/Shanghai]	114306774	16191070156	湖北省咸宁市咸安区温泉街道咸宁大道咸宁华信温泉大酒店	29834096
2023-01-06T08:55:32.513+08:00[Asia/Shanghai]	114304617	16191070156	湖北省咸宁市咸安区温泉街道咸宁大道城市印象	29833103
2023-01-06T08:55:33.898+08:00[Asia/Shanghai]	114304520	16191070156	湖北省咸宁市咸安区温泉街道金泉湾路城市印象	29833123
2023-01-06T08:55:35.958+08:00[Asia/Shanghai]	114304274	16191070156	湖北省咸宁市咸安区温泉街道金泉湾路	29833321
2023-01-06T08:55:55.984+08:00[Asia/Shanghai]	114303111	16191070156	湖北省咸宁市咸安区温泉街道金泉湾路远升金泉湾	29834785
2023-01-06T08:55:56.099+08:00[Asia/Shanghai]	114303116	16191070156	湖北省咸宁市咸安区温泉街道金泉湾路远升金泉湾	29834824
2023-01-06T08:55:58.869+08:00[Asia/Shanghai]	114303322	16191070156	湖北省咸宁市咸安区温泉街道金泉湾路龙泉佳苑	29834959
2023-01-06T08:56:05.803+08:00[Asia/Shanghai]	114303923	16191070156	湖北省咸宁市咸安区温泉街道金泉湾路龙泉佳苑	29835324
2023-01-06T08:56:23.178+08:00[Asia/Shanghai]	114304456	16191070156	湖北省咸宁市咸安区温泉街道金泉湾路龙泉佳苑	29835631
2023-01-06T08:56:31.118+08:00[Asia/Shanghai]	114304605	16191070156	湖北省咸宁市咸安区温泉街道金泉湾路远升金泉湾	29835658
2023-01-06T08:56:49.428+08:00[Asia/Shanghai]	114304748	16191070156	湖北省咸宁市咸安区温泉街道金泉湾路远升金泉湾	29835739
2023-01-06T08:56:51.308+08:00[Asia/Shanghai]	114304795	16191070156	湖北省咸宁市咸安区温泉街道金泉湾路远升金泉湾	29835731
2023-01-06T08:56:52.378+08:00[Asia/Shanghai]	114304800	16191070156	湖北省咸宁市咸安区温泉街道金泉湾路远升金泉湾	29835717
2023-01-06T08:56:54.428+08:00[Asia/Shanghai]	114304794	16191070156	湖北省咸宁市咸安区温泉街道金泉湾路远升金泉湾	29835690
2023-01-06T08:56:56.478+08:00[Asia/Shanghai]	114304755	16191070156	湖北省咸宁市咸安区温泉街道金泉湾路远升金泉湾	29835651
2023-01-06T08:57:28.023+08:00[Asia/Shanghai]	114304651	16191070156	湖北省咸宁市咸安区温泉街道金泉湾路远升金泉湾	29835580
2023-01-06T08:57:59.573+08:00[Asia/Shanghai]	114304648	16191070156	湖北省咸宁市咸安区温泉街道金泉湾路远升金泉湾	29835664
2023-01-06T08:58:31.073+08:00[Asia/Shanghai]	114304661	16191070156	湖北省咸宁市咸安区温泉街道金泉湾路远升金泉湾	29835711
2023-01-06T08:59:02.548+08:00[Asia/Shanghai]	114304678	16191070156	湖北省咸宁市咸安区温泉街道金泉湾路远升金泉湾	29835756
2023-01-06T08:59:34.053+08:00[Asia/Shanghai]	114304700	16191070156	湖北省咸宁市咸安区温泉街道金泉湾路龙泉佳苑	29835798
2023-01-06T09:00:06.538+08:00[Asia/Shanghai]	114304689	16191070156	湖北省咸宁市咸安区温泉街道金泉湾路远升金泉湾	29835731
2023-01-06T09:00:37.498+08:00[Asia/Shanghai]	114304665	16191070156	湖北省咸宁市咸安区温泉街道金泉湾路远升金泉湾	29835687
2023-01-06T09:01:08.993+08:00[Asia/Shanghai]	114304658	16191070156	湖北省咸宁市咸安区温泉街道金泉湾路远升金泉湾	29835641
2023-01-06T09:01:40.488+08:00[Asia/Shanghai]	114304663	16191070156	湖北省咸宁市咸安区温泉街道金泉湾路远升金泉湾	29835629
2023-01-06T09:01:53.768+08:00[Asia/Shanghai]	114304664	16191070156	湖北省咸宁市咸安区温泉街道金泉湾路远升金泉湾	29835638
2023-01-06T09:02:25.278+08:00[Asia/Shanghai]	114304661	16191070156	湖北省咸宁市咸安区温泉街道金泉湾路远升金泉湾	29835640
[truncated: 158,018 more rows]
