# Supplementary material for: An enhanced iTransformer-based early warning system for predicting automotive rental contract breaches
Source: PLoS One. 2025 Mar 20;20(3):e0319786. doi: 10.1371/journal.pone.0319786 (PMC11925311; doi:10.1371/journal.pone.0319786)
Supplement: S1 Data — (GZ) [file pone.0319786.s001.gz › 868120247173286.csv]

2023-11-24T00:01:59+08:00[Asia/Shanghai]	113370160	868120247173286	湖南省长沙市浏阳市官桥镇苏故完小	27891913
2023-11-24T18:13:02+08:00[Asia/Shanghai]	113338519	868120247173286	湖南省长沙市浏阳市官桥镇石灰嘴村潭洲组	27894023
2023-11-24T18:13:05+08:00[Asia/Shanghai]	113338519	868120247173286	湖南省长沙市浏阳市官桥镇石灰嘴村潭洲组	27894023
2023-11-24T18:13:09+08:00[Asia/Shanghai]	113338519	868120247173286	湖南省长沙市浏阳市官桥镇石灰嘴村潭洲组	27894023
2023-11-24T18:17:40+08:00[Asia/Shanghai]	113369857	868120247173286	湖南省长沙市浏阳市官桥镇苏故完小	27892331
2023-11-24T18:17:44+08:00[Asia/Shanghai]	113369528	868120247173286	湖南省长沙市浏阳市官桥镇苏故完小	27892444
2023-11-24T18:17:47+08:00[Asia/Shanghai]	113369288	868120247173286	湖南省长沙市浏阳市官桥镇苏故完小	27892542
2023-11-24T18:17:53+08:00[Asia/Shanghai]	113368862	868120247173286	湖南省长沙市浏阳市官桥镇彩霞	27892788
2023-11-24T18:17:56+08:00[Asia/Shanghai]	113368648	868120247173286	湖南省长沙市浏阳市官桥镇彩霞	27892980
2023-11-24T18:18:06+08:00[Asia/Shanghai]	113367804	868120247173286	湖南省长沙市浏阳市官桥镇苏故村退役军人服务站	27893693
2023-11-24T18:18:16+08:00[Asia/Shanghai]	113367191	868120247173286	湖南省长沙市浏阳市官桥镇苏故村退役军人服务站苏故村部	27894531
2023-11-24T18:18:20+08:00[Asia/Shanghai]	113366826	868120247173286	湖南省长沙市浏阳市官桥镇苏故村部	27894746
2023-11-24T18:18:23+08:00[Asia/Shanghai]	113366497	868120247173286	湖南省长沙市浏阳市官桥镇苏故村部	27894888
2023-11-24T18:18:33+08:00[Asia/Shanghai]	113365262	868120247173286	湖南省长沙市浏阳市官桥镇苏故村部	27895153
2023-11-24T18:18:40+08:00[Asia/Shanghai]	113364702	868120247173286	湖南省长沙市浏阳市官桥镇苏故村部	27895346
2023-11-24T18:18:43+08:00[Asia/Shanghai]	113364533	868120247173286	湖南省长沙市浏阳市官桥镇苏故村部	27895451
2023-11-24T18:18:53+08:00[Asia/Shanghai]	113363866	868120247173286	湖南省长沙市浏阳市官桥镇歧峰村	27895755
2023-11-24T18:19:03+08:00[Asia/Shanghai]	113363324	868120247173286	湖南省长沙市浏阳市官桥镇歧峰村	27896304
2023-11-24T18:19:13+08:00[Asia/Shanghai]	113362951	868120247173286	湖南省长沙市浏阳市官桥镇歧峰村	27897213
2023-11-24T18:19:23+08:00[Asia/Shanghai]	113362373	868120247173286	湖南省长沙市浏阳市官桥镇歧峰村	27898144
2023-11-24T18:19:33+08:00[Asia/Shanghai]	113361768	868120247173286	湖南省长沙市浏阳市官桥镇歧峰村	27899004
2023-11-24T18:19:43+08:00[Asia/Shanghai]	113361200	868120247173286	湖南省长沙市浏阳市官桥镇歧峰村	27899853
2023-11-24T18:19:46+08:00[Asia/Shanghai]	113360968	868120247173286	湖南省长沙市浏阳市官桥镇歧峰村	27900019
2023-11-24T18:19:49+08:00[Asia/Shanghai]	113360693	868120247173286	湖南省长沙市浏阳市官桥镇麻田	27900215
2023-11-24T18:19:56+08:00[Asia/Shanghai]	113360222	868120247173286	湖南省长沙市浏阳市官桥镇麻田	27900695
2023-11-24T18:19:59+08:00[Asia/Shanghai]	113360124	868120247173286	湖南省长沙市浏阳市官桥镇麻田	27900928
2023-11-24T18:20:02+08:00[Asia/Shanghai]	113360204	868120247173286	湖南省长沙市浏阳市官桥镇麻田	27901160
2023-11-24T18:20:05+08:00[Asia/Shanghai]	113360337	868120247173286	湖南省长沙市浏阳市官桥镇麻田	27901406
2023-11-24T18:20:08+08:00[Asia/Shanghai]	113360480	868120247173286	湖南省长沙市浏阳市官桥镇麻田	27901700
2023-11-24T18:20:18+08:00[Asia/Shanghai]	113361004	868120247173286	湖南省长沙市浏阳市官桥镇麻田	27902697
2023-11-24T18:20:28+08:00[Asia/Shanghai]	113361457	868120247173286	湖南省长沙市浏阳市官桥镇麻田	27903902
2023-11-24T18:20:36+08:00[Asia/Shanghai]	113361573	868120247173286	湖南省长沙市浏阳市官桥镇麻田	27904688
2023-11-24T18:20:39+08:00[Asia/Shanghai]	113361555	868120247173286	湖南省长沙市浏阳市官桥镇麻田	27905028
2023-11-24T18:20:49+08:00[Asia/Shanghai]	113361671	868120247173286	湖南省长沙市浏阳市官桥镇西冲	27906106
2023-11-24T18:20:58+08:00[Asia/Shanghai]	113361733	868120247173286	湖南省长沙市浏阳市官桥镇西冲	27907026
2023-11-24T18:21:01+08:00[Asia/Shanghai]	113361617	868120247173286	湖南省长沙市浏阳市官桥镇西冲	27907260
2023-11-24T18:21:04+08:00[Asia/Shanghai]	113361502	868120247173286	湖南省长沙市浏阳市官桥镇西冲	27907406
2023-11-24T18:21:07+08:00[Asia/Shanghai]	113361439	868120247173286	湖南省长沙市浏阳市官桥镇西冲	27907519
2023-11-24T18:21:16+08:00[Asia/Shanghai]	113361004	868120247173286	湖南省长沙市浏阳市官桥镇西冲	27908097
2023-11-24T18:21:19+08:00[Asia/Shanghai]	113360986	868120247173286	湖南省长沙市浏阳市官桥镇西冲	27908353
2023-11-24T18:21:22+08:00[Asia/Shanghai]	113361057	868120247173286	湖南省长沙市浏阳市官桥镇西冲	27908579
2023-11-24T18:21:25+08:00[Asia/Shanghai]	113361128	868120247173286	湖南省长沙市浏阳市官桥镇西冲	27908777
2023-11-24T18:21:31+08:00[Asia/Shanghai]	113361217	868120247173286	湖南省长沙市浏阳市官桥镇西冲	27909273
2023-11-24T18:21:44+08:00[Asia/Shanghai]	113361377	868120247173286	湖南省长沙市浏阳市官桥镇西冲	27910486
2023-11-24T18:22:04+08:00[Asia/Shanghai]	113360320	868120247173286	湖南省长沙市浏阳市官桥镇烂塘冲	27911693
2023-11-24T18:22:32+08:00[Asia/Shanghai]	113359760	868120247173286	湖南省长沙市浏阳市官桥镇烂塘冲	27913984
2023-11-24T18:22:40+08:00[Asia/Shanghai]	113359964	868120247173286	湖南省长沙市浏阳市官桥镇烂塘冲	27914757
2023-11-24T18:23:47+08:00[Asia/Shanghai]	113360497	868120247173286	湖南省长沙市浏阳市官桥镇杜花台	27920342
2023-11-24T18:23:57+08:00[Asia/Shanghai]	113360924	868120247173286	湖南省长沙市浏阳市官桥镇杜花台	27921164
2023-11-24T18:24:01+08:00[Asia/Shanghai]	113360986	868120247173286	湖南省长沙市浏阳市官桥镇杜花台	27921460
2023-11-24T18:24:04+08:00[Asia/Shanghai]	113360906	868120247173286	湖南省长沙市浏阳市官桥镇杜花台	27921680
2023-11-24T18:24:07+08:00[Asia/Shanghai]	113360808	868120247173286	湖南省长沙市浏阳市官桥镇杜花台	27921917
2023-11-24T18:24:17+08:00[Asia/Shanghai]	113360400	868120247173286	湖南省长沙市浏阳市官桥镇杜花台	27922895
2023-11-24T18:24:25+08:00[Asia/Shanghai]	113360266	868120247173286	湖南省长沙市浏阳市官桥镇杜花台	27923620
2023-11-24T18:24:28+08:00[Asia/Shanghai]	113360302	868120247173286	湖南省长沙市浏阳市官桥镇杜花台	27923911
2023-11-24T18:24:35+08:00[Asia/Shanghai]	113360302	868120247173286	湖南省长沙市浏阳市官桥镇浏阳市官桥镇九龙村治安巡防点	27924528
2023-11-24T18:24:38+08:00[Asia/Shanghai]	113360177	868120247173286	湖南省长沙市浏阳市官桥镇浏阳市官桥镇九龙村治安巡防点	27924804
2023-11-24T18:24:45+08:00[Asia/Shanghai]	113360008	868120247173286	湖南省长沙市浏阳市官桥镇浏阳市官桥镇九龙村治安巡防点官桥中学	27925464
2023-11-24T18:24:48+08:00[Asia/Shanghai]	113360026	868120247173286	湖南省长沙市浏阳市官桥镇浏阳市官桥镇九龙村治安巡防点官桥中学	27925713
2023-11-24T18:24:51+08:00[Asia/Shanghai]	113359964	868120247173286	湖南省长沙市浏阳市官桥镇浏阳市官桥镇九龙村治安巡防点官桥中学	27925900
2023-11-24T18:24:54+08:00[Asia/Shanghai]	113359795	868120247173286	湖南省长沙市浏阳市官桥镇浏阳市官桥镇九龙村治安巡防点官桥中学	27926131
2023-11-24T18:24:57+08:00[Asia/Shanghai]	113359617	868120247173286	湖南省长沙市浏阳市官桥镇官桥中学(西南门)官桥中学	27926400
2023-11-24T18:25:07+08:00[Asia/Shanghai]	113359004	868120247173286	湖南省长沙市浏阳市官桥镇官桥中学(西南门)官桥中学	27927315
2023-11-24T18:25:17+08:00[Asia/Shanghai]	113358364	868120247173286	湖南省长沙市浏阳市官桥镇浏阳市官桥镇九龙村治安巡防点	27928173
2023-11-24T18:25:27+08:00[Asia/Shanghai]	113357768	868120247173286	湖南省长沙市浏阳市官桥镇浏阳市官桥镇九龙村治安巡防点	27929013
2023-11-24T18:25:37+08:00[Asia/Shanghai]	113357244	868120247173286	湖南省长沙市浏阳市官桥镇浏阳市官桥镇九龙村治安巡防点	27929886
2023-11-24T18:25:39+08:00[Asia/Shanghai]	113357128	868120247173286	湖南省长沙市浏阳市官桥镇浏阳市官桥镇九龙村治安巡防点	27929968
2023-11-24T18:25:42+08:00[Asia/Shanghai]	113356906	868120247173286	湖南省长沙市浏阳市官桥镇邹家山	27930022
2023-11-24T18:25:45+08:00[Asia/Shanghai]	113356640	868120247173286	湖南省长沙市浏阳市官桥镇邹家山	27930046
2023-11-24T18:25:49+08:00[Asia/Shanghai]	113356266	868120247173286	湖南省长沙市浏阳市官桥镇浏阳市官桥镇综合文化站	27930122
2023-11-24T18:25:52+08:00[Asia/Shanghai]	113356088	868120247173286	湖南省长沙市浏阳市官桥镇浏阳市官桥镇综合文化站	27930168
2023-11-24T18:26:02+08:00[Asia/Shanghai]	113355813	868120247173286	湖南省长沙市浏阳市官桥镇浏阳市官桥镇综合文化站	27930211
2023-11-24T18:26:12+08:00[Asia/Shanghai]	113355048	868120247173286	湖南省长沙市浏阳市官桥镇浏阳市官桥镇综合文化站官桥镇人民政府	27930493
2023-11-24T18:26:22+08:00[Asia/Shanghai]	113354328	868120247173286	湖南省长沙市浏阳市官桥镇浏阳市官桥镇综合文化站官桥镇人民政府	27930688
2023-11-24T18:26:25+08:00[Asia/Shanghai]	113354204	868120247173286	湖南省长沙市浏阳市官桥镇浏阳市官桥镇综合文化站官桥镇人民政府	27930775
2023-11-24T18:26:28+08:00[Asia/Shanghai]	113354177	868120247173286	湖南省长沙市浏阳市官桥镇中共浏阳市官桥镇委员会官桥镇人民政府	27930948
2023-11-24T18:26:31+08:00[Asia/Shanghai]	113354133	868120247173286	湖南省长沙市浏阳市官桥镇浏阳市政协官桥镇联络处官桥镇人民政府	27931168
2023-11-24T18:26:41+08:00[Asia/Shanghai]	113354017	868120247173286	湖南省长沙市浏阳市官桥镇官桥派出所	27931902
2023-11-24T18:26:51+08:00[Asia/Shanghai]	113353857	868120247173286	湖南省长沙市浏阳市官桥镇浏阳市官桥镇卫生院核酸采样点官桥卫生院	27932666
2023-11-24T18:27:01+08:00[Asia/Shanghai]	113353715	868120247173286	湖南省长沙市浏阳市官桥镇官桥卫生院发热门诊官桥卫生院	27933411
2023-11-24T18:27:11+08:00[Asia/Shanghai]	113353564	868120247173286	湖南省长沙市浏阳市官桥镇仙鹤古樟树鹤源广场	27934064
2023-11-24T18:27:21+08:00[Asia/Shanghai]	113353502	868120247173286	湖南省长沙市浏阳市官桥镇仙鹤古樟树鹤源广场	27934591
2023-11-24T18:27:30+08:00[Asia/Shanghai]	113353413	868120247173286	湖南省长沙市浏阳市官桥镇银塔路鹤源广场	27934973
2023-11-24T18:27:33+08:00[Asia/Shanghai]	113353315	868120247173286	湖南省长沙市浏阳市官桥镇金鑫路鹤源广场	27935008
2023-11-24T18:27:36+08:00[Asia/Shanghai]	113353173	868120247173286	湖南省长沙市浏阳市官桥镇金鑫路鹤源广场	27935046
2023-11-24T18:27:42+08:00[Asia/Shanghai]	113352880	868120247173286	湖南省长沙市浏阳市官桥镇金鑫路鹤源广场	27935124
2023-11-24T18:27:45+08:00[Asia/Shanghai]	113352782	868120247173286	湖南省长沙市浏阳市官桥镇金鑫路鹤源广场	27935144
2023-11-24T18:27:56+08:00[Asia/Shanghai]	113352666	868120247173286	湖南省长沙市浏阳市官桥镇金鑫路鹤源广场	27935168
2023-11-24T18:28:05+08:00[Asia/Shanghai]	113352426	868120247173286	湖南省长沙市浏阳市官桥镇金鑫路32号鹤源广场	27935224
2023-11-24T18:28:18+08:00[Asia/Shanghai]	113352133	868120247173286	湖南省长沙市浏阳市官桥镇金鑫路36号	27935302
2023-11-24T18:29:21+08:00[Asia/Shanghai]	113351955	868120247173286	湖南省长沙市浏阳市官桥镇金鑫路	27935342
2023-11-24T18:29:24+08:00[Asia/Shanghai]	113351840	868120247173286	湖南省长沙市浏阳市官桥镇金鑫路12号	27935366
2023-11-24T18:29:34+08:00[Asia/Shanghai]	113351315	868120247173286	湖南省长沙市浏阳市官桥镇金鑫路	27935488
2023-11-24T18:29:40+08:00[Asia/Shanghai]	113351146	868120247173286	湖南省长沙市浏阳市官桥镇金鑫路2号	27935557
2023-11-24T18:29:43+08:00[Asia/Shanghai]	113351102	868120247173286	湖南省长沙市浏阳市官桥镇裕昆路	27935628
2023-11-24T18:29:46+08:00[Asia/Shanghai]	113351120	868120247173286	湖南省长沙市浏阳市官桥镇裕昆路	27935686
2023-11-24T18:29:49+08:00[Asia/Shanghai]	113351191	868120247173286	湖南省长沙市浏阳市官桥镇裕昆路	27935746
2023-11-24T18:30:06+08:00[Asia/Shanghai]	113351271	868120247173286	湖南省长沙市浏阳市官桥镇裕昆路	27935840
2023-11-24T18:34:33+08:00[Asia/Shanghai]	113351271	868120247173286	湖南省长沙市浏阳市官桥镇裕昆路	27935844
2023-11-24T18:34:48+08:00[Asia/Shanghai]	113351431	868120247173286	湖南省长沙市浏阳市官桥镇裕昆路	27936031
2023-11-24T18:34:58+08:00[Asia/Shanghai]	113351680	868120247173286	湖南省长沙市浏阳市官桥镇裕昆路	27936308
2023-11-24T18:38:18+08:00[Asia/Shanghai]	113351591	868120247173286	湖南省长沙市浏阳市官桥镇裕昆路	27936255
2023-11-24T18:38:38+08:00[Asia/Shanghai]	113351848	868120247173286	湖南省长沙市浏阳市官桥镇银塔路	27936075
2023-11-24T18:38:41+08:00[Asia/Shanghai]	113352035	868120247173286	湖南省长沙市浏阳市官桥镇银塔路	27936055
2023-11-24T18:39:06+08:00[Asia/Shanghai]	113352551	868120247173286	湖南省长沙市浏阳市官桥镇银塔路	27935888
2023-11-24T18:39:09+08:00[Asia/Shanghai]	113352737	868120247173286	湖南省长沙市浏阳市官桥镇银塔路	27935820
2023-11-24T18:39:19+08:00[Asia/Shanghai]	113353244	868120247173286	湖南省长沙市浏阳市官桥镇银塔路	27935664
2023-11-24T18:39:49+08:00[Asia/Shanghai]	113353404	868120247173286	湖南省长沙市浏阳市官桥镇银塔路鹤源广场	27935144
2023-11-24T18:39:59+08:00[Asia/Shanghai]	113353431	868120247173286	湖南省长沙市浏阳市官桥镇仙鹤古樟树鹤源广场	27934724
2023-11-24T18:40:09+08:00[Asia/Shanghai]	113353528	868120247173286	湖南省长沙市浏阳市官桥镇仙鹤古樟树鹤源广场	27934155
2023-11-24T18:40:19+08:00[Asia/Shanghai]	113353644	868120247173286	湖南省长沙市浏阳市官桥镇官桥卫生院发热门诊官桥卫生院	27933611
2023-11-24T18:40:29+08:00[Asia/Shanghai]	113353804	868120247173286	湖南省长沙市浏阳市官桥镇官桥卫生院发热门诊官桥卫生院	27933073
2023-11-24T18:40:39+08:00[Asia/Shanghai]	113353875	868120247173286	湖南省长沙市浏阳市官桥镇浏阳市官桥镇卫生院核酸采样点官桥卫生院	27932673
2023-11-24T18:40:49+08:00[Asia/Shanghai]	113354017	868120247173286	湖南省长沙市浏阳市官桥镇官桥派出所	27931962
2023-11-24T18:40:59+08:00[Asia/Shanghai]	113354115	868120247173286	湖南省长沙市浏阳市官桥镇浏阳市政协官桥镇联络处官桥镇人民政府	27931086
2023-11-24T18:41:05+08:00[Asia/Shanghai]	113354204	868120247173286	湖南省长沙市浏阳市官桥镇浏阳市官桥镇综合文化站官桥镇人民政府	27930777
2023-11-24T18:41:08+08:00[Asia/Shanghai]	113354328	868120247173286	湖南省长沙市浏阳市官桥镇浏阳市官桥镇综合文化站官桥镇人民政府	27930708
2023-11-24T18:41:11+08:00[Asia/Shanghai]	113354560	868120247173286	湖南省长沙市浏阳市官桥镇浏阳市官桥镇综合文化站官桥镇人民政府	27930684
2023-11-24T18:41:14+08:00[Asia/Shanghai]	113354835	868120247173286	湖南省长沙市浏阳市官桥镇浏阳市官桥镇综合文化站官桥镇人民政府	27930600
2023-11-24T18:41:17+08:00[Asia/Shanghai]	113355137	868120247173286	湖南省长沙市浏阳市官桥镇浏阳市官桥镇综合文化站官桥镇人民政府	27930473
2023-11-24T18:41:20+08:00[Asia/Shanghai]	113355457	868120247173286	湖南省长沙市浏阳市官桥镇浏阳市官桥镇综合文化站	27930357
2023-11-24T18:41:30+08:00[Asia/Shanghai]	113356488	868120247173286	湖南省长沙市浏阳市官桥镇邹家山	27930046
2023-11-24T18:41:39+08:00[Asia/Shanghai]	113357262	868120247173286	湖南省长沙市浏阳市官桥镇浏阳市官桥镇九龙村治安巡防点	27929848
2023-11-24T18:41:42+08:00[Asia/Shanghai]	113357395	868120247173286	湖南省长沙市浏阳市官桥镇浏阳市官桥镇九龙村治安巡防点	27929631
2023-11-24T18:41:45+08:00[Asia/Shanghai]	113357520	868120247173286	湖南省长沙市浏阳市官桥镇浏阳市官桥镇九龙村治安巡防点	27929364
2023-11-24T18:41:52+08:00[Asia/Shanghai]	113357911	868120247173286	湖南省长沙市浏阳市官桥镇浏阳市官桥镇九龙村治安巡防点	27928760
2023-11-24T18:41:55+08:00[Asia/Shanghai]	113358088	868120247173286	湖南省长沙市浏阳市官桥镇浏阳市官桥镇九龙村治安巡防点	27928515
2023-11-24T18:42:05+08:00[Asia/Shanghai]	113358711	868120247173286	湖南省长沙市浏阳市官桥镇浏阳市官桥镇九龙村治安巡防点官桥中学	27927708
2023-11-24T18:42:15+08:00[Asia/Shanghai]	113359244	868120247173286	湖南省长沙市浏阳市官桥镇官桥中学(西南门)官桥中学	27926944
2023-11-24T18:42:25+08:00[Asia/Shanghai]	113359813	868120247173286	湖南省长沙市浏阳市官桥镇浏阳市官桥镇九龙村治安巡防点官桥中学	27926062
2023-11-24T18:42:33+08:00[Asia/Shanghai]	113359964	868120247173286	湖南省长沙市浏阳市官桥镇浏阳市官桥镇九龙村治安巡防点官桥中学	27925822
2023-11-24T18:42:46+08:00[Asia/Shanghai]	113360035	868120247173286	湖南省长沙市浏阳市官桥镇浏阳市官桥镇九龙村治安巡防点	27925137
2023-11-24T18:42:52+08:00[Asia/Shanghai]	113360248	868120247173286	湖南省长沙市浏阳市官桥镇浏阳市官桥镇九龙村治安巡防点	27924617
2023-11-24T18:42:55+08:00[Asia/Shanghai]	113360337	868120247173286	湖南省长沙市浏阳市官桥镇浏阳市官桥镇九龙村治安巡防点	27924388
2023-11-24T18:42:58+08:00[Asia/Shanghai]	113360320	868120247173286	湖南省长沙市浏阳市官桥镇浏阳市官桥镇九龙村治安巡防点	27924157
2023-11-24T18:43:01+08:00[Asia/Shanghai]	113360302	868120247173286	湖南省长沙市浏阳市官桥镇杜花台	27923906
2023-11-24T18:43:09+08:00[Asia/Shanghai]	113360302	868120247173286	湖南省长沙市浏阳市官桥镇杜花台	27923200
2023-11-24T18:43:12+08:00[Asia/Shanghai]	113360364	868120247173286	湖南省长沙市浏阳市官桥镇杜花台	27922966
2023-11-24T18:43:22+08:00[Asia/Shanghai]	113360595	868120247173286	湖南省长沙市浏阳市官桥镇杜花台	27922413
2023-11-24T18:43:32+08:00[Asia/Shanghai]	113360924	868120247173286	湖南省长沙市浏阳市官桥镇杜花台	27921660
2023-11-24T18:43:37+08:00[Asia/Shanghai]	113360942	868120247173286	湖南省长沙市浏阳市官桥镇杜花台	27921288
2023-11-24T18:43:40+08:00[Asia/Shanghai]	113360826	868120247173286	湖南省长沙市浏阳市官桥镇杜花台	27921042
2023-11-24T18:43:43+08:00[Asia/Shanghai]	113360666	868120247173286	湖南省长沙市浏阳市官桥镇杜花台	27920773
2023-11-24T18:43:53+08:00[Asia/Shanghai]	113360284	868120247173286	湖南省长沙市浏阳市官桥镇杜花台	27919971
2023-11-24T18:44:03+08:00[Asia/Shanghai]	113360106	868120247173286	湖南省长沙市浏阳市官桥镇杜花台	27919271
2023-11-24T18:44:05+08:00[Asia/Shanghai]	113360195	868120247173286	湖南省长沙市浏阳市官桥镇杜花台	27919146
2023-11-24T18:44:08+08:00[Asia/Shanghai]	113360302	868120247173286	湖南省长沙市浏阳市官桥镇杜花台	27918977
2023-11-24T18:44:11+08:00[Asia/Shanghai]	113360355	868120247173286	湖南省长沙市浏阳市官桥镇杜花台	27918891
2023-11-24T18:44:16+08:00[Asia/Shanghai]	113360435	868120247173286	湖南省长沙市浏阳市官桥镇杜花台	27918717
2023-11-24T18:44:19+08:00[Asia/Shanghai]	113360382	868120247173286	湖南省长沙市浏阳市官桥镇杜花台	27918575
2023-11-24T18:44:32+08:00[Asia/Shanghai]	113359893	868120247173286	湖南省长沙市浏阳市官桥镇唐家冲水库	27917664
2023-11-24T18:44:35+08:00[Asia/Shanghai]	113359831	868120247173286	湖南省长沙市浏阳市官桥镇烂塘冲	27917375
2023-11-24T18:44:44+08:00[Asia/Shanghai]	113359893	868120247173286	湖南省长沙市浏阳市官桥镇烂塘冲	27916768
2023-11-24T18:45:18+08:00[Asia/Shanghai]	113359866	868120247173286	湖南省长沙市浏阳市官桥镇烂塘冲	27913571
2023-11-24T18:45:40+08:00[Asia/Shanghai]	113360480	868120247173286	湖南省长沙市浏阳市官桥镇西冲	27911542
2023-11-24T18:45:43+08:00[Asia/Shanghai]	113360693	868120247173286	湖南省长沙市浏阳市官桥镇西冲	27911402
2023-11-24T18:45:46+08:00[Asia/Shanghai]	113360968	868120247173286	湖南省长沙市浏阳市官桥镇西冲	27911266
2023-11-24T18:45:51+08:00[Asia/Shanghai]	113361297	868120247173286	湖南省长沙市浏阳市官桥镇西冲	27911006
2023-11-24T18:45:54+08:00[Asia/Shanghai]	113361377	868120247173286	湖南省长沙市浏阳市官桥镇西冲	27910802
2023-11-24T18:45:57+08:00[Asia/Shanghai]	113361342	868120247173286	湖南省长沙市浏阳市官桥镇西冲	27910562
2023-11-24T18:46+08:00[Asia/Shanghai]	113361315	868120247173286	湖南省长沙市浏阳市官桥镇西冲	27910246
2023-11-24T18:46:23+08:00[Asia/Shanghai]	113361066	868120247173286	湖南省长沙市浏阳市官桥镇西冲	27908037
2023-11-24T18:46:29+08:00[Asia/Shanghai]	113361413	868120247173286	湖南省长沙市浏阳市官桥镇西冲	27907595
2023-11-24T18:46:34+08:00[Asia/Shanghai]	113361688	868120247173286	湖南省长沙市浏阳市官桥镇西冲	27907153
2023-11-24T18:46:37+08:00[Asia/Shanghai]	113361768	868120247173286	湖南省长沙市浏阳市官桥镇西冲	27906888
2023-11-24T18:46:41+08:00[Asia/Shanghai]	113361733	868120247173286	湖南省长沙市浏阳市官桥镇西冲	27906464
2023-11-24T18:46:44+08:00[Asia/Shanghai]	113361653	868120247173286	湖南省长沙市浏阳市官桥镇西冲	27906115
2023-11-24T18:46:54+08:00[Asia/Shanghai]	113361555	868120247173286	湖南省长沙市浏阳市官桥镇麻田	27904864
2023-11-24T18:47:02+08:00[Asia/Shanghai]	113361431	868120247173286	湖南省长沙市浏阳市官桥镇麻田	27903877
2023-11-24T18:47:05+08:00[Asia/Shanghai]	113361297	868120247173286	湖南省长沙市浏阳市官桥镇麻田	27903471
2023-11-24T18:47:15+08:00[Asia/Shanghai]	113360791	868120247173286	湖南省长沙市浏阳市官桥镇麻田	27902344
2023-11-24T18:47:25+08:00[Asia/Shanghai]	113360195	868120247173286	湖南省长沙市浏阳市官桥镇麻田	27901184
2023-11-24T18:47:31+08:00[Asia/Shanghai]	113360240	868120247173286	湖南省长沙市浏阳市官桥镇麻田	27900626
2023-11-24T18:47:34+08:00[Asia/Shanghai]	113360462	868120247173286	湖南省长沙市浏阳市官桥镇麻田	27900368
2023-11-24T18:47:37+08:00[Asia/Shanghai]	113360773	868120247173286	湖南省长沙市浏阳市官桥镇麻田	27900151
2023-11-24T18:47:40+08:00[Asia/Shanghai]	113361084	868120247173286	湖南省长沙市浏阳市官桥镇歧峰村	27899937
2023-11-24T18:47:50+08:00[Asia/Shanghai]	113361644	868120247173286	湖南省长沙市浏阳市官桥镇歧峰村	27899208
2023-11-24T18:47:53+08:00[Asia/Shanghai]	113361857	868120247173286	湖南省长沙市浏阳市官桥镇歧峰村	27898882
2023-11-24T18:47:56+08:00[Asia/Shanghai]	113362080	868120247173286	湖南省长沙市浏阳市官桥镇歧峰村	27898551
2023-11-24T18:48:02+08:00[Asia/Shanghai]	113362480	868120247173286	湖南省长沙市浏阳市官桥镇歧峰村	27897937
2023-11-24T18:48:05+08:00[Asia/Shanghai]	113362693	868120247173286	湖南省长沙市浏阳市官桥镇歧峰村	27897620
2023-11-24T18:48:15+08:00[Asia/Shanghai]	113363235	868120247173286	湖南省长沙市浏阳市官桥镇歧峰村	27896537
2023-11-24T18:48:22+08:00[Asia/Shanghai]	113363591	868120247173286	湖南省长沙市浏阳市官桥镇歧峰村	27895935
2023-11-24T18:48:25+08:00[Asia/Shanghai]	113363840	868120247173286	湖南省长沙市浏阳市官桥镇歧峰村	27895755
2023-11-24T18:48:28+08:00[Asia/Shanghai]	113364097	868120247173286	湖南省长沙市浏阳市官桥镇苏故村部	27895586
2023-11-24T18:48:38+08:00[Asia/Shanghai]	113365022	868120247173286	湖南省长沙市浏阳市官桥镇苏故村部	27895191
2023-11-24T18:48:48+08:00[Asia/Shanghai]	113366195	868120247173286	湖南省长沙市浏阳市官桥镇苏故村部	27894962
2023-11-24T18:48:55+08:00[Asia/Shanghai]	113366871	868120247173286	湖南省长沙市浏阳市官桥镇苏故村村民委员会苏故村部	27894711
2023-11-24T18:48:58+08:00[Asia/Shanghai]	113367120	868120247173286	湖南省长沙市浏阳市官桥镇苏故村退役军人服务站苏故村部	27894560
2023-11-24T18:49:01+08:00[Asia/Shanghai]	113367288	868120247173286	湖南省长沙市浏阳市官桥镇苏故村退役军人服务站	27894360
2023-11-24T18:49:04+08:00[Asia/Shanghai]	113367431	868120247173286	湖南省长沙市浏阳市官桥镇苏故村退役军人服务站	27894135
2023-11-24T18:49:14+08:00[Asia/Shanghai]	113367893	868120247173286	湖南省长沙市浏阳市官桥镇苏故村退役军人服务站	27893515
2023-11-24T18:49:17+08:00[Asia/Shanghai]	113368000	868120247173286	湖南省长沙市浏阳市官桥镇苏故村退役军人服务站	27893408
2023-11-24T18:49:20+08:00[Asia/Shanghai]	113368231	868120247173286	湖南省长沙市浏阳市官桥镇苏故村退役军人服务站	27893266
2023-11-24T18:49:30+08:00[Asia/Shanghai]	113369040	868120247173286	湖南省长沙市浏阳市官桥镇苏故完小	27892660
2023-11-24T18:49:34+08:00[Asia/Shanghai]	113369457	868120247173286	湖南省长沙市浏阳市官桥镇苏故完小	27892500
2023-11-24T18:49:37+08:00[Asia/Shanghai]	113369724	868120247173286	湖南省长沙市浏阳市官桥镇苏故完小	27892395
2023-11-24T18:49:42+08:00[Asia/Shanghai]	113369999	868120247173286	湖南省长沙市浏阳市官桥镇苏故完小	27892255
2023-11-24T18:49:45+08:00[Asia/Shanghai]	113370071	868120247173286	湖南省长沙市浏阳市官桥镇苏故完小	27892182
2023-11-24T18:49:48+08:00[Asia/Shanghai]	113370088	868120247173286	湖南省长沙市浏阳市官桥镇苏故完小	27892122
2023-11-24T18:49:51+08:00[Asia/Shanghai]	113370115	868120247173286	湖南省长沙市浏阳市官桥镇苏故完小	27892082
2023-11-24T18:50:07+08:00[Asia/Shanghai]	113370151	868120247173286	湖南省长沙市浏阳市官桥镇苏故完小	27891993
2023-11-24T18:53:05+08:00[Asia/Shanghai]	113370160	868120247173286	湖南省长沙市浏阳市官桥镇苏故完小	27891959
2023-11-24T18:54:22+08:00[Asia/Shanghai]	113370186	868120247173286	湖南省长沙市浏阳市官桥镇苏故完小	27892117
2023-11-24T18:54:25+08:00[Asia/Shanghai]	113370257	868120247173286	湖南省长沙市浏阳市官桥镇苏故完小	27892024
2023-11-24T18:54:28+08:00[Asia/Shanghai]	113370408	868120247173286	湖南省长沙市浏阳市官桥镇苏故完小	27891900
2023-11-24T18:54:31+08:00[Asia/Shanghai]	113370560	868120247173286	湖南省长沙市浏阳市官桥镇苏故完小	27891759
2023-11-24T18:54:41+08:00[Asia/Shanghai]	113371075	868120247173286	湖南省长沙市浏阳市官桥镇苏故完小	27891177
2023-11-24T18:54:51+08:00[Asia/Shanghai]	113371448	868120247173286	湖南省长沙市浏阳市官桥镇苏故完小	27890775
2023-11-24T18:55:01+08:00[Asia/Shanghai]	113372026	868120247173286	湖南省长沙市浏阳市官桥镇苏故党建广场	27890364
2023-11-24T18:55:11+08:00[Asia/Shanghai]	113372346	868120247173286	湖南省长沙市浏阳市官桥镇苏故宾馆	27890111
2023-11-24T18:55:21+08:00[Asia/Shanghai]	113372560	868120247173286	湖南省长沙市浏阳市官桥镇苏故宾馆	27889900
2023-11-24T18:55:29+08:00[Asia/Shanghai]	113372560	868120247173286	湖南省长沙市浏阳市官桥镇苏故宾馆	27889904
2023-11-24T20:25:31+08:00[Asia/Shanghai]	113338519	868120247173286	湖南省长沙市浏阳市官桥镇石灰嘴村潭洲组	27894023
2023-11-24T20:25:34+08:00[Asia/Shanghai]	113338519	868120247173286	湖南省长沙市浏阳市官桥镇石灰嘴村潭洲组	27894023
2023-11-24T20:25:38+08:00[Asia/Shanghai]	113338519	868120247173286	湖南省长沙市浏阳市官桥镇石灰嘴村潭洲组	27894023
2023-11-24T20:39:17+08:00[Asia/Shanghai]	113351333	868120247173286	湖南省长沙市浏阳市X016(裕昆路)(零食很忙(浏阳官桥镇店)附近27米)	27935855
2023-11-24T23:09+08:00[Asia/Shanghai]	113351611	868120247173286	湖南省长沙市浏阳市官桥镇金鑫路	27935255
2023-11-24T23:09:03+08:00[Asia/Shanghai]	113351611	868120247173286	湖南省长沙市浏阳市官桥镇金鑫路	27935255
2023-11-24T23:09:10+08:00[Asia/Shanghai]	113351611	868120247173286	湖南省长沙市浏阳市官桥镇金鑫路	27935255
2023-11-24T23:20:57+08:00[Asia/Shanghai]	113372364	868120247173286	湖南省长沙市浏阳市官桥镇	27890180
2023-11-25T01:09:03+08:00[Asia/Shanghai]	113338507	868120247173286	湖南省长沙市浏阳市官桥镇石灰嘴村潭洲组	27894012
2023-11-25T01:09:06+08:00[Asia/Shanghai]	113338507	868120247173286	湖南省长沙市浏阳市官桥镇石灰嘴村潭洲组	27894012
2023-11-25T01:09:09+08:00[Asia/Shanghai]	113338507	868120247173286	湖南省长沙市浏阳市官桥镇石灰嘴村潭洲组	27894012
2023-11-25T01:09:33+08:00[Asia/Shanghai]	113372115	868120247173286	湖南省长沙市浏阳市官桥镇苏故党建广场	27890231
2023-11-25T01:09:36+08:00[Asia/Shanghai]	113372026	868120247173286	湖南省长沙市浏阳市官桥镇苏故党建广场	27890311
2023-11-25T01:09:46+08:00[Asia/Shanghai]	113371608	868120247173286	湖南省长沙市浏阳市官桥镇苏故党建广场	27890617
2023-11-25T01:09:56+08:00[Asia/Shanghai]	113371173	868120247173286	湖南省长沙市浏阳市官桥镇苏故完小	27891020
2023-11-25T01:10:06+08:00[Asia/Shanghai]	113370764	868120247173286	湖南省长沙市浏阳市官桥镇苏故完小	27891462
2023-11-25T01:10:16+08:00[Asia/Shanghai]	113370328	868120247173286	湖南省长沙市浏阳市官桥镇苏故完小	27891931
2023-11-25T01:10:42+08:00[Asia/Shanghai]	113370097	868120247173286	湖南省长沙市浏阳市官桥镇苏故完小	27892073
2023-11-25T01:10:48+08:00[Asia/Shanghai]	113370160	868120247173286	湖南省长沙市浏阳市官桥镇苏故完小	27891971
2023-11-25T01:10:53+08:00[Asia/Shanghai]	113370160	868120247173286	湖南省长沙市浏阳市官桥镇苏故完小	27891886
2023-11-25T01:10:53+08:00[Asia/Shanghai]	113370160	868120247173286	湖南省长沙市浏阳市官桥镇苏故完小	27891886
2023-11-25T19:22:32+08:00[Asia/Shanghai]	113338507	868120247173286	湖南省长沙市浏阳市官桥镇石灰嘴村潭洲组	27894012
2023-11-25T19:22:36+08:00[Asia/Shanghai]	113338507	868120247173286	湖南省长沙市浏阳市官桥镇石灰嘴村潭洲组	27894012
2023-11-25T19:25:36+08:00[Asia/Shanghai]	113370524	868120247173286	湖南省长沙市浏阳市官桥镇苏故完小	27891900
2023-11-25T19:25:46+08:00[Asia/Shanghai]	113371137	868120247173286	湖南省长沙市浏阳市官桥镇苏故完小	27891224
2023-11-25T19:25:56+08:00[Asia/Shanghai]	113371760	868120247173286	湖南省长沙市浏阳市官桥镇苏故党建广场	27890675
2023-11-25T19:26:06+08:00[Asia/Shanghai]	113372204	868120247173286	湖南省长沙市浏阳市官桥镇苏故宾馆	27890364
2023-11-25T19:26:11+08:00[Asia/Shanghai]	113372302	868120247173286	湖南省长沙市浏阳市官桥镇苏故宾馆	27890295
2023-11-25T19:26:21+08:00[Asia/Shanghai]	113372364	868120247173286	湖南省长沙市浏阳市官桥镇苏故宾馆	27890302
2023-11-25T21:10:41+08:00[Asia/Shanghai]	113338507	868120247173286	湖南省长沙市浏阳市官桥镇石灰嘴村潭洲组	27894012
2023-11-25T21:10:45+08:00[Asia/Shanghai]	113338507	868120247173286	湖南省长沙市浏阳市官桥镇石灰嘴村潭洲组	27894012
2023-11-25T21:12:01+08:00[Asia/Shanghai]	113370160	868120247173286	湖南省长沙市浏阳市官桥镇	27891995
2023-11-26T09:30:22+08:00[Asia/Shanghai]	113338507	868120247173286	湖南省长沙市浏阳市官桥镇石灰嘴村潭洲组	27894012
2023-11-26T09:30:26+08:00[Asia/Shanghai]	113338507	868120247173286	湖南省长沙市浏阳市官桥镇石灰嘴村潭洲组	27894012
2023-11-26T09:32:04+08:00[Asia/Shanghai]	113370088	868120247173286	湖南省长沙市浏阳市官桥镇苏故完小	27892126
2023-11-26T09:32:07+08:00[Asia/Shanghai]	113370035	868120247173286	湖南省长沙市浏阳市官桥镇苏故完小	27892211
2023-11-26T09:32:10+08:00[Asia/Shanghai]	113369902	868120247173286	湖南省长沙市浏阳市官桥镇苏故完小	27892297
2023-11-26T09:32:13+08:00[Asia/Shanghai]	113369715	868120247173286	湖南省长沙市浏阳市官桥镇苏故完小	27892373
2023-11-26T09:32:16+08:00[Asia/Shanghai]	113369484	868120247173286	湖南省长沙市浏阳市官桥镇苏故完小	27892448
2023-11-26T09:32:22+08:00[Asia/Shanghai]	113369013	868120247173286	湖南省长沙市浏阳市官桥镇苏故完小	27892666
2023-11-26T09:32:25+08:00[Asia/Shanghai]	113368800	868120247173286	湖南省长沙市浏阳市官桥镇彩霞	27892815
2023-11-26T09:32:35+08:00[Asia/Shanghai]	113368000	868120247173286	湖南省长沙市浏阳市官桥镇苏故村退役军人服务站	27893453
2023-11-26T09:32:43+08:00[Asia/Shanghai]	113367528	868120247173286	湖南省长沙市浏阳市官桥镇苏故村退役军人服务站	27894082
2023-11-26T09:32:46+08:00[Asia/Shanghai]	113367386	868120247173286	湖南省长沙市浏阳市官桥镇苏故村退役军人服务站	27894308
2023-11-26T09:32:51+08:00[Asia/Shanghai]	113367057	868120247173286	湖南省长沙市浏阳市官桥镇苏故村退役军人服务站苏故村部	27894575
2023-11-26T09:32:54+08:00[Asia/Shanghai]	113366764	868120247173286	湖南省长沙市浏阳市官桥镇苏故村部	27894693
2023-11-26T09:32:57+08:00[Asia/Shanghai]	113366355	868120247173286	湖南省长沙市浏阳市官桥镇苏故村部	27894835
2023-11-26T09:33:07+08:00[Asia/Shanghai]	113364862	868120247173286	湖南省长沙市浏阳市官桥镇苏故村部	27895166
2023-11-26T09:33:15+08:00[Asia/Shanghai]	113363964	868120247173286	湖南省长沙市浏阳市官桥镇苏故村部	27895613
2023-11-26T09:33:18+08:00[Asia/Shanghai]	113363742	868120247173286	湖南省长沙市浏阳市官桥镇歧峰村	27895791
2023-11-26T09:33:21+08:00[Asia/Shanghai]	113363493	868120247173286	湖南省长沙市浏阳市官桥镇歧峰村	27895960
2023-11-26T09:33:26+08:00[Asia/Shanghai]	113363253	868120247173286	湖南省长沙市浏阳市官桥镇歧峰村	27896351
2023-11-26T09:33:29+08:00[Asia/Shanghai]	113363164	868120247173286	湖南省长沙市浏阳市官桥镇歧峰村	27896631
2023-11-26T09:33:37+08:00[Asia/Shanghai]	113362862	868120247173286	湖南省长沙市浏阳市官桥镇歧峰村	27897331
2023-11-26T09:33:40+08:00[Asia/Shanghai]	113362693	868120247173286	湖南省长沙市浏阳市官桥镇歧峰村	27897571
2023-11-26T09:33:50+08:00[Asia/Shanghai]	113362088	868120247173286	湖南省长沙市浏阳市官桥镇歧峰村	27898462
2023-11-26T09:34+08:00[Asia/Shanghai]	113361413	868120247173286	湖南省长沙市浏阳市官桥镇歧峰村	27899500
2023-11-26T09:34:10+08:00[Asia/Shanghai]	113360577	868120247173286	湖南省长沙市浏阳市官桥镇麻田	27900275
2023-11-26T09:34:18+08:00[Asia/Shanghai]	113360151	868120247173286	湖南省长沙市浏阳市官桥镇麻田	27900946
2023-11-26T09:34:21+08:00[Asia/Shanghai]	113360302	868120247173286	湖南省长沙市浏阳市官桥镇麻田	27901237
2023-11-26T09:34:24+08:00[Asia/Shanghai]	113360462	868120247173286	湖南省长沙市浏阳市官桥镇麻田	27901551
2023-11-26T09:34:27+08:00[Asia/Shanghai]	113360595	868120247173286	湖南省长沙市浏阳市官桥镇麻田	27901891
2023-11-26T09:34:37+08:00[Asia/Shanghai]	113361040	868120247173286	湖南省长沙市浏阳市官桥镇麻田	27902791
2023-11-26T09:34:47+08:00[Asia/Shanghai]	113361528	868120247173286	湖南省长沙市浏阳市官桥镇麻田	27904095
2023-11-26T09:34:57+08:00[Asia/Shanghai]	113361600	868120247173286	湖南省长沙市浏阳市官桥镇麻田	27905253
2023-11-26T09:35:07+08:00[Asia/Shanghai]	113361813	868120247173286	湖南省长沙市浏阳市官桥镇西冲	27906371
2023-11-26T09:35:15+08:00[Asia/Shanghai]	113361697	868120247173286	湖南省长沙市浏阳市官桥镇西冲	27907215
2023-11-26T09:35:18+08:00[Asia/Shanghai]	113361484	868120247173286	湖南省长沙市浏阳市官桥镇西冲	27907491
2023-11-26T09:35:21+08:00[Asia/Shanghai]	113361324	868120247173286	湖南省长沙市浏阳市官桥镇西冲	27907751
2023-11-26T09:35:30+08:00[Asia/Shanghai]	113361164	868120247173286	湖南省长沙市浏阳市官桥镇西冲	27908593
2023-11-26T09:35:33+08:00[Asia/Shanghai]	113361280	868120247173286	湖南省长沙市浏阳市官桥镇西冲	27908877
2023-11-26T09:35:36+08:00[Asia/Shanghai]	113361280	868120247173286	湖南省长沙市浏阳市官桥镇西冲	27909220
2023-11-26T09:35:53+08:00[Asia/Shanghai]	113361280	868120247173286	湖南省长沙市浏阳市官桥镇西冲	27911031
2023-11-26T09:35:59+08:00[Asia/Shanghai]	113360568	868120247173286	湖南省长沙市浏阳市官桥镇西冲	27911393
2023-11-26T09:37:57+08:00[Asia/Shanghai]	113360364	868120247173286	湖南省长沙市浏阳市官桥镇杜花台	27923762
2023-11-26T09:38+08:00[Asia/Shanghai]	113360417	868120247173286	湖南省长沙市浏阳市官桥镇浏阳市官桥镇九龙村治安巡防点	27924088
2023-11-26T09:38:05+08:00[Asia/Shanghai]	113360320	868120247173286	湖南省长沙市浏阳市官桥镇浏阳市官桥镇九龙村治安巡防点	27924588
2023-11-26T09:38:08+08:00[Asia/Shanghai]	113360177	868120247173286	湖南省长沙市浏阳市官桥镇浏阳市官桥镇九龙村治安巡防点	27924906
2023-11-26T09:38:11+08:00[Asia/Shanghai]	113360088	868120247173286	湖南省长沙市浏阳市官桥镇浏阳市官桥镇九龙村治安巡防点	27925160
2023-11-26T09:38:18+08:00[Asia/Shanghai]	113360035	868120247173286	湖南省长沙市浏阳市官桥镇浏阳市官桥镇九龙村治安巡防点官桥中学	27925788
2023-11-26T09:38:22+08:00[Asia/Shanghai]	113359813	868120247173286	湖南省长沙市浏阳市官桥镇浏阳市官桥镇九龙村治安巡防点官桥中学	27926131
2023-11-26T09:38:25+08:00[Asia/Shanghai]	113359600	868120247173286	湖南省长沙市浏阳市官桥镇官桥中学(西南门)官桥中学	27926455
2023-11-26T09:38:35+08:00[Asia/Shanghai]	113358755	868120247173286	湖南省长沙市浏阳市官桥镇浏阳市官桥镇九龙村治安巡防点官桥中学	27927702
2023-11-26T09:38:45+08:00[Asia/Shanghai]	113357955	868120247173286	湖南省长沙市浏阳市官桥镇浏阳市官桥镇九龙村治安巡防点	27928717
2023-11-26T09:38:55+08:00[Asia/Shanghai]	113357324	868120247173286	湖南省长沙市浏阳市官桥镇浏阳市官桥镇九龙村治安巡防点	27929826
2023-11-26T09:39:01+08:00[Asia/Shanghai]	113356675	868120247173286	湖南省长沙市浏阳市官桥镇邹家山	27930008
2023-11-26T09:39:04+08:00[Asia/Shanghai]	113356284	868120247173286	湖南省长沙市浏阳市官桥镇浏阳市官桥镇综合文化站	27930088
2023-11-26T09:39:07+08:00[Asia/Shanghai]	113355875	868120247173286	湖南省长沙市浏阳市官桥镇浏阳市官桥镇综合文化站	27930184
2023-11-26T09:39:12+08:00[Asia/Shanghai]	113355271	868120247173286	湖南省长沙市浏阳市官桥镇浏阳市官桥镇综合文化站	27930386
2023-11-26T09:39:15+08:00[Asia/Shanghai]	113354968	868120247173286	湖南省长沙市浏阳市官桥镇浏阳市官桥镇综合文化站官桥镇人民政府	27930502
2023-11-26T09:39:25+08:00[Asia/Shanghai]	113354160	868120247173286	湖南省长沙市浏阳市官桥镇浏阳市官桥镇综合文化站官桥镇人民政府	27930788
2023-11-26T09:39:27+08:00[Asia/Shanghai]	113354151	868120247173286	湖南省长沙市浏阳市官桥镇中共浏阳市官桥镇委员会官桥镇人民政府	27930940
2023-11-26T09:39:30+08:00[Asia/Shanghai]	113354115	868120247173286	湖南省长沙市浏阳市官桥镇浏阳市政协官桥镇联络处官桥镇人民政府	27931213
2023-11-26T09:39:33+08:00[Asia/Shanghai]	113354088	868120247173286	湖南省长沙市浏阳市官桥镇浏阳市政协官桥镇联络处官桥派出所	27931506
2023-11-26T09:39:42+08:00[Asia/Shanghai]	113353937	868120247173286	湖南省长沙市浏阳市官桥镇浏阳市官桥镇卫生院核酸采样点官桥卫生院	27932351
2023-11-26T09:39:45+08:00[Asia/Shanghai]	113353857	868120247173286	湖南省长沙市浏阳市官桥镇浏阳市官桥镇卫生院核酸采样点官桥卫生院	27932646
2023-11-26T09:39:55+08:00[Asia/Shanghai]	113353688	868120247173286	湖南省长沙市浏阳市官桥镇官桥卫生院发热门诊官桥卫生院	27933346
2023-11-26T09:40:05+08:00[Asia/Shanghai]	113353546	868120247173286	湖南省长沙市浏阳市官桥镇官桥中心幼儿园	27933931
2023-11-26T09:40:15+08:00[Asia/Shanghai]	113353484	868120247173286	湖南省长沙市浏阳市官桥镇仙鹤古樟树鹤源广场	27934680
2023-11-26T09:40:25+08:00[Asia/Shanghai]	113353466	868120247173286	湖南省长沙市浏阳市官桥镇银塔路鹤源广场	27935131
2023-11-26T09:40:35+08:00[Asia/Shanghai]	113353484	868120247173286	湖南省长沙市浏阳市官桥镇银塔路	27935453
2023-11-26T09:40:38+08:00[Asia/Shanghai]	113353413	868120247173286	湖南省长沙市浏阳市官桥镇银塔路	27935546
2023-11-26T09:40:41+08:00[Asia/Shanghai]	113353342	868120247173286	湖南省长沙市浏阳市官桥镇银塔路	27935608
2023-11-26T09:40:44+08:00[Asia/Shanghai]	113353191	868120247173286	湖南省长沙市浏阳市官桥镇银塔路	27935648
2023-11-26T09:40:47+08:00[Asia/Shanghai]	113353057	868120247173286	湖南省长沙市浏阳市官桥镇银塔路	27935673
2023-11-26T09:40:53+08:00[Asia/Shanghai]	113352871	868120247173286	湖南省长沙市浏阳市官桥镇银塔路	27935728
2023-11-26T09:40:56+08:00[Asia/Shanghai]	113352764	868120247173286	湖南省长沙市浏阳市官桥镇银塔路	27935766
2023-11-26T09:41:06+08:00[Asia/Shanghai]	113352622	868120247173286	湖南省长沙市浏阳市官桥镇银塔路	27935820
2023-11-26T09:41:16+08:00[Asia/Shanghai]	113352168	868120247173286	湖南省长沙市浏阳市官桥镇银塔路	27935924
2023-11-26T09:41:39+08:00[Asia/Shanghai]	113351644	868120247173286	湖南省长沙市浏阳市官桥镇银塔路	27936024
2023-11-26T09:41:49+08:00[Asia/Shanghai]	113351475	868120247173286	湖南省长沙市浏阳市官桥镇广美家私(银塔路店)	27935895
2023-11-26T09:41:52+08:00[Asia/Shanghai]	113351386	868120247173286	湖南省长沙市浏阳市官桥镇裕昆路016县	27935831
2023-11-26T09:42:02+08:00[Asia/Shanghai]	113351093	868120247173286	湖南省长沙市浏阳市官桥镇裕昆路	27935604
2023-11-26T09:42:10+08:00[Asia/Shanghai]	113351120	868120247173286	湖南省长沙市浏阳市官桥镇金鑫路	27935568
2023-11-26T09:42:13+08:00[Asia/Shanghai]	113351102	868120247173286	湖南省长沙市浏阳市官桥镇裕昆路	27935633
2023-11-26T09:42:16+08:00[Asia/Shanghai]	113351146	868120247173286	湖南省长沙市浏阳市官桥镇裕昆路	27935688
2023-11-26T09:42:19+08:00[Asia/Shanghai]	113351191	868120247173286	湖南省长沙市浏阳市官桥镇裕昆路	27935746
2023-11-26T09:42:29+08:00[Asia/Shanghai]	113351386	868120247173286	湖南省长沙市浏阳市官桥镇裕昆路	27935933
2023-11-26T09:42:32+08:00[Asia/Shanghai]	113351466	868120247173286	湖南省长沙市浏阳市官桥镇广美家私(银塔路店)	27935991
2023-11-26T09:42:44+08:00[Asia/Shanghai]	113351475	868120247173286	湖南省长沙市浏阳市官桥镇广美家私(银塔路店)	27935977
2023-11-26T09:53:21+08:00[Asia/Shanghai]	113351573	868120247173286	湖南省长沙市浏阳市官桥镇金鑫路	27935238
2023-11-26T09:53:34+08:00[Asia/Shanghai]	113351448	868120247173286	湖南省长沙市浏阳市官桥镇广美家私(银塔路店)	27935924
2023-11-26T09:55:36+08:00[Asia/Shanghai]	113351431	868120247173286	湖南省长沙市浏阳市官桥镇裕昆路	27936046
2023-11-26T09:55:39+08:00[Asia/Shanghai]	113351528	868120247173286	湖南省长沙市浏阳市官桥镇裕昆路	27936164
2023-11-26T09:55:42+08:00[Asia/Shanghai]	113351662	868120247173286	湖南省长沙市浏阳市官桥镇裕昆路	27936320
2023-11-26T09:55:52+08:00[Asia/Shanghai]	113352133	868120247173286	湖南省长沙市浏阳市官桥镇裕昆路	27936780
2023-11-26T09:56:02+08:00[Asia/Shanghai]	113352871	868120247173286	湖南省长沙市浏阳市官桥镇裕昆路	27937402
2023-11-26T09:56:12+08:00[Asia/Shanghai]	113353600	868120247173286	湖南省长沙市浏阳市官桥镇裕昆路	27938024
2023-11-26T09:56:22+08:00[Asia/Shanghai]	113354231	868120247173286	湖南省长沙市浏阳市官桥镇裕昆路	27938684
2023-11-26T09:56:27+08:00[Asia/Shanghai]	113354444	868120247173286	湖南省长沙市浏阳市官桥镇裕昆路浏阳市官桥乡金鑫造船厂	27939188
2023-11-26T09:56:30+08:00[Asia/Shanghai]	113354595	868120247173286	湖南省长沙市浏阳市官桥镇裕昆路浏阳市官桥乡金鑫造船厂	27939493
2023-11-26T09:56:40+08:00[Asia/Shanghai]	113354995	868120247173286	湖南省长沙市浏阳市官桥镇裕昆路	27940357
2023-11-26T09:56:50+08:00[Asia/Shanghai]	113355404	868120247173286	湖南省长沙市浏阳市官桥镇裕昆路道达尔能源官桥加油站	27941288
2023-11-26T09:57+08:00[Asia/Shanghai]	113355911	868120247173286	湖南省长沙市浏阳市官桥镇016县道	27942400
2023-11-26T09:57:10+08:00[Asia/Shanghai]	113356364	868120247173286	湖南省长沙市浏阳市官桥镇016县道	27943420
2023-11-26T09:57:20+08:00[Asia/Shanghai]	113356791	868120247173286	湖南省长沙市浏阳市官桥镇016县道	27944368
2023-11-26T09:57:40+08:00[Asia/Shanghai]	113357555	868120247173286	湖南省长沙市浏阳市官桥镇016县道	27945960
2023-11-26T09:57:50+08:00[Asia/Shanghai]	113357893	868120247173286	湖南省长沙市浏阳市官桥镇016县道	27946826
2023-11-26T09:58+08:00[Asia/Shanghai]	113358382	868120247173286	湖南省长沙市浏阳市官桥镇016县道	27947855
2023-11-26T09:58:10+08:00[Asia/Shanghai]	113359404	868120247173286	湖南省长沙市浏阳市官桥镇016县道	27949055
2023-11-26T09:58:20+08:00[Asia/Shanghai]	113360595	868120247173286	湖南省长沙市浏阳市官桥镇016县道	27950400
2023-11-26T09:58:30+08:00[Asia/Shanghai]	113361360	868120247173286	湖南省长沙市浏阳市官桥镇016县道	27951262
2023-11-26T09:58:40+08:00[Asia/Shanghai]	113362106	868120247173286	湖南省长沙市浏阳市官桥镇016县道	27952131
2023-11-26T09:58:50+08:00[Asia/Shanghai]	113363066	868120247173286	湖南省长沙市浏阳市官桥镇016县道	27953242
2023-11-26T09:59+08:00[Asia/Shanghai]	113364142	868120247173286	湖南省长沙市浏阳市官桥镇016县道	27954313
2023-11-26T09:59:10+08:00[Asia/Shanghai]	113365448	868120247173286	湖南省长沙市浏阳市官桥镇016县道	27955448
2023-11-26T09:59:20+08:00[Asia/Shanghai]	113366471	868120247173286	湖南省长沙市浏阳市官桥镇016县道	27956622
2023-11-26T09:59:30+08:00[Asia/Shanghai]	113367688	868120247173286	湖南省长沙市浏阳市官桥镇016县道	27958004
2023-11-26T09:59:40+08:00[Asia/Shanghai]	113368853	868120247173286	湖南省长沙市浏阳市官桥镇016县道	27959020
2023-11-26T09:59:50+08:00[Asia/Shanghai]	113370017	868120247173286	湖南省长沙市浏阳市官桥镇016县道	27960135
2023-11-26T10:00+08:00[Asia/Shanghai]	113371253	868120247173286	湖南省长沙市浏阳市官桥镇016县道	27961282
2023-11-26T10:00:10+08:00[Asia/Shanghai]	113372328	868120247173286	湖南省长沙市浏阳市官桥镇016县道	27962186
2023-11-26T10:00:18+08:00[Asia/Shanghai]	113372755	868120247173286	湖南省长沙市浏阳市官桥镇016县道	27962728
2023-11-26T10:00:26+08:00[Asia/Shanghai]	113372248	868120247173286	湖南省长沙市浏阳市官桥镇016县道	27963220
2023-11-26T10:00:29+08:00[Asia/Shanghai]	113372088	868120247173286	湖南省长沙市浏阳市官桥镇大禾冲	27963553
2023-11-26T10:01:04+08:00[Asia/Shanghai]	113368862	868120247173286	湖南省长沙市浏阳市官桥镇326省道	27965644
2023-11-26T10:01:14+08:00[Asia/Shanghai]	113367031	868120247173286	湖南省长沙市浏阳市官桥镇326省道	27966495
2023-11-26T10:01:24+08:00[Asia/Shanghai]	113365262	868120247173286	湖南省长沙市浏阳市官桥镇326省道	27967797
2023-11-26T10:01:34+08:00[Asia/Shanghai]	113363537	868120247173286	湖南省长沙市浏阳市官桥镇326省道	27968973
2023-11-26T10:01:44+08:00[Asia/Shanghai]	113361502	868120247173286	湖南省长沙市浏阳市官桥镇326省道	27969766
2023-11-26T10:01:54+08:00[Asia/Shanghai]	113359591	868120247173286	湖南省长沙市浏阳市官桥镇326省道	27970353
2023-11-26T10:02:04+08:00[Asia/Shanghai]	113358142	868120247173286	湖南省长沙市浏阳市官桥镇326省道	27971146
2023-11-26T10:02:14+08:00[Asia/Shanghai]	113357226	868120247173286	湖南省长沙市浏阳市官桥镇326省道	27971980
2023-11-26T10:02:17+08:00[Asia/Shanghai]	113357146	868120247173286	湖南省长沙市浏阳市官桥镇326省道	27972160
2023-11-26T10:02:20+08:00[Asia/Shanghai]	113357164	868120247173286	湖南省长沙市浏阳市官桥镇326省道	27972346
2023-11-26T10:02:30+08:00[Asia/Shanghai]	113357111	868120247173286	湖南省长沙市浏阳市官桥镇326省道	27973408
2023-11-26T10:02:40+08:00[Asia/Shanghai]	113357244	868120247173286	湖南省长沙市浏阳市官桥镇326省道	27974897
2023-11-26T10:02:50+08:00[Asia/Shanghai]	113357582	868120247173286	湖南省长沙市浏阳市官桥镇聂家垅	27976131
2023-11-26T10:02:56+08:00[Asia/Shanghai]	113357840	868120247173286	湖南省长沙市浏阳市官桥镇聂家垅	27976591
2023-11-26T10:02:59+08:00[Asia/Shanghai]	113358008	868120247173286	湖南省长沙市浏阳市官桥镇聂家垅	27976824
2023-11-26T10:03:03+08:00[Asia/Shanghai]	113358008	868120247173286	湖南省长沙市浏阳市官桥镇聂家垅	27977255
2023-11-26T10:03:06+08:00[Asia/Shanghai]	113357955	868120247173286	湖南省长沙市浏阳市官桥镇聂家垅	27977620
2023-11-26T10:03:09+08:00[Asia/Shanghai]	113357982	868120247173286	湖南省长沙市浏阳市官桥镇聂家垅	27978020
2023-11-26T10:03:19+08:00[Asia/Shanghai]	113358142	868120247173286	湖南省长沙市浏阳市官桥镇聂家垅	27979480
2023-11-26T10:03:29+08:00[Asia/Shanghai]	113358026	868120247173286	湖南省长沙市浏阳市官桥镇聂家垅	27980871
2023-11-26T10:03:36+08:00[Asia/Shanghai]	113358257	868120247173286	湖南省长沙市浏阳市官桥镇聂家垅	27981793
2023-11-26T10:03:39+08:00[Asia/Shanghai]	113358311	868120247173286	湖南省长沙市浏阳市官桥镇大湾	27982226
2023-11-26T10:03:49+08:00[Asia/Shanghai]	113358871	868120247173286	湖南省长沙市浏阳市官桥镇大湾	27983204
2023-11-26T10:03:54+08:00[Asia/Shanghai]	113359102	868120247173286	湖南省长沙市浏阳市官桥镇大湾	27983882
2023-11-26T10:03:57+08:00[Asia/Shanghai]	113359146	868120247173286	湖南省长沙市浏阳市官桥镇大湾	27984293
2023-11-26T10:04:07+08:00[Asia/Shanghai]	113358986	868120247173286	湖南省长沙市浏阳市官桥镇黄土坡	27985599
2023-11-26T10:04:17+08:00[Asia/Shanghai]	113358871	868120247173286	湖南省长沙市浏阳市官桥镇黄土坡长沙家饰美装饰材料有限公司	27986422
2023-11-26T10:04:27+08:00[Asia/Shanghai]	113358773	868120247173286	湖南省长沙市浏阳市镇头镇黄土坡长沙家饰美装饰材料有限公司	27987631
2023-11-26T10:04:30+08:00[Asia/Shanghai]	113358933	868120247173286	湖南省长沙市浏阳市镇头镇黄土坡	27988013
2023-11-26T10:04:33+08:00[Asia/Shanghai]	113359128	868120247173286	湖南省长沙市浏阳市镇头镇浏阳市浏河路灯厂	27988391
2023-11-26T10:04:42+08:00[Asia/Shanghai]	113359200	868120247173286	湖南省长沙市浏阳市镇头镇浏阳市浏河路灯厂	27989566
2023-11-26T10:04:45+08:00[Asia/Shanghai]	113359120	868120247173286	湖南省长沙市浏阳市镇头镇036县道	27989953
2023-11-26T10:04:48+08:00[Asia/Shanghai]	113359057	868120247173286	湖南省长沙市浏阳市镇头镇036县道	27990222
2023-11-26T10:04:52+08:00[Asia/Shanghai]	113358968	868120247173286	湖南省长沙市浏阳市镇头镇036县道	27990353
2023-11-26T10:04:55+08:00[Asia/Shanghai]	113358737	868120247173286	湖南省长沙市浏阳市镇头镇036县道	27990475
2023-11-26T10:04:58+08:00[Asia/Shanghai]	113358400	868120247173286	湖南省长沙市浏阳市镇头镇036县道	27990662
2023-11-26T10:05:02+08:00[Asia/Shanghai]	113357937	868120247173286	湖南省长沙市浏阳市镇头镇036县道	27990959
2023-11-26T10:05:05+08:00[Asia/Shanghai]	113357680	868120247173286	湖南省长沙市浏阳市镇头镇036县道	27991251
2023-11-26T10:05:08+08:00[Asia/Shanghai]	113357422	868120247173286	湖南省长沙市浏阳市镇头镇036县道	27991608
2023-11-26T10:05:15+08:00[Asia/Shanghai]	113356720	868120247173286	湖南省长沙市浏阳市镇头镇036县道	27992337
2023-11-26T10:05:18+08:00[Asia/Shanghai]	113356346	868120247173286	湖南省长沙市浏阳市镇头镇036县道	27992644
2023-11-26T10:05:23+08:00[Asia/Shanghai]	113355937	868120247173286	湖南省长沙市浏阳市镇头镇036县道	27993275
2023-11-26T10:05:26+08:00[Asia/Shanghai]	113355840	868120247173286	湖南省长沙市浏阳市镇头镇036县道	27993737
2023-11-26T10:05:29+08:00[Asia/Shanghai]	113355724	868120247173286	湖南省长沙市浏阳市镇头镇036县道	27994231
2023-11-26T10:05:39+08:00[Asia/Shanghai]	113355679	868120247173286	湖南省长沙市浏阳市镇头镇036县道	27995744
2023-11-26T10:05:49+08:00[Asia/Shanghai]	113355351	868120247173286	湖南省长沙市浏阳市镇头镇036县道	27997264
2023-11-26T10:05:59+08:00[Asia/Shanghai]	113355440	868120247173286	湖南省长沙市浏阳市镇头镇036县道	27998604
2023-11-26T10:06:04+08:00[Asia/Shanghai]	113355182	868120247173286	湖南省长沙市浏阳市镇头镇036县道	27999104
2023-11-26T10:06:07+08:00[Asia/Shanghai]	113354915	868120247173286	湖南省长沙市浏阳市镇头镇036县道	27999422
2023-11-26T10:06:10+08:00[Asia/Shanghai]	113354622	868120247173286	湖南省长沙市浏阳市镇头镇036县道	27999784
2023-11-26T10:06:15+08:00[Asia/Shanghai]	113354231	868120247173286	湖南省长沙市浏阳市镇头镇036县道	28000459
2023-11-26T10:06:18+08:00[Asia/Shanghai]	113354088	868120247173286	湖南省长沙市浏阳市镇头镇036县道	28000920
2023-11-26T10:06:26+08:00[Asia/Shanghai]	113353431	868120247173286	湖南省长沙市浏阳市镇头镇036县道	28002031
2023-11-26T10:06:29+08:00[Asia/Shanghai]	113353013	868120247173286	湖南省长沙市浏阳市镇头镇036县道	28002322
2023-11-26T10:06:45+08:00[Asia/Shanghai]	113350391	868120247173286	湖南省长沙市浏阳市镇头镇036县道	28003020
2023-11-26T10:06:55+08:00[Asia/Shanghai]	113348977	868120247173286	湖南省长沙市浏阳市镇头镇036县道浏阳市镇头镇烟山完小	28003339
2023-11-26T10:07:05+08:00[Asia/Shanghai]	113347271	868120247173286	湖南省长沙市浏阳市镇头镇036县道	28003568
2023-11-26T10:07:11+08:00[Asia/Shanghai]	113346240	868120247173286	湖南省长沙市浏阳市镇头镇036县道	28003926
2023-11-26T10:07:14+08:00[Asia/Shanghai]	113345715	868120247173286	湖南省长沙市浏阳市镇头镇036县道	28004106
2023-11-26T10:07:24+08:00[Asia/Shanghai]	113344168	868120247173286	湖南省长沙市浏阳市镇头镇036县道	28004728
2023-11-26T10:07:34+08:00[Asia/Shanghai]	113343066	868120247173286	湖南省长沙市浏阳市镇头镇036县道	28005395
2023-11-26T10:08:14+08:00[Asia/Shanghai]	113338382	868120247173286	湖南省长沙市浏阳市镇头镇036县道	28008191
2023-11-26T10:08:34+08:00[Asia/Shanghai]	113337013	868120247173286	湖南省长沙市浏阳市镇头镇036县道	28009028
2023-11-26T10:08:38+08:00[Asia/Shanghai]	113336497	868120247173286	湖南省长沙市浏阳市镇头镇036县道	28009102
2023-11-26T10:08:41+08:00[Asia/Shanghai]	113336080	868120247173286	湖南省长沙市浏阳市镇头镇036县道	28009111
2023-11-26T10:08:51+08:00[Asia/Shanghai]	113334880	868120247173286	湖南省长沙市浏阳市镇头镇036县道	28009066
2023-11-26T10:08:56+08:00[Asia/Shanghai]	113334355	868120247173286	湖南省长沙市浏阳市镇头镇036县道	28008866
2023-11-26T10:08:59+08:00[Asia/Shanghai]	113334053	868120247173286	湖南省长沙市浏阳市镇头镇036县道	28008755
2023-11-26T10:09:09+08:00[Asia/Shanghai]	113333333	868120247173286	湖南省长沙市浏阳市镇头镇036县道	28008484
2023-11-26T10:09:19+08:00[Asia/Shanghai]	113332924	868120247173286	湖南省长沙市浏阳市镇头镇036县道	28008420
2023-11-26T10:09:21+08:00[Asia/Shanghai]	113332906	868120247173286	湖南省长沙市浏阳市镇头镇036县道	28008524
2023-11-26T10:09:24+08:00[Asia/Shanghai]	113332906	868120247173286	湖南省长沙市浏阳市镇头镇036县道	28008740
2023-11-26T10:09:27+08:00[Asia/Shanghai]	113332879	868120247173286	湖南省长沙市浏阳市镇头镇036县道	28008944
2023-11-26T10:09:36+08:00[Asia/Shanghai]	113332808	868120247173286	湖南省长沙市浏阳市镇头镇鸿福大酒店	28009524
2023-11-26T10:09:39+08:00[Asia/Shanghai]	113332782	868120247173286	湖南省长沙市浏阳市镇头镇鸿福大酒店	28009740
2023-11-26T10:09:57+08:00[Asia/Shanghai]	113332586	868120247173286	湖南省长沙市浏阳市镇头镇辉龙家俬(镇头滨河路商业街店)	28010648
2023-11-26T10:10+08:00[Asia/Shanghai]	113332453	868120247173286	湖南省长沙市浏阳市镇头镇辉龙家俬(镇头滨河路商业街店)	28010664
2023-11-26T10:10:03+08:00[Asia/Shanghai]	113332257	868120247173286	湖南省长沙市浏阳市镇头镇老街	28010655
2023-11-26T10:10:06+08:00[Asia/Shanghai]	113332079	868120247173286	湖南省长沙市浏阳市镇头镇老街	28010648
2023-11-26T10:10:22+08:00[Asia/Shanghai]	113331626	868120247173286	湖南省长沙市浏阳市镇头镇老街	28010673
2023-11-26T10:10:32+08:00[Asia/Shanghai]	113331315	868120247173286	湖南省长沙市浏阳市镇头镇浏阳华丽宾馆	28010673
2023-11-26T10:10:36+08:00[Asia/Shanghai]	113331271	868120247173286	湖南省长沙市浏阳市镇头镇浏阳华丽宾馆	28010664
2023-11-26T10:19:34+08:00[Asia/Shanghai]	113330853	868120247173286	湖南省长沙市浏阳市镇头镇浏阳市镇头镇黄佳口腔诊所	28010591
2023-11-26T10:38:09+08:00[Asia/Shanghai]	113335344	868120247173286	湖南省长沙市浏阳市镇头镇	28018968
2023-11-26T10:38:11+08:00[Asia/Shanghai]	113335344	868120247173286	湖南省长沙市浏阳市镇头镇	28018968
2023-11-26T10:46:20+08:00[Asia/Shanghai]	113335344	868120247173286	湖南省长沙市浏阳市镇头镇	28018968
2023-11-26T10:47:44+08:00[Asia/Shanghai]	113331413	868120247173286	湖南省长沙市浏阳市镇头镇浏阳华丽宾馆	28010859
2023-11-26T10:47:54+08:00[Asia/Shanghai]	113331857	868120247173286	湖南省长沙市浏阳市镇头镇老街	28010884
2023-11-26T10:48:04+08:00[Asia/Shanghai]	113332533	868120247173286	湖南省长沙市浏阳市镇头镇鱼米香私房菜馆	28010835
2023-11-26T10:48:11+08:00[Asia/Shanghai]	113332791	868120247173286	湖南省长沙市浏阳市镇头镇鱼米香私房菜馆	28010737
2023-11-26T10:48:14+08:00[Asia/Shanghai]	113332808	868120247173286	湖南省长沙市浏阳市镇头镇辉龙家俬(镇头滨河路商业街店)	28010637
2023-11-26T10:48:17+08:00[Asia/Shanghai]	113332791	868120247173286	湖南省长沙市浏阳市镇头镇辉龙家俬(镇头滨河路商业街店)	28010506
2023-11-26T10:48:20+08:00[Asia/Shanghai]	113332808	868120247173286	湖南省长沙市浏阳市镇头镇辉龙家俬(镇头滨河路商业街店)	28010317
2023-11-26T10:48:30+08:00[Asia/Shanghai]	113332879	868120247173286	湖南省长沙市浏阳市镇头镇鸿福大酒店	28009511
2023-11-26T10:48:40+08:00[Asia/Shanghai]	113332924	868120247173286	湖南省长沙市浏阳市镇头镇036县道	28008788
2023-11-26T10:48:50+08:00[Asia/Shanghai]	113332879	868120247173286	湖南省长沙市浏阳市镇头镇036县道	28008688
2023-11-26T10:49+08:00[Asia/Shanghai]	113332897	868120247173286	湖南省长沙市浏阳市镇头镇036县道	28008293
2023-11-26T10:49:02+08:00[Asia/Shanghai]	113332835	868120247173286	湖南省长沙市浏阳市镇头镇036县道	28008251
2023-11-26T10:49:05+08:00[Asia/Shanghai]	113332648	868120247173286	湖南省长沙市浏阳市镇头镇036县道	28008200
2023-11-26T10:49:08+08:00[Asia/Shanghai]	113332391	868120247173286	湖南省长沙市浏阳市镇头镇036县道	28008142
2023-11-26T10:49:11+08:00[Asia/Shanghai]	113332115	868120247173286	湖南省长沙市浏阳市镇头镇036县道	28008106
2023-11-26T10:49:31+08:00[Asia/Shanghai]	113330240	868120247173286	湖南省长沙市浏阳市镇头镇036县道	28008015
2023-11-26T10:49:41+08:00[Asia/Shanghai]	113329475	868120247173286	湖南省长沙市浏阳市镇头镇036县道	28007984
2023-11-26T10:49:59+08:00[Asia/Shanghai]	113329280	868120247173286	湖南省长沙市浏阳市镇头镇036县道	28008002
2023-11-26T10:50:11+08:00[Asia/Shanghai]	113328968	868120247173286	湖南省长沙市浏阳市镇头镇036县道	28008097
2023-11-26T10:50:13+08:00[Asia/Shanghai]	113328888	868120247173286	湖南省长沙市浏阳市镇头镇207省道	28008064
2023-11-26T10:50:16+08:00[Asia/Shanghai]	113328773	868120247173286	湖南省长沙市浏阳市镇头镇207省道	28007902
2023-11-26T10:50:19+08:00[Asia/Shanghai]	113328684	868120247173286	湖南省长沙市浏阳市镇头镇207省道	28007693
2023-11-26T10:50:22+08:00[Asia/Shanghai]	113328568	868120247173286	湖南省长沙市浏阳市镇头镇207省道	28007451
2023-11-26T10:50:28+08:00[Asia/Shanghai]	113328266	868120247173286	湖南省长沙市浏阳市镇头镇207省道	28006922
2023-11-26T10:50:31+08:00[Asia/Shanghai]	113328044	868120247173286	湖南省长沙市浏阳市镇头镇207省道	28006668
2023-11-26T10:50:41+08:00[Asia/Shanghai]	113327297	868120247173286	湖南省长沙市浏阳市镇头镇镇株路110号中国石化镇头加油站	28005928
2023-11-26T10:50:51+08:00[Asia/Shanghai]	113326862	868120247173286	湖南省长沙市浏阳市镇头镇镇株路119号中国石化镇头加油站	28005646
2023-11-26T10:50:57+08:00[Asia/Shanghai]	113326693	868120247173286	湖南省长沙市浏阳市镇头镇公共厕所中国石化镇头加油站	28005742
2023-11-26T10:51:04+08:00[Asia/Shanghai]	113326631	868120247173286	湖南省长沙市浏阳市镇头镇中国石化镇头加油站	28005693
2023-11-26T10:51:05+08:00[Asia/Shanghai]	113326631	868120247173286	湖南省长沙市浏阳市镇头镇中国石化镇头加油站	28005693
2023-11-26T10:53:27+08:00[Asia/Shanghai]	113326631	868120247173286	湖南省长沙市浏阳市镇头镇中国石化镇头加油站	28005686
2023-11-26T10:54:07+08:00[Asia/Shanghai]	113326533	868120247173286	湖南省长沙市浏阳市镇头镇镇株路123号中国石化镇头加油站	28005511
2023-11-26T10:54:10+08:00[Asia/Shanghai]	113326577	868120247173286	湖南省长沙市浏阳市镇头镇镇株路123号中国石化镇头加油站	28005420
2023-11-26T10:54:13+08:00[Asia/Shanghai]	113326631	868120247173286	湖南省长沙市浏阳市镇头镇207省道中国石化镇头加油站	28005353
2023-11-26T10:54:18+08:00[Asia/Shanghai]	113326542	868120247173286	湖南省长沙市浏阳市镇头镇207省道中国石化镇头加油站	28005220
2023-11-26T10:54:21+08:00[Asia/Shanghai]	113326417	868120247173286	湖南省长沙市浏阳市镇头镇207省道中国石化镇头加油站	28005073
2023-11-26T10:54:24+08:00[Asia/Shanghai]	113326240	868120247173286	湖南省长沙市浏阳市镇头镇207省道	28004893
2023-11-26T10:54:27+08:00[Asia/Shanghai]	113326026	868120247173286	湖南省长沙市浏阳市镇头镇207省道	28004677
2023-11-26T10:54:37+08:00[Asia/Shanghai]	113325262	868120247173286	湖南省长沙市浏阳市镇头镇207省道	28003895
2023-11-26T10:54:47+08:00[Asia/Shanghai]	113324444	868120247173286	湖南省长沙市浏阳市镇头镇207省道晓得矿山机械厂	28003124
2023-11-26T10:54:57+08:00[Asia/Shanghai]	113323600	868120247173286	湖南省长沙市浏阳市镇头镇207省道浏阳市鑫瑞机械制造厂	28002193
2023-11-26T10:55:07+08:00[Asia/Shanghai]	113322933	868120247173286	湖南省长沙市浏阳市镇头镇207省道	28001288
2023-11-26T10:55:17+08:00[Asia/Shanghai]	113322248	868120247173286	湖南省长沙市浏阳市镇头镇207省道	28000357
2023-11-26T10:55:27+08:00[Asia/Shanghai]	113321519	868120247173286	湖南省长沙市浏阳市镇头镇207省道	27999304
2023-11-26T10:55:37+08:00[Asia/Shanghai]	113320657	868120247173286	湖南省长沙市浏阳市镇头镇207省道	27998157
2023-11-26T10:55:47+08:00[Asia/Shanghai]	113319608	868120247173286	湖南省长沙市浏阳市镇头镇207省道	27996973
2023-11-26T10:55:57+08:00[Asia/Shanghai]	113318604	868120247173286	湖南省长沙市浏阳市镇头镇207省道中湘石化加油站(回龙站)	27996000
2023-11-26T10:56:03+08:00[Asia/Shanghai]	113317920	868120247173286	湖南省长沙市浏阳市镇头镇207省道	27995597
2023-11-26T10:56:06+08:00[Asia/Shanghai]	113317493	868120247173286	湖南省长沙市浏阳市镇头镇207省道	27995433
2023-11-26T10:56:31+08:00[Asia/Shanghai]	113316995	868120247173286	湖南省长沙市浏阳市镇头镇207省道	27995195
2023-11-26T10:56:44+08:00[Asia/Shanghai]	113316924	868120247173286	湖南省长沙市浏阳市镇头镇207省道	27995137
2023-11-26T10:56:47+08:00[Asia/Shanghai]	113316826	868120247173286	湖南省长沙市浏阳市镇头镇207省道	27995048
2023-11-26T10:56:50+08:00[Asia/Shanghai]	113316693	868120247173286	湖南省长沙市浏阳市镇头镇南横线辅路	27994926
2023-11-26T10:57+08:00[Asia/Shanghai]	113316133	868120247173286	湖南省长沙市浏阳市镇头镇207省道	27994377
2023-11-26T10:57:10+08:00[Asia/Shanghai]	113315644	868120247173286	湖南省长沙市浏阳市镇头镇207省道	27993859
2023-11-26T10:57:20+08:00[Asia/Shanghai]	113314968	868120247173286	湖南省长沙市浏阳市镇头镇207省道	27993082
2023-11-26T10:57:24+08:00[Asia/Shanghai]	113314800	868120247173286	湖南省长沙市浏阳市镇头镇207省道	27992635
2023-11-26T10:57:27+08:00[Asia/Shanghai]	113314693	868120247173286	湖南省长沙市浏阳市镇头镇207省道	27992237
2023-11-26T10:57:37+08:00[Asia/Shanghai]	113314408	868120247173286	湖南省长沙市浏阳市镇头镇207省道	27991015
2023-11-26T10:57:47+08:00[Asia/Shanghai]	113314222	868120247173286	湖南省长沙市浏阳市镇头镇207省道	27990368
2023-11-26T10:57:57+08:00[Asia/Shanghai]	113313964	868120247173286	湖南省长沙市浏阳市镇头镇207省道	27989437
2023-11-26T10:58:07+08:00[Asia/Shanghai]	113313617	868120247173286	湖南省长沙市浏阳市镇头镇207省道	27988324
2023-11-26T10:58:17+08:00[Asia/Shanghai]	113313084	868120247173286	湖南省长沙市浏阳市镇头镇207省道	27987275
2023-11-26T10:58:25+08:00[Asia/Shanghai]	113312302	868120247173286	湖南省长沙市浏阳市镇头镇207省道	27986573
2023-11-26T10:58:28+08:00[Asia/Shanghai]	113312000	868120247173286	湖南省长沙市浏阳市镇头镇207省道	27986368
2023-11-26T10:58:38+08:00[Asia/Shanghai]	113310835	868120247173286	湖南省长沙市浏阳市镇头镇207省道	27985635
2023-11-26T10:58:48+08:00[Asia/Shanghai]	113309902	868120247173286	湖南省长沙市浏阳市镇头镇龙樟线	27985222
2023-11-26T10:58:58+08:00[Asia/Shanghai]	113308524	868120247173286	湖南省长沙市浏阳市镇头镇龙樟线	27984660
2023-11-26T10:59:08+08:00[Asia/Shanghai]	113307013	868120247173286	湖南省长沙市浏阳市镇头镇龙樟线	27984037
2023-11-26T10:59:18+08:00[Asia/Shanghai]	113305697	868120247173286	湖南省长沙市浏阳市镇头镇龙樟线	27983695
2023-11-26T10:59:31+08:00[Asia/Shanghai]	113304231	868120247173286	湖南省长沙市浏阳市镇头镇龙樟线	27984715
2023-11-26T10:59:37+08:00[Asia/Shanghai]	113303511	868120247173286	湖南省长沙市浏阳市镇头镇龙樟线	27985239
2023-11-26T10:59:43+08:00[Asia/Shanghai]	113302666	868120247173286	湖南省长沙市浏阳市镇头镇龙樟线	27985711
2023-11-26T11:00:03+08:00[Asia/Shanghai]	113300017	868120247173286	湖南省长沙市浏阳市镇头镇龙樟线	27986946
2023-11-26T11:00:11+08:00[Asia/Shanghai]	113299155	868120247173286	湖南省长沙市浏阳市镇头镇龙樟线	27987057
2023-11-26T11:00:41+08:00[Asia/Shanghai]	113295200	868120247173286	湖南省长沙市浏阳市镇头镇龙樟线	27985771
2023-11-26T11:00:44+08:00[Asia/Shanghai]	113295084	868120247173286	湖南省长沙市浏阳市镇头镇龙樟线	27985653
2023-11-26T11:00:48+08:00[Asia/Shanghai]	113294986	868120247173286	湖南省长沙市浏阳市镇头镇龙樟线	27985373
2023-11-26T11:00:51+08:00[Asia/Shanghai]	113295040	868120247173286	湖南省长沙市浏阳市镇头镇龙樟线	27985071
2023-11-26T11:01:01+08:00[Asia/Shanghai]	113295040	868120247173286	湖南省长沙市浏阳市镇头镇龙樟线	27984028
2023-11-26T11:01:04+08:00[Asia/Shanghai]	113294853	868120247173286	湖南省长沙市浏阳市镇头镇龙樟线	27983711
2023-11-26T11:01:07+08:00[Asia/Shanghai]	113294666	868120247173286	湖南省长沙市浏阳市镇头镇龙樟线	27983459
2023-11-26T11:01:10+08:00[Asia/Shanghai]	113294391	868120247173286	湖南省长沙市浏阳市镇头镇龙樟线	27983297
2023-11-26T11:01:13+08:00[Asia/Shanghai]	113294071	868120247173286	湖南省长沙市浏阳市镇头镇龙樟线	27983162
2023-11-26T11:01:23+08:00[Asia/Shanghai]	113292693	868120247173286	湖南省长沙市浏阳市镇头镇龙樟线	27983024
2023-11-26T11:01:33+08:00[Asia/Shanghai]	113291644	868120247173286	湖南省长沙市浏阳市镇头镇龙樟线	27982893
2023-11-26T11:01:37+08:00[Asia/Shanghai]	113291288	868120247173286	湖南省长沙市浏阳市镇头镇龙樟线	27982966
2023-11-26T11:01:40+08:00[Asia/Shanghai]	113290915	868120247173286	湖南省长沙市浏阳市镇头镇龙樟线	27983060
2023-11-26T11:01:47+08:00[Asia/Shanghai]	113290008	868120247173286	湖南省长沙市浏阳市镇头镇龙樟线	27983186
2023-11-26T11:01:50+08:00[Asia/Shanghai]	113289635	868120247173286	湖南省长沙市浏阳市镇头镇龙樟线	27983235
2023-11-26T11:01:55+08:00[Asia/Shanghai]	113288951	868120247173286	湖南省长沙市浏阳市镇头镇龙樟线	27983153
2023-11-26T11:01:58+08:00[Asia/Shanghai]	113288542	868120247173286	湖南省长沙市浏阳市镇头镇龙樟线	27983020
2023-11-26T11:02:04+08:00[Asia/Shanghai]	113287813	868120247173286	湖南省长沙市浏阳市镇头镇龙樟线	27982657
2023-11-26T11:02:07+08:00[Asia/Shanghai]	113287422	868120247173286	湖南省长沙市浏阳市镇头镇龙樟线	27982626
2023-11-26T11:02:10+08:00[Asia/Shanghai]	113287022	868120247173286	湖南省长沙市浏阳市镇头镇龙樟线	27982584
2023-11-26T11:02:13+08:00[Asia/Shanghai]	113286702	868120247173286	湖南省长沙市浏阳市镇头镇龙樟线	27982546
2023-11-26T11:02:21+08:00[Asia/Shanghai]	113285920	868120247173286	湖南省长沙市浏阳市镇头镇龙樟线	27982300
2023-11-26T11:02:24+08:00[Asia/Shanghai]	113285528	868120247173286	湖南省长沙市浏阳市镇头镇龙樟线	27982144
2023-11-26T11:02:27+08:00[Asia/Shanghai]	113285137	868120247173286	湖南省长沙市浏阳市镇头镇龙樟线	27981928
2023-11-26T11:02:37+08:00[Asia/Shanghai]	113283946	868120247173286	湖南省长沙市浏阳市镇头镇龙樟线	27981311
2023-11-26T11:02:43+08:00[Asia/Shanghai]	113283191	868120247173286	湖南省长沙市浏阳市镇头镇龙樟线	27981204
2023-11-26T11:03:46+08:00[Asia/Shanghai]	113275617	868120247173286	湖南省长沙市浏阳市镇头镇龙樟线	27979162
2023-11-26T11:03:56+08:00[Asia/Shanghai]	113274213	868120247173286	湖南省长沙市浏阳市镇头镇龙樟线	27979437
2023-11-26T11:04:06+08:00[Asia/Shanghai]	113273440	868120247173286	湖南省长沙市浏阳市镇头镇龙樟线	27979508
2023-11-26T11:04:16+08:00[Asia/Shanghai]	113272088	868120247173286	湖南省长沙市浏阳市镇头镇龙樟线	27979593
2023-11-26T11:04:26+08:00[Asia/Shanghai]	113270577	868120247173286	湖南省长沙市浏阳市镇头镇龙樟线	27979753
2023-11-26T11:04:36+08:00[Asia/Shanghai]	113269084	868120247173286	湖南省长沙市浏阳市镇头镇龙樟线	27979962
2023-11-26T11:04:46+08:00[Asia/Shanghai]	113267706	868120247173286	湖南省长沙市浏阳市镇头镇龙樟线	27979920
2023-11-26T11:04:55+08:00[Asia/Shanghai]	113266702	868120247173286	湖南省长沙市浏阳市镇头镇龙樟线	27980031
2023-11-26T11:04:58+08:00[Asia/Shanghai]	113266444	868120247173286	湖南省长沙市浏阳市镇头镇龙樟线	27980264
2023-11-26T11:05:01+08:00[Asia/Shanghai]	113266177	868120247173286	湖南省长沙市浏阳市镇头镇龙樟线	27980528
2023-11-26T11:05:05+08:00[Asia/Shanghai]	113265742	868120247173286	湖南省长沙市浏阳市镇头镇龙樟线	27980842
2023-11-26T11:05:08+08:00[Asia/Shanghai]	113265368	868120247173286	湖南省长沙市浏阳市镇头镇龙樟线	27981095
2023-11-26T11:05:17+08:00[Asia/Shanghai]	113264506	868120247173286	湖南省长沙市浏阳市镇头镇龙樟线	27981933
2023-11-26T11:05:20+08:00[Asia/Shanghai]	113264337	868120247173286	湖南省长沙市浏阳市镇头镇龙樟线	27981995
2023-11-26T11:05:23+08:00[Asia/Shanghai]	113264115	868120247173286	湖南省长沙市浏阳市镇头镇龙樟线	27981977
2023-11-26T11:05:26+08:00[Asia/Shanghai]	113263804	868120247173286	湖南省长沙市浏阳市镇头镇龙樟线	27981942
2023-11-26T11:05:29+08:00[Asia/Shanghai]	113263413	868120247173286	湖南省株洲市荷塘区龙樟线	27981904
2023-11-26T11:05:32+08:00[Asia/Shanghai]	113263057	868120247173286	湖南省株洲市荷塘区仙庾镇龙樟线	27981977
2023-11-26T11:05:35+08:00[Asia/Shanghai]	113262666	868120247173286	湖南省株洲市荷塘区仙庾镇龙樟线	27982095
2023-11-26T11:05:38+08:00[Asia/Shanghai]	113262320	868120247173286	湖南省株洲市荷塘区仙庾镇龙樟线	27982213
2023-11-26T11:05:48+08:00[Asia/Shanghai]	113261102	868120247173286	湖南省株洲市荷塘区仙庾镇龙樟线	27982446
2023-11-26T11:05:51+08:00[Asia/Shanghai]	113260577	868120247173286	湖南省株洲市荷塘区仙庾镇龙樟线	27982320
2023-11-26T11:06:20+08:00[Asia/Shanghai]	113257520	868120247173286	湖南省株洲市荷塘区仙庾镇龙樟线	27981502
2023-11-26T11:06:30+08:00[Asia/Shanghai]	113256462	868120247173286	湖南省株洲市荷塘区仙庾镇龙樟线	27980866
2023-11-26T11:06:40+08:00[Asia/Shanghai]	113255057	868120247173286	湖南省株洲市荷塘区仙庾镇龙樟线	27980057
2023-11-26T11:06:50+08:00[Asia/Shanghai]	113254551	868120247173286	湖南省株洲市荷塘区仙庾镇003县道	27979166
2023-11-26T11:06:53+08:00[Asia/Shanghai]	113254622	868120247173286	湖南省株洲市荷塘区仙庾镇003县道	27978800
2023-11-26T11:06:56+08:00[Asia/Shanghai]	113254711	868120247173286	湖南省株洲市荷塘区仙庾镇003县道	27978455
2023-11-26T11:06:59+08:00[Asia/Shanghai]	113254657	868120247173286	湖南省株洲市荷塘区仙庾镇003县道	27978188
2023-11-26T11:07:04+08:00[Asia/Shanghai]	113254346	868120247173286	湖南省株洲市荷塘区仙庾镇003县道	27977800
2023-11-26T11:07:07+08:00[Asia/Shanghai]	113254080	868120247173286	湖南省株洲市荷塘区仙庾镇003县道	27977522
2023-11-26T11:07:10+08:00[Asia/Shanghai]	113253760	868120247173286	湖南省株洲市荷塘区仙庾镇003县道	27977391
2023-11-26T11:07:13+08:00[Asia/Shanghai]	113253466	868120247173286	湖南省株洲市荷塘区仙庾镇003县道	27977404
2023-11-26T11:07:16+08:00[Asia/Shanghai]	113253244	868120247173286	湖南省株洲市荷塘区仙庾镇003县道	27977437
2023-11-26T11:07:19+08:00[Asia/Shanghai]	113252933	868120247173286	湖南省株洲市荷塘区仙庾镇003县道	27977466
2023-11-26T11:07:23+08:00[Asia/Shanghai]	113252542	868120247173286	湖南省株洲市荷塘区仙庾镇003县道	27977437
2023-11-26T11:07:26+08:00[Asia/Shanghai]	113252293	868120247173286	湖南省株洲市荷塘区仙庾镇003县道	27977257
2023-11-26T11:07:29+08:00[Asia/Shanghai]	113252035	868120247173286	湖南省株洲市荷塘区仙庾镇003县道	27976977
2023-11-26T11:07:32+08:00[Asia/Shanghai]	113251742	868120247173286	湖南省株洲市荷塘区仙庾镇003县道	27976673
2023-11-26T11:07:42+08:00[Asia/Shanghai]	113250817	868120247173286	湖南省株洲市荷塘区仙庾镇霞山(公交站)	27975700
2023-11-26T11:07:48+08:00[Asia/Shanghai]	113250560	868120247173286	湖南省株洲市荷塘区仙庾镇003县道	27975244
2023-11-26T11:07:51+08:00[Asia/Shanghai]	113250604	868120247173286	湖南省株洲市荷塘区仙庾镇003县道	27974975
2023-11-26T11:07:54+08:00[Asia/Shanghai]	113250684	868120247173286	湖南省株洲市荷塘区仙庾镇003县道	27974686
2023-11-26T11:08:01+08:00[Asia/Shanghai]	113250586	868120247173286	湖南省株洲市荷塘区仙庾镇003县道	27974020
2023-11-26T11:08:04+08:00[Asia/Shanghai]	113250417	868120247173286	湖南省株洲市荷塘区仙庾镇003县道	27973704
2023-11-26T11:08:06+08:00[Asia/Shanghai]	113250275	868120247173286	湖南省株洲市荷塘区仙庾镇003县道	27973506
2023-11-26T11:08:09+08:00[Asia/Shanghai]	113250080	868120247173286	湖南省株洲市荷塘区仙庾镇003县道	27973177
2023-11-26T11:08:19+08:00[Asia/Shanghai]	113249182	868120247173286	湖南省株洲市荷塘区仙庾镇003县道	27972362
2023-11-26T11:08:29+08:00[Asia/Shanghai]	113248257	868120247173286	湖南省株洲市荷塘区仙庾镇003县道	27971495
2023-11-26T11:08:41+08:00[Asia/Shanghai]	113247244	868120247173286	湖南省株洲市荷塘区仙庾镇三八村	27970171
2023-11-26T11:08:44+08:00[Asia/Shanghai]	113247173	868120247173286	湖南省株洲市荷塘区仙庾镇三八(公交站)	27969744
2023-11-26T11:09:11+08:00[Asia/Shanghai]	113246097	868120247173286	湖南省株洲市荷塘区仙庾镇阁嘉庄	27967202
2023-11-26T11:09:21+08:00[Asia/Shanghai]	113245164	868120247173286	湖南省株洲市荷塘区仙庾镇阁嘉庄	27966397
2023-11-26T11:09:31+08:00[Asia/Shanghai]	113244320	868120247173286	湖南省株洲市荷塘区仙庾镇003县道	27965668
2023-11-26T11:09:41+08:00[Asia/Shanghai]	113243422	868120247173286	湖南省株洲市荷塘区仙庾镇003县道	27964671
2023-11-26T11:09:51+08:00[Asia/Shanghai]	113242595	868120247173286	湖南省株洲市荷塘区仙庾镇003县道	27963715
2023-11-26T11:10:45+08:00[Asia/Shanghai]	113237271	868120247173286	湖南省株洲市荷塘区仙庾镇002县道	27959228
2023-11-26T11:10:47+08:00[Asia/Shanghai]	113237288	868120247173286	湖南省株洲市荷塘区仙庾镇002县道	27959164
2023-11-26T11:10:50+08:00[Asia/Shanghai]	113237315	868120247173286	湖南省株洲市荷塘区仙庾镇002县道	27959037
2023-11-26T11:10:53+08:00[Asia/Shanghai]	113237404	868120247173286	湖南省株洲市荷塘区仙庾镇002县道	27958906
2023-11-26T11:10:56+08:00[Asia/Shanghai]	113237502	868120247173286	湖南省株洲市荷塘区仙庾镇002县道	27958751
2023-11-26T11:11+08:00[Asia/Shanghai]	113237591	868120247173286	湖南省株洲市荷塘区仙庾镇002县道	27958493
2023-11-26T11:11:03+08:00[Asia/Shanghai]	113237644	868120247173286	湖南省株洲市荷塘区仙庾镇002县道	27958244
2023-11-26T11:11:11+08:00[Asia/Shanghai]	113237635	868120247173286	湖南省株洲市荷塘区仙庾镇002县道	27957537
2023-11-26T11:11:14+08:00[Asia/Shanghai]	113237582	868120247173286	湖南省株洲市荷塘区仙庾镇002县道	27957315
2023-11-26T11:11:24+08:00[Asia/Shanghai]	113237448	868120247173286	湖南省株洲市荷塘区仙庾镇002县道	27956824
2023-11-26T11:11:34+08:00[Asia/Shanghai]	113237217	868120247173286	湖南省株洲市荷塘区仙庾镇002县道株洲市荷塘区仙庾镇卫生院	27956248
2023-11-26T11:11:44+08:00[Asia/Shanghai]	113237057	868120247173286	湖南省株洲市荷塘区仙庾镇002县道株洲市荷塘区仙庾镇卫生院	27955786
2023-11-26T11:11:54+08:00[Asia/Shanghai]	113236782	868120247173286	湖南省株洲市荷塘区仙庾镇002县道	27955086
2023-11-26T11:12:04+08:00[Asia/Shanghai]	113236462	868120247173286	湖南省株洲市荷塘区仙庾镇002县道	27954184
2023-11-26T11:12:11+08:00[Asia/Shanghai]	113236017	868120247173286	湖南省株洲市荷塘区仙庾镇002县道	27953520
2023-11-26T11:12:14+08:00[Asia/Shanghai]	113235768	868120247173286	湖南省株洲市荷塘区仙庾镇002县道	27953251
2023-11-26T11:12:24+08:00[Asia/Shanghai]	113234737	868120247173286	湖南省株洲市荷塘区仙庾镇002县道仙庾派出所	27952126
2023-11-26T11:12:34+08:00[Asia/Shanghai]	113233511	868120247173286	湖南省株洲市荷塘区仙庾镇002县道	27950671
2023-11-26T11:12:39+08:00[Asia/Shanghai]	113233253	868120247173286	湖南省株洲市荷塘区仙庾镇002县道	27949846
2023-11-26T11:12:42+08:00[Asia/Shanghai]	113233137	868120247173286	湖南省株洲市荷塘区仙庾镇002县道	27949348
2023-11-26T11:12:52+08:00[Asia/Shanghai]	113232924	868120247173286	湖南省株洲市荷塘区仙庾镇002县道	27947851
2023-11-26T11:12:57+08:00[Asia/Shanghai]	113232684	868120247173286	湖南省株洲市荷塘区仙庾镇002县道	27947277
2023-11-26T11:13+08:00[Asia/Shanghai]	113232471	868120247173286	湖南省株洲市荷塘区仙庾镇002县道	27946928
2023-11-26T11:13:07+08:00[Asia/Shanghai]	113231937	868120247173286	湖南省株洲市荷塘区仙庾镇002县道	27946353
2023-11-26T11:13:10+08:00[Asia/Shanghai]	113231644	868120247173286	湖南省株洲市荷塘区仙庾镇002县道	27946215
2023-11-26T11:13:20+08:00[Asia/Shanghai]	113230915	868120247173286	湖南省株洲市荷塘区仙庾镇002县道	27945548
2023-11-26T11:13:24+08:00[Asia/Shanghai]	113230586	868120247173286	湖南省株洲市荷塘区仙庾镇002县道	27945071
2023-11-26T11:13:27+08:00[Asia/Shanghai]	113230319	868120247173286	湖南省株洲市荷塘区仙庾镇002县道	27944695
2023-11-26T11:13:37+08:00[Asia/Shanghai]	113229422	868120247173286	湖南省株洲市荷塘区仙庾镇002县道	27943420
2023-11-26T11:13:47+08:00[Asia/Shanghai]	113228915	868120247173286	湖南省株洲市荷塘区仙庾镇002县道柏春葡萄仙庾基地	27942671
2023-11-26T11:13:57+08:00[Asia/Shanghai]	113228302	868120247173286	湖南省株洲市荷塘区仙庾镇002县道柏春葡萄仙庾基地	27941488
2023-11-26T11:14:07+08:00[Asia/Shanghai]	113227848	868120247173286	湖南省株洲市荷塘区仙庾镇002县道	27939997
2023-11-26T11:14:11+08:00[Asia/Shanghai]	113227466	868120247173286	湖南省株洲市荷塘区仙庾镇002县道	27939506
2023-11-26T11:14:14+08:00[Asia/Shanghai]	113227208	868120247173286	湖南省株洲市荷塘区仙庾镇002县道	27939228
2023-11-26T11:14:24+08:00[Asia/Shanghai]	113225848	868120247173286	湖南省株洲市荷塘区仙庾镇002县道	27938451
2023-11-26T11:14:34+08:00[Asia/Shanghai]	113224168	868120247173286	湖南省株洲市荷塘区仙庾镇002县道	27937611
2023-11-26T11:14:40+08:00[Asia/Shanghai]	113223475	868120247173286	湖南省株洲市荷塘区仙庾镇002县道	27937020
2023-11-26T11:14:43+08:00[Asia/Shanghai]	113223173	868120247173286	湖南省株洲市荷塘区仙庾镇002县道	27936662
2023-11-26T11:14:53+08:00[Asia/Shanghai]	113222080	868120247173286	湖南省株洲市荷塘区仙庾镇002县道	27935286
2023-11-26T11:15:03+08:00[Asia/Shanghai]	113221537	868120247173286	湖南省株洲市荷塘区仙庾镇002县道	27934566
2023-11-26T11:15:13+08:00[Asia/Shanghai]	113220915	868120247173286	湖南省株洲市荷塘区仙庾镇002县道	27933808
2023-11-26T11:15:22+08:00[Asia/Shanghai]	113220213	868120247173286	湖南省株洲市荷塘区仙庾镇002县道	27932673
2023-11-26T11:15:25+08:00[Asia/Shanghai]	113220088	868120247173286	湖南省株洲市荷塘区仙庾镇002县道	27932364
2023-11-26T11:15:34+08:00[Asia/Shanghai]	113219982	868120247173286	湖南省株洲市荷塘区仙庾镇002县道	27931273
2023-11-26T11:15:37+08:00[Asia/Shanghai]	113220195	868120247173286	湖南省株洲市荷塘区仙庾镇002县道	27930900
2023-11-26T11:15:50+08:00[Asia/Shanghai]	113220231	868120247173286	湖南省株洲市荷塘区明照街道002县道	27929211
2023-11-26T11:16:01+08:00[Asia/Shanghai]	113220000	868120247173286	湖南省株洲市荷塘区明照街道002县道	27927555
2023-11-26T11:16:04+08:00[Asia/Shanghai]	113220168	868120247173286	湖南省株洲市荷塘区明照街道002县道	27927128
2023-11-26T11:16:07+08:00[Asia/Shanghai]	113220391	868120247173286	湖南省株洲市荷塘区明照街道002县道	27926679
2023-11-26T11:16:10+08:00[Asia/Shanghai]	113220622	868120247173286	湖南省株洲市荷塘区明照街道002县道	27926204
2023-11-26T11:16:20+08:00[Asia/Shanghai]	113221235	868120247173286	湖南省株洲市荷塘区明照街道002县道	27924813
2023-11-26T11:16:26+08:00[Asia/Shanghai]	113221333	868120247173286	湖南省株洲市荷塘区明照街道002县道	27924126
2023-11-26T11:16:29+08:00[Asia/Shanghai]	113221288	868120247173286	湖南省株洲市荷塘区明照街道002县道	27923811
2023-11-26T11:16:39+08:00[Asia/Shanghai]	113221146	868120247173286	湖南省株洲市荷塘区明照街道002县道	27922919
2023-11-26T11:16:44+08:00[Asia/Shanghai]	113221217	868120247173286	湖南省株洲市荷塘区明照街道002县道	27922457
2023-11-26T11:16:47+08:00[Asia/Shanghai]	113221288	868120247173286	湖南省株洲市荷塘区明照街道002县道株洲金城燃气发展有限公司	27922248
2023-11-26T11:16:57+08:00[Asia/Shanghai]	113221635	868120247173286	湖南省株洲市荷塘区明照街道002县道株洲金城燃气发展有限公司	27921060
2023-11-26T11:17:07+08:00[Asia/Shanghai]	113221973	868120247173286	湖南省株洲市荷塘区明照街道002县道	27919442
2023-11-26T11:17:17+08:00[Asia/Shanghai]	113222124	868120247173286	湖南省株洲市荷塘区明照街道002县道	27918231
2023-11-26T11:17:19+08:00[Asia/Shanghai]	113222071	868120247173286	湖南省株洲市荷塘区明照街道002县道	27918091
2023-11-26T11:17:22+08:00[Asia/Shanghai]	113221955	868120247173286	湖南省株洲市荷塘区明照街道荷塘大道	27917920
2023-11-26T11:17:25+08:00[Asia/Shanghai]	113221920	868120247173286	湖南省株洲市荷塘区明照街道荷塘大道	27917757
2023-11-26T11:17:27+08:00[Asia/Shanghai]	113221991	868120247173286	湖南省株洲市荷塘区明照街道荷塘大道	27917606
2023-11-26T11:17:30+08:00[Asia/Shanghai]	113222186	868120247173286	湖南省株洲市荷塘区明照街道荷塘大道	27917275
2023-11-26T11:17:33+08:00[Asia/Shanghai]	113222311	868120247173286	湖南省株洲市荷塘区明照街道荷塘大道	27916831
2023-11-26T11:17:36+08:00[Asia/Shanghai]	113222382	868120247173286	湖南省株洲市荷塘区明照街道荷塘大道	27916348
2023-11-26T11:17:40+08:00[Asia/Shanghai]	113222408	868120247173286	湖南省株洲市荷塘区明照街道荷塘大道	27915706
2023-11-26T11:17:43+08:00[Asia/Shanghai]	113222382	868120247173286	湖南省株洲市荷塘区明照街道荷塘大道	27915217
2023-11-26T11:17:47+08:00[Asia/Shanghai]	113222213	868120247173286	湖南省株洲市荷塘区明照街道荷塘大道	27914604
2023-11-26T11:17:50+08:00[Asia/Shanghai]	113222080	868120247173286	湖南省株洲市荷塘区明照街道荷塘大道	27914233
2023-11-26T11:18+08:00[Asia/Shanghai]	113221662	868120247173286	湖南省株洲市荷塘区明照街道荷塘大道	27913517
2023-11-26T11:18:05+08:00[Asia/Shanghai]	113221662	868120247173286	湖南省株洲市荷塘区明照街道荷塘大道	27913508
2023-11-26T11:18:40+08:00[Asia/Shanghai]	113221146	868120247173286	湖南省株洲市荷塘区明照街道荷塘大道	27912831
2023-11-26T11:18:50+08:00[Asia/Shanghai]	113220115	868120247173286	湖南省株洲市荷塘区明照街道荷塘大道	27911653
2023-11-26T11:19+08:00[Asia/Shanghai]	113218924	868120247173286	湖南省株洲市荷塘区明照街道荷塘大道	27910360
2023-11-26T11:19:10+08:00[Asia/Shanghai]	113217724	868120247173286	湖南省株洲市荷塘区明照街道荷塘大道	27909048
2023-11-26T11:19:20+08:00[Asia/Shanghai]	113216693	868120247173286	湖南省株洲市荷塘区明照街道荷塘大道明照医院	27907926
2023-11-26T11:19:30+08:00[Asia/Shanghai]	113215920	868120247173286	湖南省株洲市荷塘区明照街道荷塘大道湖南省高速公路交通警察局株洲支队荷塘大队	27907093
2023-11-26T11:19:40+08:00[Asia/Shanghai]	113215057	868120247173286	湖南省株洲市荷塘区明照街道G60沪昆高速入口金山新城	27906153
2023-11-26T11:19:50+08:00[Asia/Shanghai]	113214311	868120247173286	湖南省株洲市荷塘区明照街道荷塘大道金山新城	27905375
2023-11-26T11:20+08:00[Asia/Shanghai]	113213413	868120247173286	湖南省株洲市荷塘区明照街道荷塘大道明照湖公园	27904375
2023-11-26T11:20:10+08:00[Asia/Shanghai]	113212391	868120247173286	湖南省株洲市荷塘区明照街道荷塘大道明照湖公园	27903260
2023-11-26T11:20:20+08:00[Asia/Shanghai]	113211342	868120247173286	湖南省株洲市荷塘区明照街道荷塘大道明照湖公园	27902131
2023-11-26T11:20:30+08:00[Asia/Shanghai]	113210382	868120247173286	湖南省株洲市荷塘区明照街道荷塘大道	27901097
2023-11-26T11:20:40+08:00[Asia/Shanghai]	113209360	868120247173286	湖南省株洲市荷塘区明照街道荷塘大道	27899991
2023-11-26T11:20:50+08:00[Asia/Shanghai]	113208577	868120247173286	湖南省株洲市荷塘区明照街道荷塘大道	27899197
2023-11-26T11:21:08+08:00[Asia/Shanghai]	113208480	868120247173286	湖南省株洲市荷塘区明照街道荷塘大道	27899091
2023-11-26T11:22+08:00[Asia/Shanghai]	113208320	868120247173286	湖南省株洲市荷塘区明照街道荷塘大道	27898900
2023-11-26T11:22:10+08:00[Asia/Shanghai]	113207617	868120247173286	湖南省株洲市荷塘区明照街道荷塘大道金山尚	27898135
2023-11-26T11:22:20+08:00[Asia/Shanghai]	113206755	868120247173286	湖南省株洲市荷塘区明照街道荷塘大道	27897208
2023-11-26T11:22:30+08:00[Asia/Shanghai]	113205635	868120247173286	湖南省株洲市荷塘区宋家桥街道荷塘大道	27896220
2023-11-26T11:22:40+08:00[Asia/Shanghai]	113204302	868120247173286	湖南省株洲市荷塘区宋家桥街道荷塘大道中国石化金山加油加气站	27895428
2023-11-26T11:22:50+08:00[Asia/Shanghai]	113202702	868120247173286	湖南省株洲市荷塘区宋家桥街道荷塘大道辅路株洲公交金山基地	27894833
2023-11-26T11:23+08:00[Asia/Shanghai]	113201200	868120247173286	湖南省株洲市荷塘区宋家桥街道荷塘大道株洲公交金山基地	27894542
2023-11-26T11:23:10+08:00[Asia/Shanghai]	113199591	868120247173286	湖南省株洲市荷塘区宋家桥街道荷塘大道	27894448
2023-11-26T11:23:20+08:00[Asia/Shanghai]	113197955	868120247173286	湖南省株洲市荷塘区宋家桥街道荷塘大道	27894311
2023-11-26T11:23:25+08:00[Asia/Shanghai]	113197155	868120247173286	湖南省株洲市荷塘区宋家桥街道荷塘大道	27894002
2023-11-26T11:23:28+08:00[Asia/Shanghai]	113196728	868120247173286	湖南省株洲市荷塘区宋家桥街道荷塘大道	27893733
2023-11-26T11:23:38+08:00[Asia/Shanghai]	113195537	868120247173286	湖南省株洲市荷塘区宋家桥街道荷塘大道	27892904
2023-11-26T11:23:48+08:00[Asia/Shanghai]	113194453	868120247173286	湖南省株洲市荷塘区宋家桥街道荷塘大道	27892146
2023-11-26T11:23:58+08:00[Asia/Shanghai]	113193262	868120247173286	湖南省株洲市荷塘区宋家桥街道荷塘大道	27891293
2023-11-26T11:24:06+08:00[Asia/Shanghai]	113192515	868120247173286	湖南省株洲市荷塘区宋家桥街道荷塘大道	27890571
2023-11-26T11:24:09+08:00[Asia/Shanghai]	113192337	868120247173286	湖南省株洲市荷塘区宋家桥街道荷塘大道	27890246
2023-11-26T11:24:14+08:00[Asia/Shanghai]	113192222	868120247173286	湖南省株洲市荷塘区宋家桥街道荷塘大道	27889660
2023-11-26T11:24:17+08:00[Asia/Shanghai]	113192168	868120247173286	湖南省株洲市荷塘区宋家桥街道荷塘大道	27889315
2023-11-26T11:24:27+08:00[Asia/Shanghai]	113192088	868120247173286	湖南省株洲市荷塘区宋家桥街道荷塘大道	27888406
2023-11-26T11:24:36+08:00[Asia/Shanghai]	113191875	868120247173286	湖南省株洲市荷塘区宋家桥街道荷塘大道	27887548
2023-11-26T11:24:39+08:00[Asia/Shanghai]	113191679	868120247173286	湖南省株洲市荷塘区宋家桥街道荷塘大道	27887264
2023-11-26T11:24:44+08:00[Asia/Shanghai]	113191226	868120247173286	湖南省株洲市荷塘区宋家桥街道荷塘大道	27886866
2023-11-26T11:24:47+08:00[Asia/Shanghai]	113190906	868120247173286	湖南省株洲市荷塘区宋家桥街道荷塘大道	27886668
2023-11-26T11:24:53+08:00[Asia/Shanghai]	113190266	868120247173286	湖南省株洲市荷塘区宋家桥街道荷塘大道东风汽车技术服务有限公司	27886222
2023-11-26T11:24:56+08:00[Asia/Shanghai]	113190053	868120247173286	湖南省株洲市荷塘区宋家桥街道荷塘大道东风汽车技术服务有限公司	27885922
2023-11-26T11:24:59+08:00[Asia/Shanghai]	113189928	868120247173286	湖南省株洲市荷塘区宋家桥街道荷塘大道东风汽车技术服务有限公司	27885595
2023-11-26T11:25:02+08:00[Asia/Shanghai]	113189893	868120247173286	湖南省株洲市荷塘区宋家桥街道荷塘大道东风汽车技术服务有限公司	27885251
2023-11-26T11:25:12+08:00[Asia/Shanghai]	113189777	868120247173286	湖南省株洲市荷塘区宋家桥街道荷塘大道	27883917
2023-11-26T11:25:22+08:00[Asia/Shanghai]	113189680	868120247173286	湖南省株洲市荷塘区宋家桥街道荷塘大道	27882588
2023-11-26T11:25:32+08:00[Asia/Shanghai]	113189555	868120247173286	湖南省株洲市荷塘区宋家桥街道荷塘大道	27881537
2023-11-26T11:25:42+08:00[Asia/Shanghai]	113189440	868120247173286	湖南省株洲市荷塘区宋家桥街道新华东路194号	27880971
2023-11-26T11:25:46+08:00[Asia/Shanghai]	113189280	868120247173286	湖南省株洲市荷塘区宋家桥街道新华东路	27880755
2023-11-26T11:25:49+08:00[Asia/Shanghai]	113189111	868120247173286	湖南省株洲市荷塘区宋家桥街道新华东路	27880593
2023-11-26T11:25:59+08:00[Asia/Shanghai]	113188204	868120247173286	湖南省株洲市荷塘区宋家桥街道新华东路金科大厦	27879851
2023-11-26T11:26:09+08:00[Asia/Shanghai]	113187564	868120247173286	湖南省株洲市荷塘区宋家桥街道新华东路新奥CNG加气站(戴家岭CNG站)	27879322
2023-11-26T11:26:19+08:00[Asia/Shanghai]	113186871	868120247173286	湖南省株洲市荷塘区宋家桥街道新华东路岭秀天下	27878715
2023-11-26T11:26:32+08:00[Asia/Shanghai]	113186640	868120247173286	湖南省株洲市荷塘区宋家桥街道新华东路	27878535
2023-11-26T11:27:39+08:00[Asia/Shanghai]	113186435	868120247173286	湖南省株洲市荷塘区桂花街道西辅道	27878344
2023-11-26T11:27:45+08:00[Asia/Shanghai]	113186275	868120247173286	湖南省株洲市荷塘区宋家桥街道西辅道	27877997
2023-11-26T11:27:48+08:00[Asia/Shanghai]	113186382	868120247173286	湖南省株洲市荷塘区宋家桥街道西辅道	27877913
2023-11-26T11:27:51+08:00[Asia/Shanghai]	113186551	868120247173286	湖南省株洲市荷塘区宋家桥街道西辅道	27877746
2023-11-26T11:28:03+08:00[Asia/Shanghai]	113187626	868120247173286	湖南省株洲市荷塘区宋家桥街道北环路岭秀天下	27876382
2023-11-26T11:28:06+08:00[Asia/Shanghai]	113187893	868120247173286	湖南省株洲市荷塘区宋家桥街道北环路岭秀天下	27875980
2023-11-26T11:28:14+08:00[Asia/Shanghai]	113188391	868120247173286	湖南省株洲市荷塘区宋家桥街道东环北路西辅道美的·紫云台	27874804
2023-11-26T11:28:17+08:00[Asia/Shanghai]	113188408	868120247173286	湖南省株洲市荷塘区宋家桥街道东环北路	27874311
2023-11-26T11:28:22+08:00[Asia/Shanghai]	113188231	868120247173286	湖南省株洲市荷塘区宋家桥街道东环北路	27873420
2023-11-26T11:28:25+08:00[Asia/Shanghai]	113187955	868120247173286	湖南省株洲市荷塘区宋家桥街道东环北路	27872900
2023-11-26T11:28:45+08:00[Asia/Shanghai]	113185200	868120247173286	湖南省株洲市荷塘区宋家桥街道东环北路	27869688
2023-11-26T11:28:55+08:00[Asia/Shanghai]	113183902	868120247173286	湖南省株洲市荷塘区宋家桥街道东环北路	27868053
2023-11-26T11:29:05+08:00[Asia/Shanghai]	113182764	868120247173286	湖南省株洲市荷塘区金山街道东环北路	27866275
2023-11-26T11:29:15+08:00[Asia/Shanghai]	113181928	868120247173286	湖南省株洲市荷塘区金山街道东环北路	27864508
2023-11-26T11:29:25+08:00[Asia/Shanghai]	113181048	868120247173286	湖南省株洲市荷塘区金山街道东环北路	27862544
2023-11-26T11:29:45+08:00[Asia/Shanghai]	113178737	868120247173286	湖南省株洲市荷塘区金山街道东环北路金钩山村村民委员会	27859242
2023-11-26T11:29:55+08:00[Asia/Shanghai]	113177617	868120247173286	湖南省株洲市荷塘区金山街道东环北路	27857575
2023-11-26T11:30:05+08:00[Asia/Shanghai]	113176906	868120247173286	湖南省株洲市荷塘区金山街道东环北路华晨格林水岸(建设中)	27855668
2023-11-26T11:30:15+08:00[Asia/Shanghai]	113176693	868120247173286	湖南省株洲市荷塘区金山街道东环北路华晨格林水岸(建设中)	27853942
2023-11-26T11:30:25+08:00[Asia/Shanghai]	113176711	868120247173286	湖南省株洲市荷塘区金山街道东环北路湖南化工机械学校	27852286
2023-11-26T11:30:35+08:00[Asia/Shanghai]	113176675	868120247173286	湖南省株洲市荷塘区金山街道东环北路	27850617
2023-11-26T11:30:45+08:00[Asia/Shanghai]	113176711	868120247173286	湖南省株洲市荷塘区金山街道320国道	27848746
2023-11-26T11:30:55+08:00[Asia/Shanghai]	113176711	868120247173286	湖南省株洲市荷塘区月塘街道东环北路	27847042
2023-11-26T11:31:15+08:00[Asia/Shanghai]	113176711	868120247173286	湖南省株洲市荷塘区月塘街道东环路海天盛景园	27843293
2023-11-26T11:31:25+08:00[Asia/Shanghai]	113176711	868120247173286	湖南省株洲市荷塘区月塘街道东环路	27841393
2023-11-26T11:31:35+08:00[Asia/Shanghai]	113176711	868120247173286	湖南省株洲市荷塘区月塘街道东环路	27839453
2023-11-26T11:31:45+08:00[Asia/Shanghai]	113176711	868120247173286	湖南省株洲市荷塘区月塘街道东环路	27837535
2023-11-26T11:31:55+08:00[Asia/Shanghai]	113176728	868120247173286	湖南省株洲市荷塘区月塘街道东环路中国石化环道三加油站	27835542
2023-11-26T11:32:15+08:00[Asia/Shanghai]	113176711	868120247173286	湖南省株洲市芦淞区龙泉街道东环路龙泉花园	27831560
2023-11-26T11:32:25+08:00[Asia/Shanghai]	113176728	868120247173286	湖南省株洲市芦淞区龙泉街道东环路	27829568
2023-11-26T11:32:35+08:00[Asia/Shanghai]	113176711	868120247173286	湖南省株洲市芦淞区龙泉街道东环路	27827737
2023-11-26T11:32:45+08:00[Asia/Shanghai]	113176711	868120247173286	湖南省株洲市芦淞区龙泉街道东环路	27826160
2023-11-26T11:32:55+08:00[Asia/Shanghai]	113176711	868120247173286	湖南省株洲市芦淞区龙泉街道东环路株洲市安畅机动车检测有限公司	27824648
2023-11-26T11:33:05+08:00[Asia/Shanghai]	113176711	868120247173286	湖南省株洲市芦淞区龙泉街道东环路中国石油加油站(东环路辅路)	27823477
2023-11-26T11:33:15+08:00[Asia/Shanghai]	113176693	868120247173286	湖南省株洲市芦淞区龙泉街道东环路湖南中医药高等专科学校(东校区)	27822037
2023-11-26T11:33:25+08:00[Asia/Shanghai]	113176693	868120247173286	湖南省株洲市芦淞区龙泉街道东环路	27820215
2023-11-26T11:33:35+08:00[Asia/Shanghai]	113176693	868120247173286	湖南省株洲市芦淞区龙泉街道东环路	27818120
2023-11-26T11:33:45+08:00[Asia/Shanghai]	113176693	868120247173286	湖南省株洲市芦淞区龙泉街道东环路翠庭苑	27816011
2023-11-26T11:33:55+08:00[Asia/Shanghai]	113176586	868120247173286	湖南省株洲市芦淞区龙泉街道东环路诚建·檀香山	27814026
2023-11-26T11:34:05+08:00[Asia/Shanghai]	113175991	868120247173286	湖南省株洲市芦淞区龙泉街道东环路诚建·檀香山	27812073
2023-11-26T11:34:15+08:00[Asia/Shanghai]	113175128	868120247173286	湖南省株洲市芦淞区董家塅街道东环路YAMAHA	27810015
2023-11-26T11:34:25+08:00[Asia/Shanghai]	113174302	868120247173286	湖南省株洲市芦淞区董家塅街道东环路	27808024
2023-11-26T11:34:45+08:00[Asia/Shanghai]	113172782	868120247173286	湖南省株洲市芦淞区龙泉街道东环路金雄木业	27804497
2023-11-26T11:34:55+08:00[Asia/Shanghai]	113172151	868120247173286	湖南省株洲市芦淞区龙泉街道东环路	27802935
2023-11-26T11:35:05+08:00[Asia/Shanghai]	113171484	868120247173286	湖南省株洲市芦淞区龙泉街道东环路	27801360
2023-11-26T11:35:15+08:00[Asia/Shanghai]	113170782	868120247173286	湖南省株洲市芦淞区龙泉街道东环路	27799677
2023-11-26T11:35:25+08:00[Asia/Shanghai]	113170097	868120247173286	湖南省株洲市芦淞区龙泉街道东环路	27798037
2023-11-26T11:35:35+08:00[Asia/Shanghai]	113169662	868120247173286	湖南省株洲市芦淞区龙泉街道东环路	27796591
2023-11-26T11:35:45+08:00[Asia/Shanghai]	113169502	868120247173286	湖南省株洲市芦淞区龙泉街道东环路	27794966
2023-11-26T11:35:55+08:00[Asia/Shanghai]	113169502	868120247173286	湖南省株洲市芦淞区龙泉街道东环路	27793051
2023-11-26T11:36:05+08:00[Asia/Shanghai]	113169431	868120247173286	湖南省株洲市芦淞区龙泉街道经典食代(和谐家园店)和谐家园	27791248
2023-11-26T11:36:14+08:00[Asia/Shanghai]	113169013	868120247173286	湖南省株洲市芦淞区龙泉街道南环路和谐家园	27789762
2023-11-26T11:36:17+08:00[Asia/Shanghai]	113168773	868120247173286	湖南省株洲市芦淞区龙泉街道南环路和谐家园	27789306
2023-11-26T11:36:27+08:00[Asia/Shanghai]	113167742	868120247173286	湖南省株洲市芦淞区龙泉街道南环路古大桥安置小区	27787995
2023-11-26T11:36:37+08:00[Asia/Shanghai]	113166817	868120247173286	湖南省株洲市芦淞区龙泉街道南环路	27787224
2023-11-26T11:36:47+08:00[Asia/Shanghai]	113165786	868120247173286	湖南省株洲市芦淞区龙泉街道南环路	27786628
2023-11-26T11:37:07+08:00[Asia/Shanghai]	113163057	868120247173286	湖南省株洲市芦淞区龙泉街道南环路	27785906
2023-11-26T11:37:17+08:00[Asia/Shanghai]	113161537	868120247173286	湖南省株洲市芦淞区龙泉街道南环路	27785888
2023-11-26T11:37:27+08:00[Asia/Shanghai]	113160008	868120247173286	湖南省株洲市芦淞区龙泉街道南环路	27785906
2023-11-26T11:37:37+08:00[Asia/Shanghai]	113158560	868120247173286	湖南省株洲市芦淞区龙泉街道南环路	27785906
2023-11-26T11:37:47+08:00[Asia/Shanghai]	113157208	868120247173286	湖南省株洲市芦淞区龙泉街道南环路	27785900
2023-11-26T11:37:57+08:00[Asia/Shanghai]	113155662	868120247173286	湖南省株洲市芦淞区枫溪街道南环路	27785908
2023-11-26T11:38:07+08:00[Asia/Shanghai]	113153777	868120247173286	湖南省株洲市芦淞区枫溪街道南环路	27785913
2023-11-26T11:38:17+08:00[Asia/Shanghai]	113151973	868120247173286	湖南省株洲市芦淞区枫溪街道南环路	27785900
2023-11-26T11:38:37+08:00[Asia/Shanghai]	113147848	868120247173286	湖南省株洲市芦淞区枫溪街道南环路	27785928
2023-11-26T11:38:47+08:00[Asia/Shanghai]	113145493	868120247173286	湖南省株洲市芦淞区枫溪街道南环路	27785933
2023-11-26T11:38:57+08:00[Asia/Shanghai]	113143413	868120247173286	湖南省株洲市芦淞区枫溪街道南环路	27785933
2023-11-26T11:39:07+08:00[Asia/Shanghai]	113141484	868120247173286	湖南省株洲市芦淞区枫溪街道南环路伟大·枫溪学府(建设中)	27785928
2023-11-26T11:39:17+08:00[Asia/Shanghai]	113139920	868120247173286	湖南省株洲市芦淞区枫溪街道南环路伟大·枫溪学府(建设中)	27785933
2023-11-26T11:39:27+08:00[Asia/Shanghai]	113138640	868120247173286	湖南省株洲市芦淞区枫溪街道南环路株洲市公安局芦淞分局	27785924
2023-11-26T11:39:37+08:00[Asia/Shanghai]	113137253	868120247173286	湖南省株洲市芦淞区枫溪街道南环路	27785908
2023-11-26T11:39:47+08:00[Asia/Shanghai]	113135644	868120247173286	湖南省株洲市芦淞区枫溪街道南环路	27785924
2023-11-26T11:39:57+08:00[Asia/Shanghai]	113133760	868120247173286	湖南省株洲市芦淞区枫溪街道南环路	27785924
2023-11-26T11:40:07+08:00[Asia/Shanghai]	113132160	868120247173286	湖南省株洲市芦淞区枫溪街道南环路	27785937
2023-11-26T11:40:17+08:00[Asia/Shanghai]	113130844	868120247173286	湖南省株洲市芦淞区枫溪街道南环路辅路	27786111
2023-11-26T11:40:27+08:00[Asia/Shanghai]	113129324	868120247173286	湖南省株洲市芦淞区枫溪街道南环路辅路	27786124
2023-11-26T11:40:31+08:00[Asia/Shanghai]	113129066	868120247173286	湖南省株洲市芦淞区枫溪街道江湾路	27786244
2023-11-26T11:40:34+08:00[Asia/Shanghai]	113129004	868120247173286	湖南省株洲市芦淞区枫溪街道江湾路	27786506
2023-11-26T11:40:37+08:00[Asia/Shanghai]	113129004	868120247173286	湖南省株洲市芦淞区枫溪街道江湾路	27786902
2023-11-26T11:40:40+08:00[Asia/Shanghai]	113129004	868120247173286	湖南省株洲市芦淞区枫溪街道江湾路	27787353
2023-11-26T11:40:50+08:00[Asia/Shanghai]	113129040	868120247173286	湖南省株洲市芦淞区枫溪街道江湾路	27789066
2023-11-26T11:41+08:00[Asia/Shanghai]	113129351	868120247173286	湖南省株洲市芦淞区枫溪街道江湾路	27790753
2023-11-26T11:41:10+08:00[Asia/Shanghai]	113129768	868120247173286	湖南省株洲市芦淞区枫溪街道江湾路	27792435
2023-11-26T11:41:20+08:00[Asia/Shanghai]	113130142	868120247173286	湖南省株洲市芦淞区枫溪街道江湾路	27794306
2023-11-26T11:41:30+08:00[Asia/Shanghai]	113130000	868120247173286	湖南省株洲市芦淞区枫溪街道江湾路	27796146
2023-11-26T11:41:40+08:00[Asia/Shanghai]	113129706	868120247173286	湖南省株洲市芦淞区枫溪街道江湾路	27797757
2023-11-26T11:41:50+08:00[Asia/Shanghai]	113129413	868120247173286	湖南省株洲市天元区泰山路街道江湾路	27799437
2023-11-26T11:42+08:00[Asia/Shanghai]	113129102	868120247173286	湖南省株洲市天元区泰山路街道江湾路钻石工业园	27801175
2023-11-26T11:42:10+08:00[Asia/Shanghai]	113128648	868120247173286	湖南省株洲市天元区泰山路街道江湾路钻石工业园	27802855
2023-11-26T11:42:20+08:00[Asia/Shanghai]	113128462	868120247173286	湖南省株洲市天元区泰山路街道江湾路钻石工业园	27803775
2023-11-26T11:42:22+08:00[Asia/Shanghai]	113128462	868120247173286	湖南省株洲市天元区泰山路街道江湾路钻石工业园	27803837
2023-11-26T11:42:30+08:00[Asia/Shanghai]	113128435	868120247173286	湖南省株洲市天元区泰山路街道江湾路湘滨逸墅	27804235
2023-11-26T11:42:50+08:00[Asia/Shanghai]	113128400	868120247173286	湖南省株洲市天元区泰山路街道黄河南路湖南利德工业园	27806002
2023-11-26T11:43:08+08:00[Asia/Shanghai]	113128400	868120247173286	湖南省株洲市天元区泰山路街道黄河南路湖南利德工业园	27806195
2023-11-26T11:43:40+08:00[Asia/Shanghai]	113128400	868120247173286	湖南省株洲市天元区泰山路街道黄河南路湖南利德工业园	27806628
2023-11-26T11:44+08:00[Asia/Shanghai]	113128417	868120247173286	湖南省株洲市天元区泰山路街道黄河南路湖南利德工业园	27806742
2023-11-26T11:45+08:00[Asia/Shanghai]	113128400	868120247173286	湖南省株洲市天元区泰山路街道黄河南路湖南利德工业园	27806844
2023-11-26T11:45:10+08:00[Asia/Shanghai]	113128373	868120247173286	湖南省株洲市天元区泰山路街道黄河南路湖南利德工业园	27807311
2023-11-26T11:46:40+08:00[Asia/Shanghai]	113128346	868120247173286	湖南省株洲市天元区泰山路街道黄河南路	27807500
2023-11-26T11:46:43+08:00[Asia/Shanghai]	113128240	868120247173286	湖南省株洲市天元区泰山路街道黄河南路	27807648
2023-11-26T11:46:46+08:00[Asia/Shanghai]	113128044	868120247173286	湖南省株洲市天元区泰山路街道衡山东路	27807715
2023-11-26T11:46:49+08:00[Asia/Shanghai]	113127786	868120247173286	湖南省株洲市天元区泰山路街道衡山东路	27807695
2023-11-26T11:46:52+08:00[Asia/Shanghai]	113127440	868120247173286	湖南省株洲市天元区泰山路街道衡山东路	27807677
2023-11-26T11:47:02+08:00[Asia/Shanghai]	113126302	868120247173286	湖南省株洲市天元区泰山路街道衡山东路	27807673
2023-11-26T11:47:12+08:00[Asia/Shanghai]	113125102	868120247173286	湖南省株洲市天元区泰山路街道海天路株洲冶炼集团股份有限公司	27807673
2023-11-26T11:47:22+08:00[Asia/Shanghai]	113123653	868120247173286	湖南省株洲市天元区泰山路街道衡山东路株洲冶炼集团股份有限公司	27807700
2023-11-26T11:47:32+08:00[Asia/Shanghai]	113122213	868120247173286	湖南省株洲市天元区泰山路街道衡山东路株洲冶炼集团股份有限公司	27807677
2023-11-26T11:47:52+08:00[Asia/Shanghai]	113119840	868120247173286	湖南省株洲市天元区栗雨街道衡山中路华晨·珠江丽园	27807695
2023-11-26T11:48:02+08:00[Asia/Shanghai]	113118826	868120247173286	湖南省株洲市天元区栗雨街道衡山中路华晨·珠江丽园	27807702
2023-11-26T11:48:12+08:00[Asia/Shanghai]	113117893	868120247173286	湖南省株洲市天元区栗雨街道衡山中路华晨·珠江丽园	27807702
2023-11-26T11:48:22+08:00[Asia/Shanghai]	113117200	868120247173286	湖南省株洲市天元区栗雨街道衡山中路华晨·珠江丽园	27807700
2023-11-26T11:48:32+08:00[Asia/Shanghai]	113116222	868120247173286	湖南省株洲市天元区栗雨街道衡山中路湘江名都	27807682
2023-11-26T11:48:42+08:00[Asia/Shanghai]	113115262	868120247173286	湖南省株洲市天元区栗雨街道衡山中路湘江名都	27807715
2023-11-26T11:48:45+08:00[Asia/Shanghai]	113115164	868120247173286	湖南省株洲市天元区栗雨街道衡山中路230号湘江名都	27807751
2023-11-26T11:48:48+08:00[Asia/Shanghai]	113115146	868120247173286	湖南省株洲市天元区泰山路街道衡山中路230号湘江名都	27807835
2023-11-26T11:48:51+08:00[Asia/Shanghai]	113115200	868120247173286	湖南省株洲市天元区泰山路街道衡山中路230号湘江名都	27807868
2023-11-26T11:49:01+08:00[Asia/Shanghai]	113115200	868120247173286	湖南省株洲市天元区泰山路街道衡山中路230号湘江名都	27807877
2023-11-26T11:49:07+08:00[Asia/Shanghai]	113115200	868120247173286	湖南省株洲市天元区泰山路街道衡山中路230号湘江名都	27807926
2023-11-26T13:25:42+08:00[Asia/Shanghai]	113110960	868120247173286	湖南省株洲市天元区栗雨街道衡山中路	27807780
2023-11-26T13:25:45+08:00[Asia/Shanghai]	113110960	868120247173286	湖南省株洲市天元区栗雨街道衡山中路	27807780
2023-11-26T13:25:47+08:00[Asia/Shanghai]	113110960	868120247173286	湖南省株洲市天元区栗雨街道衡山中路	27807780
2023-11-26T13:25:50+08:00[Asia/Shanghai]	113110960	868120247173286	湖南省株洲市天元区栗雨街道衡山中路	27807780
2023-11-26T13:25:54+08:00[Asia/Shanghai]	113115217	868120247173286	湖南省株洲市天元区泰山路街道衡山中路228号湘江名都	27807915
2023-11-26T13:25:56+08:00[Asia/Shanghai]	113115217	868120247173286	湖南省株洲市天元区泰山路街道衡山中路228号湘江名都	27807922
2023-11-26T13:40:06+08:00[Asia/Shanghai]	113115751	868120247173286	湖南省株洲市天元区泰山路街道株洲山水湾酒店湘江名都	27807962
2023-11-26T13:40:16+08:00[Asia/Shanghai]	113116311	868120247173286	湖南省株洲市天元区泰山路街道衡山中路242号湘江名都	27808008
2023-11-26T13:40:27+08:00[Asia/Shanghai]	113116657	868120247173286	湖南省株洲市天元区泰山路街道华晨支路湘江名都	27807986
2023-11-26T13:40:59+08:00[Asia/Shanghai]	113116684	868120247173286	湖南省株洲市天元区栗雨街道华晨支路湘江名都	27807717
2023-11-26T13:41:02+08:00[Asia/Shanghai]	113116568	868120247173286	湖南省株洲市天元区栗雨街道衡山中路湘江名都	27807715
2023-11-26T13:41:05+08:00[Asia/Shanghai]	113116408	868120247173286	湖南省株洲市天元区栗雨街道衡山中路湘江名都	27807715
2023-11-26T13:41:15+08:00[Asia/Shanghai]	113115680	868120247173286	湖南省株洲市天元区栗雨街道衡山中路湘江名都	27807702
2023-11-26T13:41:22+08:00[Asia/Shanghai]	113115351	868120247173286	湖南省株洲市天元区栗雨街道衡山中路湘江名都	27807657
2023-11-26T13:41:25+08:00[Asia/Shanghai]	113115351	868120247173286	湖南省株洲市天元区栗雨街道衡山中路湘江名都	27807599
2023-11-26T13:41:28+08:00[Asia/Shanghai]	113115413	868120247173286	湖南省株洲市天元区栗雨街道衡山中路湘江名都	27807595
2023-11-26T13:41:31+08:00[Asia/Shanghai]	113115608	868120247173286	湖南省株洲市天元区栗雨街道衡山中路湘江名都	27807588
2023-11-26T13:41:34+08:00[Asia/Shanghai]	113115937	868120247173286	湖南省株洲市天元区栗雨街道衡山中路湘江名都	27807588
2023-11-26T13:41:37+08:00[Asia/Shanghai]	113116311	868120247173286	湖南省株洲市天元区栗雨街道衡山中路湘江名都	27807588
2023-11-26T13:41:42+08:00[Asia/Shanghai]	113116960	868120247173286	湖南省株洲市天元区栗雨街道衡山中路华晨·珠江丽园	27807573
2023-11-26T13:41:45+08:00[Asia/Shanghai]	113117351	868120247173286	湖南省株洲市天元区栗雨街道衡山中路华晨·珠江丽园	27807555
2023-11-26T13:41:55+08:00[Asia/Shanghai]	113118604	868120247173286	湖南省株洲市天元区栗雨街道衡山中路华晨·珠江丽园	27807524
2023-11-26T13:42:05+08:00[Asia/Shanghai]	113119937	868120247173286	湖南省株洲市天元区栗雨街道衡山中路华晨·珠江丽园	27807486
2023-11-26T13:42:35+08:00[Asia/Shanghai]	113121022	868120247173286	湖南省株洲市天元区栗雨街道珠江南路华晨·珠江丽园	27807515
2023-11-26T13:42:45+08:00[Asia/Shanghai]	113121937	868120247173286	湖南省株洲市天元区泰山路街道衡山东路时代新材	27807495
2023-11-26T13:42:55+08:00[Asia/Shanghai]	113123013	868120247173286	湖南省株洲市天元区泰山路街道衡山东路时代新材	27807477
2023-11-26T13:43:05+08:00[Asia/Shanghai]	113124026	868120247173286	湖南省株洲市天元区泰山路街道衡山东路时代新材	27807484
2023-11-26T13:43:21+08:00[Asia/Shanghai]	113124755	868120247173286	湖南省株洲市天元区泰山路街道衡山东路时代新材	27807477
2023-11-26T13:44:25+08:00[Asia/Shanghai]	113124933	868120247173286	湖南省株洲市天元区泰山路街道衡山东路时代新材	27807477
2023-11-26T13:44:35+08:00[Asia/Shanghai]	113126026	868120247173286	湖南省株洲市天元区泰山路街道衡山东路株洲时代电子技术有限公司	27807431
2023-11-26T13:44:45+08:00[Asia/Shanghai]	113127262	868120247173286	湖南省株洲市天元区泰山路街道衡山东路株洲时代电子技术有限公司	27807402
2023-11-26T13:44:54+08:00[Asia/Shanghai]	113128017	868120247173286	湖南省株洲市天元区泰山路街道黄河南路197号株洲时代电子技术有限公司	27807308
2023-11-26T13:44:57+08:00[Asia/Shanghai]	113128142	868120247173286	湖南省株洲市天元区泰山路街道黄河南路197号株洲时代电子技术有限公司	27807186
2023-11-26T13:45+08:00[Asia/Shanghai]	113128186	868120247173286	湖南省株洲市天元区泰山路街道黄河南路株洲时代电子技术有限公司	27807108
2023-11-26T13:45:03+08:00[Asia/Shanghai]	113128240	868120247173286	湖南省株洲市天元区泰山路街道黄河南路株洲时代电子技术有限公司	27807031
2023-11-26T13:45:08+08:00[Asia/Shanghai]	113128302	868120247173286	湖南省株洲市天元区泰山路街道黄河南路株洲时代电子技术有限公司	27806864
2023-11-26T13:45:11+08:00[Asia/Shanghai]	113128337	868120247173286	湖南省株洲市天元区泰山路街道黄河南路湖南利德工业园	27806722
2023-11-26T13:45:21+08:00[Asia/Shanghai]	113128346	868120247173286	湖南省株洲市天元区泰山路街道黄河南路双龙安置小区	27805748
2023-11-26T13:45:31+08:00[Asia/Shanghai]	113128373	868120247173286	湖南省株洲市天元区泰山路街道黄河南路时代公寓(黄河南路)	27804882
2023-11-26T13:45:51+08:00[Asia/Shanghai]	113128391	868120247173286	湖南省株洲市天元区泰山路街道黄河南路时代公寓(黄河南路)	27804777
2023-11-26T13:46:01+08:00[Asia/Shanghai]	113128400	868120247173286	湖南省株洲市天元区泰山路街道黄河南路时代公寓(黄河南路)	27804557
2023-11-26T13:46:11+08:00[Asia/Shanghai]	113128435	868120247173286	湖南省株洲市天元区泰山路街道江湾路湘滨逸墅	27803760
2023-11-26T13:46:21+08:00[Asia/Shanghai]	113128675	868120247173286	湖南省株洲市天元区泰山路街道黄河南路钻石工业园	27802586
2023-11-26T13:46:31+08:00[Asia/Shanghai]	113129022	868120247173286	湖南省株洲市天元区泰山路街道江湾路钻石工业园	27801302
2023-11-26T13:46:41+08:00[Asia/Shanghai]	113129262	868120247173286	湖南省株洲市天元区泰山路街道江湾路	27799922
2023-11-26T13:46:51+08:00[Asia/Shanghai]	113129537	868120247173286	湖南省株洲市天元区泰山路街道江湾路	27798322
2023-11-26T13:47:01+08:00[Asia/Shanghai]	113129840	868120247173286	湖南省株洲市芦淞区枫溪街道江湾路	27796748
2023-11-26T13:47:21+08:00[Asia/Shanghai]	113130044	868120247173286	湖南省株洲市芦淞区枫溪街道江湾路	27793880
2023-11-26T13:47:31+08:00[Asia/Shanghai]	113129671	868120247173286	湖南省株洲市芦淞区枫溪街道江湾路	27792275
2023-11-26T13:47:41+08:00[Asia/Shanghai]	113129262	868120247173286	湖南省株洲市芦淞区枫溪街道江湾路	27790764
2023-11-26T13:47:51+08:00[Asia/Shanghai]	113128951	868120247173286	湖南省株洲市芦淞区枫溪街道江湾路	27789271
2023-11-26T13:48:01+08:00[Asia/Shanghai]	113128906	868120247173286	湖南省株洲市芦淞区枫溪街道江湾路	27787931
2023-11-26T13:48:11+08:00[Asia/Shanghai]	113128906	868120247173286	湖南省株洲市芦淞区枫溪街道江湾路	27786808
2023-11-26T13:48:32+08:00[Asia/Shanghai]	113128906	868120247173286	湖南省株洲市芦淞区枫溪街道江湾路	27786624
2023-11-26T13:49:01+08:00[Asia/Shanghai]	113128906	868120247173286	湖南省株洲市芦淞区枫溪街道江湾路	27786377
2023-11-26T13:49:11+08:00[Asia/Shanghai]	113129040	868120247173286	湖南省株洲市芦淞区枫溪街道江湾路	27785677
2023-11-26T13:49:17+08:00[Asia/Shanghai]	113129537	868120247173286	湖南省株洲市芦淞区枫溪街道南环路辅路	27785562
2023-11-26T13:49:23+08:00[Asia/Shanghai]	113130302	868120247173286	湖南省株洲市芦淞区枫溪街道南环路辅路	27785566
2023-11-26T13:49:33+08:00[Asia/Shanghai]	113131493	868120247173286	湖南省株洲市芦淞区枫溪街道南环路辅路	27785648
2023-11-26T13:49:43+08:00[Asia/Shanghai]	113132808	868120247173286	湖南省株洲市芦淞区枫溪街道南环路	27785755
2023-11-26T13:50:03+08:00[Asia/Shanghai]	113136071	868120247173286	湖南省株洲市芦淞区枫溪街道南环路石埠桥农家乐	27785755
2023-11-26T13:50:13+08:00[Asia/Shanghai]	113137777	868120247173286	湖南省株洲市芦淞区枫溪街道南环路	27785755
2023-11-26T13:50:33+08:00[Asia/Shanghai]	113141084	868120247173286	湖南省株洲市芦淞区枫溪街道南环路伟大·枫溪学府(建设中)	27785762
2023-11-26T13:50:43+08:00[Asia/Shanghai]	113142675	868120247173286	湖南省株洲市芦淞区枫溪街道南环路	27785760
2023-11-26T13:50:53+08:00[Asia/Shanghai]	113144320	868120247173286	湖南省株洲市芦淞区枫溪街道南环路	27785755
2023-11-26T13:51:03+08:00[Asia/Shanghai]	113146026	868120247173286	湖南省株洲市芦淞区枫溪街道南环路	27785755
2023-11-26T13:51:13+08:00[Asia/Shanghai]	113147786	868120247173286	湖南省株洲市芦淞区枫溪街道南环路	27785748
2023-11-26T13:51:23+08:00[Asia/Shanghai]	113149502	868120247173286	湖南省株洲市芦淞区枫溪街道南环路株洲创新建筑废渣再生利用有限公司	27785760
2023-11-26T13:51:33+08:00[Asia/Shanghai]	113150951	868120247173286	湖南省株洲市芦淞区枫溪街道南环路	27785760
2023-11-26T13:51:43+08:00[Asia/Shanghai]	113152302	868120247173286	湖南省株洲市芦淞区枫溪街道南环路	27785760
2023-11-26T13:51:53+08:00[Asia/Shanghai]	113153537	868120247173286	湖南省株洲市芦淞区枫溪街道南环路	27785760
2023-11-26T13:52:03+08:00[Asia/Shanghai]	113154942	868120247173286	湖南省株洲市芦淞区枫溪街道南环路	27785748
2023-11-26T13:52:13+08:00[Asia/Shanghai]	113156222	868120247173286	湖南省株洲市芦淞区龙泉街道南环路	27785755
2023-11-26T13:52:23+08:00[Asia/Shanghai]	113157271	868120247173286	湖南省株洲市芦淞区龙泉街道南环路	27785748
2023-11-26T13:52:33+08:00[Asia/Shanghai]	113158648	868120247173286	湖南省株洲市芦淞区龙泉街道南环路	27785748
2023-11-26T13:52:43+08:00[Asia/Shanghai]	113160168	868120247173286	湖南省株洲市芦淞区龙泉街道南环路	27785755
2023-11-26T13:52:53+08:00[Asia/Shanghai]	113161822	868120247173286	湖南省株洲市芦淞区龙泉街道南环路	27785755
2023-11-26T13:53:03+08:00[Asia/Shanghai]	113163502	868120247173286	湖南省株洲市芦淞区龙泉街道南环路	27785831
2023-11-26T13:53:13+08:00[Asia/Shanghai]	113165111	868120247173286	湖南省株洲市芦淞区龙泉街道南环路	27786211
2023-11-26T13:53:23+08:00[Asia/Shanghai]	113166533	868120247173286	湖南省株洲市芦淞区龙泉街道南环路	27786893
2023-11-26T13:53:33+08:00[Asia/Shanghai]	113167920	868120247173286	湖南省株洲市芦淞区龙泉街道南环路古大桥安置小区	27788004
2023-11-26T13:53:43+08:00[Asia/Shanghai]	113168933	868120247173286	湖南省株洲市芦淞区龙泉街道南环路和谐家园	27789375
2023-11-26T13:53:53+08:00[Asia/Shanghai]	113169528	868120247173286	湖南省株洲市芦淞区龙泉街道经典食代(和谐家园店)和谐家园	27791113
2023-11-26T13:54:03+08:00[Asia/Shanghai]	113169635	868120247173286	湖南省株洲市芦淞区龙泉街道东环路	27792933
2023-11-26T13:54:13+08:00[Asia/Shanghai]	113169635	868120247173286	湖南省株洲市芦淞区龙泉街道东环路	27794868
2023-11-26T13:54:23+08:00[Asia/Shanghai]	113169804	868120247173286	湖南省株洲市芦淞区龙泉街道东环路	27796662
2023-11-26T13:54:33+08:00[Asia/Shanghai]	113170364	868120247173286	湖南省株洲市芦淞区龙泉街道东环路	27798299
2023-11-26T13:54:43+08:00[Asia/Shanghai]	113170880	868120247173286	湖南省株洲市芦淞区龙泉街道东环路	27799540
2023-11-26T13:54:53+08:00[Asia/Shanghai]	113171413	868120247173286	湖南省株洲市芦淞区龙泉街道东环路	27800920
2023-11-26T13:55:03+08:00[Asia/Shanghai]	113172133	868120247173286	湖南省株洲市芦淞区龙泉街道东环路	27802637
2023-11-26T13:55:13+08:00[Asia/Shanghai]	113172933	868120247173286	湖南省株洲市芦淞区龙泉街道东环路	27804475
2023-11-26T13:55:23+08:00[Asia/Shanghai]	113173680	868120247173286	湖南省株洲市芦淞区龙泉街道东环路	27806291
2023-11-26T13:55:33+08:00[Asia/Shanghai]	113174400	868120247173286	湖南省株洲市芦淞区董家塅街道东环路	27808004
2023-11-26T13:55:43+08:00[Asia/Shanghai]	113175146	868120247173286	湖南省株洲市芦淞区董家塅街道东环路	27809782
2023-11-26T13:55:53+08:00[Asia/Shanghai]	113175937	868120247173286	湖南省株洲市芦淞区董家塅街道东环路诚建·檀香山	27811671
2023-11-26T13:56:03+08:00[Asia/Shanghai]	113176586	868120247173286	湖南省株洲市芦淞区董家塅街道东环路诚建·檀香山	27813415
2023-11-26T13:56:13+08:00[Asia/Shanghai]	113176826	868120247173286	湖南省株洲市芦淞区董家塅街道东环路诚建·檀香山	27815037
2023-11-26T13:56:23+08:00[Asia/Shanghai]	113176844	868120247173286	湖南省株洲市芦淞区董家塅街道东环路翠庭苑	27816633
2023-11-26T13:56:33+08:00[Asia/Shanghai]	113176844	868120247173286	湖南省株洲市芦淞区董家塅街道东环路	27818268
2023-11-26T13:56:43+08:00[Asia/Shanghai]	113176826	868120247173286	湖南省株洲市芦淞区龙泉街道东环路	27819762
2023-11-26T13:56:53+08:00[Asia/Shanghai]	113176826	868120247173286	湖南省株洲市芦淞区龙泉街道东环路	27821264
2023-11-26T13:57:03+08:00[Asia/Shanghai]	113176826	868120247173286	湖南省株洲市芦淞区龙泉街道东环路湖南中医药高等专科学校(东校区)	27822717
2023-11-26T13:57:13+08:00[Asia/Shanghai]	113176826	868120247173286	湖南省株洲市芦淞区龙泉街道东环路株洲市安畅机动车检测有限公司	27824140
2023-11-26T13:57:23+08:00[Asia/Shanghai]	113176826	868120247173286	湖南省株洲市芦淞区龙泉街道东环路	27825553
2023-11-26T13:57:33+08:00[Asia/Shanghai]	113176826	868120247173286	湖南省株洲市芦淞区龙泉街道东环路	27827242
2023-11-26T13:57:43+08:00[Asia/Shanghai]	113176800	868120247173286	湖南省株洲市芦淞区龙泉街道东环路	27828862
2023-11-26T13:57:53+08:00[Asia/Shanghai]	113176800	868120247173286	湖南省株洲市芦淞区龙泉街道东环路龙泉花园	27830424
2023-11-26T13:58:03+08:00[Asia/Shanghai]	113176800	868120247173286	湖南省株洲市芦淞区龙泉街道东环路	27832100
2023-11-26T13:58:13+08:00[Asia/Shanghai]	113176826	868120247173286	湖南省株洲市芦淞区龙泉街道东环路株洲市外国语荷塘学校	27833873
2023-11-26T13:58:23+08:00[Asia/Shanghai]	113176826	868120247173286	湖南省株洲市荷塘区月塘街道东环路中国石化环道三加油站	27835522
2023-11-26T13:58:33+08:00[Asia/Shanghai]	113176800	868120247173286	湖南省株洲市荷塘区月塘街道东环路	27837035
2023-11-26T13:58:53+08:00[Asia/Shanghai]	113176826	868120247173286	湖南省株洲市荷塘区月塘街道东环路桐梓坪安置小区	27839724
2023-11-26T13:59:23+08:00[Asia/Shanghai]	113176844	868120247173286	湖南省株洲市荷塘区月塘街道东环路海天盛景园	27843751
2023-11-26T13:59:33+08:00[Asia/Shanghai]	113176933	868120247173286	湖南省株洲市荷塘区月塘街道东环路	27844515
2023-11-26T13:59:49+08:00[Asia/Shanghai]	113177608	868120247173286	湖南省株洲市荷塘区月塘街道湖南驰润建材有限公司	27846180
2023-11-26T13:59:52+08:00[Asia/Shanghai]	113177804	868120247173286	湖南省株洲市荷塘区月塘街道湖南驰润建材有限公司	27846371
2023-11-26T13:59:55+08:00[Asia/Shanghai]	113178044	868120247173286	湖南省株洲市荷塘区月塘街道湖南驰润建材有限公司	27846480
2023-11-26T13:59:58+08:00[Asia/Shanghai]	113178337	868120247173286	湖南省株洲市荷塘区月塘街道湖南驰润建材有限公司	27846500
2023-11-26T14:00:01+08:00[Asia/Shanghai]	113178613	868120247173286	湖南省株洲市荷塘区月塘街道320国道	27846400
2023-11-26T14:00:04+08:00[Asia/Shanghai]	113178844	868120247173286	湖南省株洲市荷塘区月塘街道320国道湖南省高速公路管理局株洲管理处	27846248
2023-11-26T14:00:07+08:00[Asia/Shanghai]	113179040	868120247173286	湖南省株洲市荷塘区月塘街道320国道湖南省高速公路管理局株洲管理处	27846079
2023-11-26T14:00:29+08:00[Asia/Shanghai]	113179200	868120247173286	湖南省株洲市荷塘区月塘街道320国道湖南省高速公路管理局株洲管理处	27845904
2023-11-26T14:00:38+08:00[Asia/Shanghai]	113179271	868120247173286	湖南省株洲市荷塘区月塘街道320国道湖南省高速公路管理局株洲管理处	27845846
2023-11-26T14:00:41+08:00[Asia/Shanghai]	113179395	868120247173286	湖南省株洲市荷塘区月塘街道320国道湖南省高速公路管理局株洲管理处	27845700
2023-11-26T14:00:51+08:00[Asia/Shanghai]	113180159	868120247173286	湖南省株洲市荷塘区金山街道S52醴易高速	27844837
2023-11-26T14:01:01+08:00[Asia/Shanghai]	113181235	868120247173286	湖南省株洲市荷塘区金山街道S52醴易高速	27843631
2023-11-26T14:01:11+08:00[Asia/Shanghai]	113182488	868120247173286	湖南省株洲市荷塘区金山街道S52醴易高速	27842224
2023-11-26T14:01:21+08:00[Asia/Shanghai]	113183848	868120247173286	湖南省株洲市荷塘区金山街道S52醴易高速	27840924
2023-11-26T14:01:41+08:00[Asia/Shanghai]	113187208	868120247173286	湖南省株洲市荷塘区金山街道S52醴易高速服务区(醴易高速易家湾方向)	27839168
2023-11-26T14:01:51+08:00[Asia/Shanghai]	113188648	868120247173286	湖南省株洲市荷塘区金山街道S52醴易高速	27838702
2023-11-26T14:02:11+08:00[Asia/Shanghai]	113189075	868120247173286	湖南省株洲市荷塘区金山街道S52醴易高速东大门农副产品大世界	27838580
2023-11-26T14:02:21+08:00[Asia/Shanghai]	113190168	868120247173286	湖南省株洲市荷塘区金山街道S52醴易高速东大门农副产品大世界	27838257
2023-11-26T14:02:31+08:00[Asia/Shanghai]	113191697	868120247173286	湖南省株洲市芦淞区龙泉街道S52醴易高速东大门农副产品大世界	27837757
2023-11-26T14:02:41+08:00[Asia/Shanghai]	113193386	868120247173286	湖南省株洲市芦淞区龙泉街道S52醴易高速东大门农副产品大世界	27837024
2023-11-26T14:02:51+08:00[Asia/Shanghai]	113195022	868120247173286	湖南省株洲市芦淞区董家塅街道S52醴易高速	27835997
2023-11-26T14:03:01+08:00[Asia/Shanghai]	113196506	868120247173286	湖南省株洲市芦淞区董家塅街道S52醴易高速	27834988
2023-11-26T14:03:11+08:00[Asia/Shanghai]	113198097	868120247173286	湖南省株洲市芦淞区董家塅街道S52醴易高速	27833886
2023-11-26T14:03:21+08:00[Asia/Shanghai]	113199688	868120247173286	湖南省株洲市芦淞区董家塅街道S52醴易高速	27832537
2023-11-26T14:03:31+08:00[Asia/Shanghai]	113201351	868120247173286	湖南省株洲市芦淞区董家塅街道S52醴易高速	27831277
2023-11-26T14:03:51+08:00[Asia/Shanghai]	113205066	868120247173286	湖南省株洲市芦淞区白关镇S52醴易高速	27829077
2023-11-26T14:04:01+08:00[Asia/Shanghai]	113206675	868120247173286	湖南省株洲市芦淞区白关镇S52醴易高速	27828013
2023-11-26T14:04:16+08:00[Asia/Shanghai]	113207102	868120247173286	湖南省株洲市芦淞区白关镇S52醴易高速	27827746
2023-11-26T14:04:21+08:00[Asia/Shanghai]	113207288	868120247173286	湖南省株洲市芦淞区白关镇S52醴易高速	27827628
2023-11-26T14:04:31+08:00[Asia/Shanghai]	113208355	868120247173286	湖南省株洲市芦淞区白关镇S52醴易高速	27826928
2023-11-26T14:04:41+08:00[Asia/Shanghai]	113209893	868120247173286	湖南省株洲市芦淞区白关镇S52醴易高速	27825977
2023-11-26T14:04:51+08:00[Asia/Shanghai]	113211555	868120247173286	湖南省株洲市芦淞区白关镇S52醴易高速	27825020
2023-11-26T14:05:01+08:00[Asia/Shanghai]	113213146	868120247173286	湖南省株洲市芦淞区白关镇S52醴易高速	27824113
2023-11-26T14:05:11+08:00[Asia/Shanghai]	113214711	868120247173286	湖南省株洲市芦淞区白关镇S52醴易高速	27823084
2023-11-26T14:05:21+08:00[Asia/Shanghai]	113216240	868120247173286	湖南省株洲市芦淞区白关镇S52醴易高速	27821871
2023-11-26T14:05:31+08:00[Asia/Shanghai]	113217804	868120247173286	湖南省株洲市芦淞区白关镇S52醴易高速	27820597
2023-11-26T14:05:50+08:00[Asia/Shanghai]	113221262	868120247173286	湖南省株洲市芦淞区白关镇S52醴易高速	27818471
2023-11-26T14:05:53+08:00[Asia/Shanghai]	113221920	868120247173286	湖南省株洲市芦淞区白关镇S52醴易高速	27818268
2023-11-26T14:06:03+08:00[Asia/Shanghai]	113224168	868120247173286	湖南省株洲市芦淞区白关镇S52醴易高速白关镇中心小学	27817993
2023-11-26T14:06:13+08:00[Asia/Shanghai]	113226497	868120247173286	湖南省株洲市芦淞区白关镇S52醴易高速	27818184
2023-11-26T14:06:23+08:00[Asia/Shanghai]	113228826	868120247173286	湖南省株洲市芦淞区白关镇S52醴易高速	27818413
2023-11-26T14:06:33+08:00[Asia/Shanghai]	113231057	868120247173286	湖南省株洲市芦淞区白关镇S52醴易高速	27818537
2023-11-26T14:06:43+08:00[Asia/Shanghai]	113233280	868120247173286	湖南省株洲市芦淞区白关镇S52醴易高速	27818402
2023-11-26T14:06:53+08:00[Asia/Shanghai]	113235511	868120247173286	湖南省株洲市芦淞区白关镇S52醴易高速大京风景名胜区	27817993
2023-11-26T14:07:03+08:00[Asia/Shanghai]	113237751	868120247173286	湖南省株洲市芦淞区白关镇S52醴易高速大京风景名胜区	27817333
2023-11-26T14:07:13+08:00[Asia/Shanghai]	113239875	868120247173286	湖南省株洲市芦淞区白关镇S52醴易高速大京风景名胜区	27816640
2023-11-26T14:07:23+08:00[Asia/Shanghai]	113242160	868120247173286	湖南省株洲市芦淞区白关镇S52醴易高速大京风景名胜区	27815893
2023-11-26T14:07:33+08:00[Asia/Shanghai]	113244471	868120247173286	湖南省株洲市芦淞区白关镇S52醴易高速大京风景名胜区	27815173
2023-11-26T14:07:43+08:00[Asia/Shanghai]	113246648	868120247173286	湖南省株洲市芦淞区白关镇S52醴易高速大京风景名胜区	27814675
2023-11-26T14:07:53+08:00[Asia/Shanghai]	113248551	868120247173286	湖南省株洲市芦淞区白关镇S52醴易高速大京风景名胜区	27814457
2023-11-26T14:08:03+08:00[Asia/Shanghai]	113250080	868120247173286	湖南省株洲市芦淞区白关镇S52醴易高速大京风景名胜区	27814413
2023-11-26T14:08:13+08:00[Asia/Shanghai]	113251368	868120247173286	湖南省株洲市芦淞区白关镇S52醴易高速大京风景名胜区	27814453
2023-11-26T14:08:30+08:00[Asia/Shanghai]	113252168	868120247173286	湖南省株洲市芦淞区白关镇S52醴易高速大京风景名胜区	27814471
2023-11-26T14:08:36+08:00[Asia/Shanghai]	113252373	868120247173286	湖南省株洲市芦淞区白关镇S52醴易高速大京风景名胜区	27814477
2023-11-26T14:08:39+08:00[Asia/Shanghai]	113252524	868120247173286	湖南省株洲市芦淞区白关镇S52醴易高速大京风景名胜区	27814484
2023-11-26T14:08:42+08:00[Asia/Shanghai]	113252684	868120247173286	湖南省株洲市芦淞区白关镇S52醴易高速大京风景名胜区	27814488
2023-11-26T14:08:45+08:00[Asia/Shanghai]	113252897	868120247173286	湖南省株洲市芦淞区白关镇S52醴易高速大京风景名胜区	27814502
2023-11-26T14:08:55+08:00[Asia/Shanghai]	113253893	868120247173286	湖南省株洲市芦淞区白关镇S52醴易高速大京风景名胜区	27814546
2023-11-26T14:09:05+08:00[Asia/Shanghai]	113255368	868120247173286	湖南省株洲市芦淞区白关镇S52醴易高速大京风景名胜区	27814633
2023-11-26T14:09:15+08:00[Asia/Shanghai]	113257084	868120247173286	湖南省株洲市芦淞区白关镇S52醴易高速大京风景名胜区	27814726
2023-11-26T14:09:25+08:00[Asia/Shanghai]	113258800	868120247173286	湖南省株洲市芦淞区白关镇S52醴易高速大京风景名胜区	27814713
2023-11-26T14:09:35+08:00[Asia/Shanghai]	113260471	868120247173286	湖南省株洲市芦淞区白关镇S52醴易高速大京风景名胜区	27814493
2023-11-26T14:09:45+08:00[Asia/Shanghai]	113261919	868120247173286	湖南省株洲市芦淞区白关镇S52醴易高速大京风景名胜区	27814086
2023-11-26T14:09:55+08:00[Asia/Shanghai]	113262782	868120247173286	湖南省株洲市芦淞区白关镇S52醴易高速	27813737
2023-11-26T14:10:15+08:00[Asia/Shanghai]	113262951	868120247173286	湖南省株洲市芦淞区白关镇S52醴易高速	27813582
2023-11-26T14:10:18+08:00[Asia/Shanghai]	113263084	868120247173286	湖南省株洲市芦淞区白关镇S52醴易高速	27813502
2023-11-26T14:10:21+08:00[Asia/Shanghai]	113263226	868120247173286	湖南省株洲市芦淞区白关镇S52醴易高速	27813415
2023-11-26T14:10:24+08:00[Asia/Shanghai]	113263377	868120247173286	湖南省株洲市芦淞区白关镇S52醴易高速	27813326
2023-11-26T14:10:32+08:00[Asia/Shanghai]	113263760	868120247173286	湖南省株洲市芦淞区白关镇S52醴易高速白关收费站(S52醴易高速东南向)	27813088
2023-11-26T14:10:35+08:00[Asia/Shanghai]	113263884	868120247173286	湖南省株洲市芦淞区白关镇S52醴易高速白关收费站(S52醴易高速东南向)	27812995
2023-11-26T14:10:45+08:00[Asia/Shanghai]	113264355	868120247173286	湖南省株洲市芦淞区白关镇S52醴易高速白关收费站(S52醴易高速东南向)	27812708
2023-11-26T14:10:58+08:00[Asia/Shanghai]	113264471	868120247173286	湖南省株洲市芦淞区白关镇S52醴易高速白关收费站(S52醴易高速东南向)	27812628
2023-11-26T14:13:15+08:00[Asia/Shanghai]	113264782	868120247173286	湖南省株洲市芦淞区白关镇S52醴易高速白关收费站(S52醴易高速东南向)	27812431
2023-11-26T14:13:25+08:00[Asia/Shanghai]	113265653	868120247173286	湖南省株洲市芦淞区白关镇S52醴易高速白关收费站(S52醴易高速东南向)	27811968
2023-11-26T14:13:35+08:00[Asia/Shanghai]	113266960	868120247173286	湖南省株洲市芦淞区白关镇S52醴易高速	27811242
2023-11-26T14:13:45+08:00[Asia/Shanghai]	113268408	868120247173286	湖南省株洲市芦淞区白关镇S52醴易高速	27810311
2023-11-26T14:13:55+08:00[Asia/Shanghai]	113270053	868120247173286	湖南省株洲市芦淞区白关镇S52醴易高速	27809257
2023-11-26T14:14:15+08:00[Asia/Shanghai]	113273884	868120247173286	湖南省株洲市芦淞区白关镇S52醴易高速	27807564
2023-11-26T14:14:25+08:00[Asia/Shanghai]	113275848	868120247173286	湖南省株洲市芦淞区白关镇S52醴易高速	27807244
2023-11-26T14:14:35+08:00[Asia/Shanghai]	113277831	868120247173286	湖南省株洲市芦淞区白关镇S52醴易高速	27807035
2023-11-26T14:14:45+08:00[Asia/Shanghai]	113280142	868120247173286	湖南省株洲市芦淞区白关镇S52醴易高速	27806762
2023-11-26T14:15:05+08:00[Asia/Shanghai]	113285040	868120247173286	湖南省株洲市芦淞区白关镇S52醴易高速	27805448
2023-11-26T14:15:15+08:00[Asia/Shanghai]	113287039	868120247173286	湖南省株洲市芦淞区白关镇S52醴易高速	27804120
2023-11-26T14:15:25+08:00[Asia/Shanghai]	113288915	868120247173286	湖南省株洲市芦淞区白关镇S52醴易高速	27802328
2023-11-26T14:15:35+08:00[Asia/Shanghai]	113290817	868120247173286	湖南省株洲市芦淞区白关镇S52醴易高速	27800526
2023-11-26T14:15:44+08:00[Asia/Shanghai]	113292942	868120247173286	湖南省株洲市芦淞区白关镇S52醴易高速	27799295
2023-11-26T14:15:47+08:00[Asia/Shanghai]	113293733	868120247173286	湖南省株洲市芦淞区白关镇S52醴易高速	27798986
2023-11-26T14:15:57+08:00[Asia/Shanghai]	113296551	868120247173286	湖南省株洲市芦淞区白关镇S52醴易高速	27798335
2023-11-26T14:16:07+08:00[Asia/Shanghai]	113299271	868120247173286	湖南省株洲市芦淞区白关镇S52醴易高速	27797680
2023-11-26T14:16:15+08:00[Asia/Shanghai]	113301137	868120247173286	湖南省株洲市芦淞区白关镇S52醴易高速	27796806
2023-11-26T14:16:18+08:00[Asia/Shanghai]	113301742	868120247173286	湖南省株洲市芦淞区白关镇S52醴易高速	27796397
2023-11-26T14:16:28+08:00[Asia/Shanghai]	113303422	868120247173286	湖南省株洲市芦淞区白关镇S52醴易高速	27794764
2023-11-26T14:16:38+08:00[Asia/Shanghai]	113304702	868120247173286	湖南省株洲市芦淞区白关镇S52醴易高速	27792764
2023-11-26T14:16:58+08:00[Asia/Shanghai]	113307893	868120247173286	湖南省株洲市芦淞区白关镇S52醴易高速	27788886
2023-11-26T14:17:28+08:00[Asia/Shanghai]	113315315	868120247173286	湖南省株洲市芦淞区白关镇S52醴易高速	27785477
2023-11-26T14:17:38+08:00[Asia/Shanghai]	113318000	868120247173286	湖南省株洲市芦淞区白关镇S52醴易高速	27784360
2023-11-26T14:17:48+08:00[Asia/Shanghai]	113320586	868120247173286	湖南省株洲市芦淞区白关镇S52醴易高速	27783148
2023-11-26T14:17:58+08:00[Asia/Shanghai]	113322951	868120247173286	湖南省株洲市芦淞区白关镇S52醴易高速	27781762
2023-11-26T14:18:08+08:00[Asia/Shanghai]	113325111	868120247173286	湖南省株洲市芦淞区白关镇S52醴易高速	27780151
2023-11-26T14:18:18+08:00[Asia/Shanghai]	113327244	868120247173286	湖南省株洲市芦淞区白关镇S52醴易高速株洲康洁洗涤有限责任公司	27778382
2023-11-26T14:18:28+08:00[Asia/Shanghai]	113329395	868120247173286	湖南省株洲市芦淞区白关镇S52醴易高速	27776580
2023-11-26T14:18:38+08:00[Asia/Shanghai]	113331644	868120247173286	湖南省株洲市芦淞区白关镇S52醴易高速	27774702
2023-11-26T14:18:48+08:00[Asia/Shanghai]	113333857	868120247173286	湖南省株洲市芦淞区白关镇S52醴易高速	27772859
2023-11-26T14:18:58+08:00[Asia/Shanghai]	113335982	868120247173286	湖南省株洲市芦淞区白关镇S52醴易高速	27771215
2023-11-26T14:19:08+08:00[Asia/Shanghai]	113338168	868120247173286	湖南省株洲市芦淞区白关镇S52醴易高速	27769808
2023-11-26T14:19:18+08:00[Asia/Shanghai]	113340382	868120247173286	湖南省株洲市芦淞区白关镇S52醴易高速	27768624
2023-11-26T14:19:28+08:00[Asia/Shanghai]	113342844	868120247173286	湖南省株洲市芦淞区白关镇S52醴易高速	27767453
2023-11-26T14:19:38+08:00[Asia/Shanghai]	113345440	868120247173286	湖南省株洲市芦淞区白关镇S52醴易高速	27766231
2023-11-26T14:19:48+08:00[Asia/Shanghai]	113348133	868120247173286	湖南省株洲市醴陵市板杉镇S52醴易高速	27764962
2023-11-26T14:19:58+08:00[Asia/Shanghai]	113350586	868120247173286	湖南省株洲市醴陵市板杉镇S52醴易高速	27763804
2023-11-26T14:20:18+08:00[Asia/Shanghai]	113355813	868120247173286	湖南省株洲市醴陵市板杉镇S52醴易高速	27761302
2023-11-26T14:20:38+08:00[Asia/Shanghai]	113361395	868120247173286	湖南省株洲市醴陵市板杉镇S52醴易高速	27758675
2023-11-26T14:20:48+08:00[Asia/Shanghai]	113364115	868120247173286	湖南省株洲市醴陵市板杉镇S52醴易高速	27757384
2023-11-26T14:20:58+08:00[Asia/Shanghai]	113366782	868120247173286	湖南省株洲市醴陵市板杉镇S52醴易高速	27756128
2023-11-26T14:21:18+08:00[Asia/Shanghai]	113372151	868120247173286	湖南省株洲市醴陵市板杉镇S52醴易高速	27753520
2023-11-26T14:21:28+08:00[Asia/Shanghai]	113374826	868120247173286	湖南省株洲市醴陵市板杉镇S52醴易高速	27752011
2023-11-26T14:21:38+08:00[Asia/Shanghai]	113377368	868120247173286	湖南省株洲市醴陵市板杉镇S52醴易高速	27750424
2023-11-26T14:21:48+08:00[Asia/Shanghai]	113379840	868120247173286	湖南省株洲市醴陵市板杉镇S52醴易高速	27748908
2023-11-26T14:21:58+08:00[Asia/Shanghai]	113382355	868120247173286	湖南省株洲市醴陵市板杉镇S52醴易高速	27747357
2023-11-26T14:22:08+08:00[Asia/Shanghai]	113384995	868120247173286	湖南省株洲市醴陵市板杉镇S52醴易高速	27745735
2023-11-26T14:22:18+08:00[Asia/Shanghai]	113387600	868120247173286	湖南省株洲市醴陵市板杉镇S52醴易高速	27744137
2023-11-26T14:22:28+08:00[Asia/Shanghai]	113390124	868120247173286	湖南省株洲市醴陵市板杉镇S52醴易高速	27742602
2023-11-26T14:22:38+08:00[Asia/Shanghai]	113392648	868120247173286	湖南省株洲市醴陵市板杉镇S52醴易高速	27741333
2023-11-26T14:22:48+08:00[Asia/Shanghai]	113395244	868120247173286	湖南省株洲市醴陵市板杉镇S52醴易高速	27740328
2023-11-26T14:23:08+08:00[Asia/Shanghai]	113400924	868120247173286	湖南省株洲市醴陵市板杉镇S52醴易高速瓷城北服务区(醴易高速醴陵方向)	27738780
2023-11-26T14:23:18+08:00[Asia/Shanghai]	113403911	868120247173286	湖南省株洲市醴陵市板杉镇S52醴易高速瓷城北服务区(醴易高速易家湾方向)	27738028
2023-11-26T14:23:38+08:00[Asia/Shanghai]	113409813	868120247173286	湖南省株洲市醴陵市板杉镇S52醴易高速	27736539
2023-11-26T14:23:48+08:00[Asia/Shanghai]	113412773	868120247173286	湖南省株洲市醴陵市板杉镇S52醴易高速	27735795
2023-11-26T14:23:58+08:00[Asia/Shanghai]	113415706	868120247173286	湖南省株洲市醴陵市板杉镇S52醴易高速	27735037
2023-11-26T14:24:08+08:00[Asia/Shanghai]	113418444	868120247173286	湖南省株洲市醴陵市板杉镇S52醴易高速	27734199
2023-11-26T14:24:18+08:00[Asia/Shanghai]	113421173	868120247173286	湖南省株洲市醴陵市板杉镇S52醴易高速	27733151
2023-11-26T14:24:28+08:00[Asia/Shanghai]	113423928	868120247173286	湖南省株洲市醴陵市板杉镇S52醴易高速	27731884
2023-11-26T14:24:38+08:00[Asia/Shanghai]	113426728	868120247173286	湖南省株洲市醴陵市板杉镇S52醴易高速	27730451
2023-11-26T14:24:48+08:00[Asia/Shanghai]	113429395	868120247173286	湖南省株洲市醴陵市板杉镇S52醴易高速	27729088
2023-11-26T14:24:58+08:00[Asia/Shanghai]	113431573	868120247173286	湖南省株洲市醴陵市板杉镇S52醴易高速	27727984
2023-11-26T14:25:08+08:00[Asia/Shanghai]	113433635	868120247173286	湖南省株洲市醴陵市板杉镇S52醴易高速	27726946
2023-11-26T14:25:18+08:00[Asia/Shanghai]	113435466	868120247173286	湖南省株洲市醴陵市板杉镇S52醴易高速	27725984
2023-11-26T14:25:28+08:00[Asia/Shanghai]	113437040	868120247173286	湖南省株洲市醴陵市板杉镇S52醴易高速	27725062
2023-11-26T14:25:32+08:00[Asia/Shanghai]	113437413	868120247173286	湖南省株洲市醴陵市板杉镇S52醴易高速	27724700
2023-11-26T14:26:05+08:00[Asia/Shanghai]	113438320	868120247173286	湖南省株洲市醴陵市国瓷街道何家坪	27720133
2023-11-26T14:26:26+08:00[Asia/Shanghai]	113442222	868120247173286	湖南省株洲市醴陵市国瓷街道G0422武深高速	27718560
2023-11-26T14:26:36+08:00[Asia/Shanghai]	113443706	868120247173286	湖南省株洲市醴陵市国瓷街道G0422武深高速	27718035
2023-11-26T14:27:06+08:00[Asia/Shanghai]	113442942	868120247173286	湖南省株洲市醴陵市国瓷街道G0422武深高速	27716857
2023-11-26T14:27:12+08:00[Asia/Shanghai]	113442888	868120247173286	湖南省株洲市醴陵市国瓷街道G0422武深高速	27717626
2023-11-26T14:27:22+08:00[Asia/Shanghai]	113442871	868120247173286	湖南省株洲市醴陵市国瓷街道G0422武深高速	27719266
2023-11-26T14:27:32+08:00[Asia/Shanghai]	113442853	868120247173286	湖南省株洲市醴陵市国瓷街道G0422武深高速	27720891
2023-11-26T14:27:42+08:00[Asia/Shanghai]	113442888	868120247173286	湖南省株洲市醴陵市国瓷街道G0422武深高速	27722635
2023-11-26T14:27:52+08:00[Asia/Shanghai]	113443004	868120247173286	湖南省株洲市醴陵市国瓷街道G0422武深高速	27724382
2023-11-26T14:28:02+08:00[Asia/Shanghai]	113443431	868120247173286	湖南省株洲市醴陵市国瓷街道G0422武深高速	27726013
2023-11-26T14:28:11+08:00[Asia/Shanghai]	113444248	868120247173286	湖南省株洲市醴陵市国瓷街道G0422武深高速	27727366
2023-11-26T14:28:14+08:00[Asia/Shanghai]	113444622	868120247173286	湖南省株洲市醴陵市国瓷街道G0422武深高速	27727739
2023-11-26T14:28:20+08:00[Asia/Shanghai]	113445360	868120247173286	湖南省株洲市醴陵市国瓷街道G0422武深高速	27728217
2023-11-26T14:28:23+08:00[Asia/Shanghai]	113445733	868120247173286	湖南省株洲市醴陵市国瓷街道G60沪昆高速	27728362
2023-11-26T14:28:30+08:00[Asia/Shanghai]	113446728	868120247173286	湖南省株洲市醴陵市国瓷街道G60沪昆高速	27728437
2023-11-26T14:28:38+08:00[Asia/Shanghai]	113447822	868120247173286	湖南省株洲市醴陵市国瓷街道G60沪昆高速	27728077
2023-11-26T14:28:41+08:00[Asia/Shanghai]	113448240	868120247173286	湖南省株洲市醴陵市国瓷街道G60沪昆高速	27727811
2023-11-26T14:28:51+08:00[Asia/Shanghai]	113449777	868120247173286	湖南省株洲市醴陵市国瓷街道G60沪昆高速	27726786
2023-11-26T14:29:01+08:00[Asia/Shanghai]	113451431	868120247173286	湖南省株洲市醴陵市国瓷街道G60沪昆高速	27725728
2023-11-26T14:29:11+08:00[Asia/Shanghai]	113453208	868120247173286	湖南省株洲市醴陵市国瓷街道G60沪昆高速	27724620
2023-11-26T14:29:21+08:00[Asia/Shanghai]	113454853	868120247173286	湖南省株洲市醴陵市国瓷街道G60沪昆高速	27723711
2023-11-26T14:29:51+08:00[Asia/Shanghai]	113461253	868120247173286	湖南省株洲市醴陵市国瓷街道G60沪昆高速	27720471
2023-11-26T14:30:01+08:00[Asia/Shanghai]	113463573	868120247173286	湖南省株洲市醴陵市国瓷街道G60沪昆高速	27719328
2023-11-26T14:30:21+08:00[Asia/Shanghai]	113468293	868120247173286	湖南省株洲市醴陵市国瓷街道G60沪昆高速	27717015
2023-11-26T14:30:31+08:00[Asia/Shanghai]	113470577	868120247173286	湖南省株洲市醴陵市国瓷街道G60沪昆高速湖南华联火炬电瓷电器有限公司	27715935
2023-11-26T14:30:41+08:00[Asia/Shanghai]	113472986	868120247173286	湖南省株洲市醴陵市国瓷街道G60沪昆高速	27714940
2023-11-26T14:30:51+08:00[Asia/Shanghai]	113475520	868120247173286	湖南省株洲市醴陵市来龙门街道G60沪昆高速	27714057
2023-11-26T14:31:01+08:00[Asia/Shanghai]	113478284	868120247173286	湖南省株洲市醴陵市来龙门街道G60沪昆高速	27713297
2023-11-26T14:31:11+08:00[Asia/Shanghai]	113481200	868120247173286	湖南省株洲市醴陵市来龙门街道G60沪昆高速	27712704
2023-11-26T14:31:21+08:00[Asia/Shanghai]	113484142	868120247173286	湖南省株洲市醴陵市来龙门街道G60沪昆高速	27712297
2023-11-26T14:31:31+08:00[Asia/Shanghai]	113487208	868120247173286	湖南省株洲市醴陵市来龙门街道G60沪昆高速	27712073
2023-11-26T14:31:41+08:00[Asia/Shanghai]	113490222	868120247173286	湖南省株洲市醴陵市来龙门街道G60沪昆高速	27711953
2023-11-26T14:31:51+08:00[Asia/Shanghai]	113493208	868120247173286	湖南省株洲市醴陵市来龙门街道G60沪昆高速	27711760
2023-11-26T14:32:01+08:00[Asia/Shanghai]	113496159	868120247173286	湖南省株洲市醴陵市来龙门街道G60沪昆高速	27711453
2023-11-26T14:32:11+08:00[Asia/Shanghai]	113499057	868120247173286	湖南省株洲市醴陵市来龙门街道G60沪昆高速	27711035
2023-11-26T14:32:21+08:00[Asia/Shanghai]	113501920	868120247173286	湖南省株洲市醴陵市来龙门街道G60沪昆高速	27710522
2023-11-26T14:32:31+08:00[Asia/Shanghai]	113504817	868120247173286	湖南省株洲市醴陵市来龙门街道G60沪昆高速	27709846
2023-11-26T14:32:41+08:00[Asia/Shanghai]	113507911	868120247173286	湖南省株洲市醴陵市来龙门街道G60沪昆高速	27709044
2023-11-26T14:32:51+08:00[Asia/Shanghai]	113511057	868120247173286	湖南省株洲市醴陵市沩山镇G60沪昆高速	27708195
2023-11-26T14:33:01+08:00[Asia/Shanghai]	113514000	868120247173286	湖南省株洲市醴陵市沩山镇G60沪昆高速	27707404
2023-11-26T14:33:11+08:00[Asia/Shanghai]	113517004	868120247173286	湖南省株洲市醴陵市长庆街道G60沪昆高速	27706628
2023-11-26T14:33:21+08:00[Asia/Shanghai]	113519786	868120247173286	湖南省株洲市醴陵市长庆街道G60沪昆高速	27705908
2023-11-26T14:33:31+08:00[Asia/Shanghai]	113522719	868120247173286	湖南省株洲市醴陵市长庆街道G60沪昆高速	27705277
2023-11-26T14:33:41+08:00[Asia/Shanghai]	113525520	868120247173286	湖南省株洲市醴陵市长庆街道G60沪昆高速	27704780
2023-11-26T14:33:51+08:00[Asia/Shanghai]	113528391	868120247173286	湖南省株洲市醴陵市长庆街道G60沪昆高速	27704386
2023-11-26T14:34:01+08:00[Asia/Shanghai]	113531413	868120247173286	湖南省株洲市醴陵市长庆街道G60沪昆高速	27704084
2023-11-26T14:34:11+08:00[Asia/Shanghai]	113534471	868120247173286	湖南省株洲市醴陵市长庆街道G60沪昆高速	27703848
2023-11-26T14:34:21+08:00[Asia/Shanghai]	113537582	868120247173286	湖南省株洲市醴陵市长庆街道G60沪昆高速	27703613
2023-11-26T14:34:31+08:00[Asia/Shanghai]	113540640	868120247173286	湖南省株洲市醴陵市长庆街道G60沪昆高速	27703373
2023-11-26T14:34:41+08:00[Asia/Shanghai]	113543484	868120247173286	湖南省株洲市醴陵市长庆街道G60沪昆高速	27703039
2023-11-26T14:34:51+08:00[Asia/Shanghai]	113545813	868120247173286	湖南省株洲市醴陵市长庆街道G60沪昆高速	27702686
2023-11-26T14:35:01+08:00[Asia/Shanghai]	113547688	868120247173286	湖南省株洲市醴陵市长庆街道G60沪昆高速	27702348
2023-11-26T14:35:11+08:00[Asia/Shanghai]	113549448	868120247173286	湖南省株洲市醴陵市长庆街道G60沪昆高速	27701977
2023-11-26T14:35:21+08:00[Asia/Shanghai]	113551413	868120247173286	湖南省株洲市醴陵市长庆街道G60沪昆高速	27701517
2023-11-26T14:35:31+08:00[Asia/Shanghai]	113553706	868120247173286	湖南省株洲市醴陵市长庆街道G60沪昆高速	27700900
2023-11-26T14:35:41+08:00[Asia/Shanghai]	113556328	868120247173286	湖南省株洲市醴陵市长庆街道G60沪昆高速	27700097
2023-11-26T14:35:51+08:00[Asia/Shanghai]	113558995	868120247173286	湖南省株洲市醴陵市长庆街道G60沪昆高速	27699153
2023-11-26T14:36:01+08:00[Asia/Shanghai]	113561511	868120247173286	湖南省株洲市醴陵市长庆街道G60沪昆高速	27698159
2023-11-26T14:36:11+08:00[Asia/Shanghai]	113563786	868120247173286	湖南省株洲市醴陵市长庆街道G60沪昆高速	27697151
2023-11-26T14:36:21+08:00[Asia/Shanghai]	113566044	868120247173286	湖南省株洲市醴陵市长庆街道G60沪昆高速	27696073
2023-11-26T14:36:31+08:00[Asia/Shanghai]	113568248	868120247173286	湖南省株洲市醴陵市长庆街道G60沪昆高速	27694975
2023-11-26T14:36:41+08:00[Asia/Shanghai]	113570471	868120247173286	湖南省株洲市醴陵市长庆街道G60沪昆高速	27694008
2023-11-26T14:36:51+08:00[Asia/Shanghai]	113572684	868120247173286	湖南省株洲市醴陵市长庆街道G60沪昆高速	27693248
2023-11-26T14:37:01+08:00[Asia/Shanghai]	113575066	868120247173286	湖南省株洲市醴陵市长庆街道G60沪昆高速	27692655
2023-11-26T14:37:11+08:00[Asia/Shanghai]	113577617	868120247173286	湖南省株洲市醴陵市长庆街道G60沪昆高速	27692248
2023-11-26T14:37:21+08:00[Asia/Shanghai]	113580124	868120247173286	湖南省株洲市醴陵市长庆街道G60沪昆高速	27692073
2023-11-26T14:37:31+08:00[Asia/Shanghai]	113582231	868120247173286	湖南省株洲市醴陵市长庆街道G60沪昆高速	27692084
2023-11-26T14:37:41+08:00[Asia/Shanghai]	113584293	868120247173286	湖南省株洲市醴陵市长庆街道G60沪昆高速	27692244
2023-11-26T14:37:51+08:00[Asia/Shanghai]	113586382	868120247173286	湖南省株洲市醴陵市长庆街道G60沪昆高速	27692542
2023-11-26T14:38:01+08:00[Asia/Shanghai]	113588542	868120247173286	湖南省株洲市醴陵市长庆街道G60沪昆高速	27692920
2023-11-26T14:38:21+08:00[Asia/Shanghai]	113593217	868120247173286	湖南省株洲市醴陵市长庆街道G60沪昆高速	27693420
2023-11-26T14:38:31+08:00[Asia/Shanghai]	113595671	868120247173286	湖南省株洲市醴陵市长庆街道G60沪昆高速	27693337
2023-11-26T14:38:41+08:00[Asia/Shanghai]	113598062	868120247173286	湖南省株洲市醴陵市长庆街道G60沪昆高速	27693022
2023-11-26T14:38:51+08:00[Asia/Shanghai]	113600328	868120247173286	湖南省株洲市醴陵市长庆街道G60沪昆高速	27692497
2023-11-26T14:39:01+08:00[Asia/Shanghai]	113602524	868120247173286	湖南省株洲市醴陵市长庆街道G60沪昆高速	27691784
2023-11-26T14:39:11+08:00[Asia/Shanghai]	113604640	868120247173286	湖南省株洲市醴陵市长庆街道G60沪昆高速	27691035
2023-11-26T14:39:31+08:00[Asia/Shanghai]	113608480	868120247173286	湖南省株洲市醴陵市长庆街道G60沪昆高速	27689868
2023-11-26T14:39:41+08:00[Asia/Shanghai]	113610462	868120247173286	湖南省株洲市醴陵市长庆街道G60沪昆高速	27689431
2023-11-26T14:39:51+08:00[Asia/Shanghai]	113612515	868120247173286	湖南省株洲市醴陵市长庆街道G60沪昆高速	27689086
2023-11-26T14:40:01+08:00[Asia/Shanghai]	113614613	868120247173286	湖南省株洲市醴陵市长庆街道G60沪昆高速	27688842
2023-11-26T14:40:11+08:00[Asia/Shanghai]	113616604	868120247173286	湖南省株洲市醴陵市长庆街道G60沪昆高速	27688713
2023-11-26T14:40:31+08:00[Asia/Shanghai]	113620444	868120247173286	湖南省株洲市醴陵市长庆街道G60沪昆高速	27688671
2023-11-26T14:40:41+08:00[Asia/Shanghai]	113622400	868120247173286	湖南省株洲市醴陵市长庆街道G60沪昆高速	27688688
2023-11-26T14:40:51+08:00[Asia/Shanghai]	113624755	868120247173286	湖南省株洲市醴陵市长庆街道G60沪昆高速	27688704
2023-11-26T14:41:01+08:00[Asia/Shanghai]	113627022	868120247173286	湖南省株洲市醴陵市长庆街道G60沪昆高速	27688724
2023-11-26T14:41:11+08:00[Asia/Shanghai]	113628888	868120247173286	湖南省株洲市醴陵市长庆街道G60沪昆高速	27688737
2023-11-26T14:41:21+08:00[Asia/Shanghai]	113631004	868120247173286	湖南省株洲市醴陵市长庆街道G60沪昆高速	27688760
2023-11-26T14:41:31+08:00[Asia/Shanghai]	113633457	868120247173286	湖南省株洲市醴陵市长庆街道G60沪昆高速	27688773
2023-11-26T14:41:41+08:00[Asia/Shanghai]	113636097	868120247173286	湖南省株洲市醴陵市长庆街道G60沪昆高速	27688788
2023-11-26T14:41:51+08:00[Asia/Shanghai]	113638657	868120247173286	湖南省株洲市醴陵市王仙镇G60沪昆高速	27688782
2023-11-26T14:42:01+08:00[Asia/Shanghai]	113641422	868120247173286	湖南省株洲市醴陵市王仙镇G60沪昆高速	27688544
2023-11-26T14:42:11+08:00[Asia/Shanghai]	113644124	868120247173286	湖南省株洲市醴陵市王仙镇G60沪昆高速	27687984
2023-11-26T14:42:21+08:00[Asia/Shanghai]	113646728	868120247173286	湖南省株洲市醴陵市王仙镇G60沪昆高速	27687088
2023-11-26T14:42:31+08:00[Asia/Shanghai]	113649395	868120247173286	湖南省株洲市醴陵市王仙镇G60沪昆高速	27685902
2023-11-26T14:42:41+08:00[Asia/Shanghai]	113652026	868120247173286	湖南省株洲市醴陵市王仙镇G60沪昆高速	27684835
2023-11-26T14:42:51+08:00[Asia/Shanghai]	113654622	868120247173286	湖南省株洲市醴陵市王仙镇G60沪昆高速	27683940
2023-11-26T14:43:01+08:00[Asia/Shanghai]	113657324	868120247173286	江西省萍乡市湘东区荷尧镇G60沪昆高速	27683155
2023-11-26T14:43:11+08:00[Asia/Shanghai]	113660204	868120247173286	江西省萍乡市湘东区荷尧镇G60沪昆高速	27682393
2023-11-26T14:43:21+08:00[Asia/Shanghai]	113663173	868120247173286	江西省萍乡市湘东区荷尧镇G60沪昆高速	27681620
2023-11-26T14:43:31+08:00[Asia/Shanghai]	113666160	868120247173286	江西省萍乡市湘东区荷尧镇G60沪昆高速	27680797
2023-11-26T14:43:41+08:00[Asia/Shanghai]	113668986	868120247173286	江西省萍乡市湘东区荷尧镇G60沪昆高速	27680053
2023-11-26T14:43:51+08:00[Asia/Shanghai]	113671502	868120247173286	江西省萍乡市湘东区荷尧镇G60沪昆高速	27679399
2023-11-26T14:44:01+08:00[Asia/Shanghai]	113673733	868120247173286	江西省萍乡市湘东区荷尧镇G60沪昆高速	27678911
2023-11-26T14:44:21+08:00[Asia/Shanghai]	113677715	868120247173286	江西省萍乡市湘东区荷尧镇G60沪昆高速江西省高速集团宜春管理中心湘东管理所	27678326
2023-11-26T14:44:31+08:00[Asia/Shanghai]	113679733	868120247173286	江西省萍乡市湘东区荷尧镇G60沪昆高速	27678162
2023-11-26T14:44:41+08:00[Asia/Shanghai]	113682000	868120247173286	江西省萍乡市湘东区荷尧镇G60沪昆高速	27678084
2023-11-26T14:45:31+08:00[Asia/Shanghai]	113693217	868120247173286	江西省萍乡市湘东区荷尧镇G60沪昆高速	27679375
2023-11-26T14:45:51+08:00[Asia/Shanghai]	113697351	868120247173286	江西省萍乡市湘东区荷尧镇G60沪昆高速	27680595
2023-11-26T14:46:01+08:00[Asia/Shanghai]	113699253	868120247173286	江西省萍乡市湘东区荷尧镇G60沪昆高速	27681306
2023-11-26T14:46:11+08:00[Asia/Shanghai]	113701288	868120247173286	江西省萍乡市湘东区荷尧镇G60沪昆高速	27682148
2023-11-26T14:46:21+08:00[Asia/Shanghai]	113703413	868120247173286	江西省萍乡市湘东区荷尧镇G60沪昆高速	27683048
2023-11-26T14:46:31+08:00[Asia/Shanghai]	113705600	868120247173286	江西省萍乡市湘东区荷尧镇G60沪昆高速	27683940
2023-11-26T14:46:41+08:00[Asia/Shanghai]	113707777	868120247173286	江西省萍乡市湘东区荷尧镇G60沪昆高速	27684733
2023-11-26T14:46:51+08:00[Asia/Shanghai]	113710133	868120247173286	江西省萍乡市湘东区荷尧镇G60沪昆高速	27685488
2023-11-26T14:47:01+08:00[Asia/Shanghai]	113712560	868120247173286	江西省萍乡市湘东区荷尧镇G60沪昆高速	27686173
2023-11-26T14:47:11+08:00[Asia/Shanghai]	113714808	868120247173286	江西省萍乡市湘东区荷尧镇G60沪昆高速	27686711
2023-11-26T14:47:21+08:00[Asia/Shanghai]	113716960	868120247173286	江西省萍乡市湘东区荷尧镇G60沪昆高速	27687157
2023-11-26T14:47:31+08:00[Asia/Shanghai]	113719191	868120247173286	江西省萍乡市湘东区荷尧镇G60沪昆高速	27687540
2023-11-26T14:47:41+08:00[Asia/Shanghai]	113721333	868120247173286	江西省萍乡市湘东区荷尧镇G60沪昆高速	27687873
2023-11-26T14:47:51+08:00[Asia/Shanghai]	113723564	868120247173286	江西省萍乡市湘东区荷尧镇G60沪昆高速	27688211
2023-11-26T14:48:01+08:00[Asia/Shanghai]	113725928	868120247173286	江西省萍乡市湘东区荷尧镇G60沪昆高速	27688571
2023-11-26T14:48:11+08:00[Asia/Shanghai]	113728026	868120247173286	江西省萍乡市湘东区荷尧镇G60沪昆高速	27688900
2023-11-26T14:48:21+08:00[Asia/Shanghai]	113730080	868120247173286	江西省萍乡市湘东区G60沪昆高速	27689208
2023-11-26T14:48:31+08:00[Asia/Shanghai]	113732248	868120247173286	江西省萍乡市湘东区G60沪昆高速	27689488
2023-11-26T14:48:41+08:00[Asia/Shanghai]	113734408	868120247173286	江西省萍乡市湘东区G60沪昆高速	27689660
2023-11-26T14:48:51+08:00[Asia/Shanghai]	113736728	868120247173286	江西省萍乡市湘东区荷尧镇G60沪昆高速	27689728
2023-11-26T14:49:01+08:00[Asia/Shanghai]	113739111	868120247173286	江西省萍乡市湘东区荷尧镇G60沪昆高速	27689688
2023-11-26T14:49:11+08:00[Asia/Shanghai]	113741440	868120247173286	江西省萍乡市湘东区荷尧镇G60沪昆高速	27689593
2023-11-26T14:49:21+08:00[Asia/Shanghai]	113743537	868120247173286	江西省萍乡市湘东区荷尧镇G60沪昆高速	27689506
2023-11-26T14:49:31+08:00[Asia/Shanghai]	113745591	868120247173286	江西省萍乡市湘东区荷尧镇G60沪昆高速	27689493
2023-11-26T14:49:41+08:00[Asia/Shanghai]	113747760	868120247173286	江西省萍乡市湘东区荷尧镇G60沪昆高速	27689615
2023-11-26T14:49:51+08:00[Asia/Shanghai]	113749982	868120247173286	江西省萍乡市湘东区荷尧镇G60沪昆高速	27689891
2023-11-26T14:50:01+08:00[Asia/Shanghai]	113752213	868120247173286	江西省萍乡市湘东区荷尧镇G60沪昆高速	27690304
2023-11-26T14:50:11+08:00[Asia/Shanghai]	113754382	868120247173286	江西省萍乡市湘东区荷尧镇G60沪昆高速	27690717
2023-11-26T14:50:21+08:00[Asia/Shanghai]	113756622	868120247173286	江西省萍乡市湘东区荷尧镇G60沪昆高速	27690953
2023-11-26T14:50:31+08:00[Asia/Shanghai]	113759120	868120247173286	江西省萍乡市湘东区荷尧镇G60沪昆高速	27691015
2023-11-26T14:50:41+08:00[Asia/Shanghai]	113761635	868120247173286	江西省萍乡市湘东区荷尧镇G60沪昆高速	27691033
2023-11-26T14:50:51+08:00[Asia/Shanghai]	113763804	868120247173286	江西省萍乡市湘东区荷尧镇G60沪昆高速	27691039
2023-11-26T14:51:01+08:00[Asia/Shanghai]	113765866	868120247173286	江西省萍乡市湘东区荷尧镇G60沪昆高速	27691046
2023-11-26T14:51:21+08:00[Asia/Shanghai]	113770231	868120247173286	江西省萍乡市安源区青山镇G60沪昆高速	27691004
2023-11-26T14:51:31+08:00[Asia/Shanghai]	113772657	868120247173286	江西省萍乡市安源区青山镇G60沪昆高速	27690691
2023-11-26T14:51:41+08:00[Asia/Shanghai]	113774817	868120247173286	江西省萍乡市安源区青山镇G60沪昆高速	27690104
2023-11-26T14:51:51+08:00[Asia/Shanghai]	113776693	868120247173286	江西省萍乡市安源区青山镇G60沪昆高速	27689366
2023-11-26T14:52:01+08:00[Asia/Shanghai]	113778497	868120247173286	江西省萍乡市安源区青山镇G60沪昆高速	27688586
2023-11-26T14:52:11+08:00[Asia/Shanghai]	113780488	868120247173286	江西省萍乡市安源区青山镇G60沪昆高速	27687722
2023-11-26T14:52:21+08:00[Asia/Shanghai]	113782311	868120247173286	江西省萍乡市安源区青山镇G60沪昆高速	27686980
2023-11-26T14:52:31+08:00[Asia/Shanghai]	113784000	868120247173286	江西省萍乡市安源区青山镇G60沪昆高速	27686484
2023-11-26T14:52:41+08:00[Asia/Shanghai]	113785662	868120247173286	江西省萍乡市安源区青山镇G60沪昆高速	27686200
2023-11-26T14:52:51+08:00[Asia/Shanghai]	113787368	868120247173286	江西省萍乡市安源区青山镇G60沪昆高速	27686106
2023-11-26T14:53:01+08:00[Asia/Shanghai]	113789262	868120247173286	江西省萍乡市安源区青山镇G60沪昆高速	27686240
2023-11-26T14:53:21+08:00[Asia/Shanghai]	113793297	868120247173286	江西省萍乡市上栗县福田镇G60沪昆高速	27687308
2023-11-26T14:53:31+08:00[Asia/Shanghai]	113795653	868120247173286	江西省萍乡市上栗县福田镇G60沪昆高速	27688086
2023-11-26T14:53:41+08:00[Asia/Shanghai]	113798240	868120247173286	江西省萍乡市上栗县福田镇G60沪昆高速	27688960
2023-11-26T14:53:51+08:00[Asia/Shanghai]	113801128	868120247173286	江西省萍乡市上栗县福田镇G60沪昆高速乾昇农产品开发有限公司	27689888
2023-11-26T14:54:01+08:00[Asia/Shanghai]	113803724	868120247173286	江西省萍乡市上栗县福田镇G60沪昆高速	27690702
2023-11-26T14:54:11+08:00[Asia/Shanghai]	113806168	868120247173286	江西省萍乡市上栗县福田镇G60沪昆高速	27691288
2023-11-26T14:54:21+08:00[Asia/Shanghai]	113808666	868120247173286	江西省萍乡市上栗县福田镇G60沪昆高速	27691691
2023-11-26T14:54:31+08:00[Asia/Shanghai]	113811102	868120247173286	江西省萍乡市上栗县福田镇G60沪昆高速	27691895
2023-11-26T14:54:41+08:00[Asia/Shanghai]	113813635	868120247173286	江西省萍乡市上栗县福田镇G60沪昆高速	27692060
2023-11-26T14:54:51+08:00[Asia/Shanghai]	113816017	868120247173286	江西省萍乡市上栗县福田镇G60沪昆高速	27692257
2023-11-26T14:55:01+08:00[Asia/Shanghai]	113818275	868120247173286	江西省萍乡市上栗县福田镇G60沪昆高速	27692582
2023-11-26T14:55:11+08:00[Asia/Shanghai]	113820240	868120247173286	江西省萍乡市上栗县福田镇G60沪昆高速	27692968
2023-11-26T14:55:19+08:00[Asia/Shanghai]	113821217	868120247173286	江西省萍乡市上栗县福田镇G60沪昆高速	27693037
2023-11-26T14:55:22+08:00[Asia/Shanghai]	113821484	868120247173286	江西省萍乡市上栗县福田镇G60沪昆高速	27692911
2023-11-26T14:55:25+08:00[Asia/Shanghai]	113821644	868120247173286	江西省萍乡市上栗县福田镇G60沪昆高速	27692713
2023-11-26T14:55:28+08:00[Asia/Shanghai]	113821680	868120247173286	江西省萍乡市上栗县福田镇G60沪昆高速	27692475
2023-11-26T14:55:31+08:00[Asia/Shanghai]	113821600	868120247173286	江西省萍乡市上栗县福田镇G60沪昆高速	27692259
2023-11-26T14:55:34+08:00[Asia/Shanghai]	113821422	868120247173286	江西省萍乡市上栗县福田镇S89上莲高速	27692097
2023-11-26T14:55:37+08:00[Asia/Shanghai]	113821173	868120247173286	江西省萍乡市上栗县福田镇S89上莲高速	27692000
2023-11-26T14:55:40+08:00[Asia/Shanghai]	113820888	868120247173286	江西省萍乡市上栗县福田镇S89上莲高速	27692013
2023-11-26T14:55:43+08:00[Asia/Shanghai]	113820640	868120247173286	江西省萍乡市上栗县福田镇S89上莲高速	27692142
2023-11-26T14:55:46+08:00[Asia/Shanghai]	113820453	868120247173286	江西省萍乡市上栗县福田镇S89上莲高速	27692362
2023-11-26T14:55:49+08:00[Asia/Shanghai]	113820328	868120247173286	江西省萍乡市上栗县福田镇S89上莲高速	27692648
2023-11-26T14:55:59+08:00[Asia/Shanghai]	113819973	868120247173286	江西省萍乡市上栗县福田镇S89上莲高速	27693693
2023-11-26T14:56:29+08:00[Asia/Shanghai]	113817644	868120247173286	江西省萍乡市上栗县福田镇S89上莲高速	27698840
2023-11-26T14:56:39+08:00[Asia/Shanghai]	113816720	868120247173286	江西省萍乡市上栗县福田镇S89上莲高速	27700837
2023-11-26T14:56:49+08:00[Asia/Shanghai]	113816133	868120247173286	江西省萍乡市上栗县福田镇S89上莲高速	27702971
2023-11-26T14:56:59+08:00[Asia/Shanghai]	113816044	868120247173286	江西省萍乡市上栗县福田镇S89上莲高速	27705253
2023-11-26T14:57:09+08:00[Asia/Shanghai]	113816133	868120247173286	江西省萍乡市上栗县福田镇S89上莲高速	27707537
2023-11-26T14:57:19+08:00[Asia/Shanghai]	113815875	868120247173286	江西省萍乡市上栗县福田镇S89上莲高速	27709551
2023-11-26T14:57:29+08:00[Asia/Shanghai]	113815200	868120247173286	江西省萍乡市上栗县福田镇S89上莲高速	27711446
2023-11-26T14:57:59+08:00[Asia/Shanghai]	113811520	868120247173286	江西省萍乡市上栗县福田镇S89上莲高速	27715837
2023-11-26T14:58:09+08:00[Asia/Shanghai]	113809955	868120247173286	江西省萍乡市上栗县福田镇S89上莲高速	27716962
2023-11-26T14:59:50+08:00[Asia/Shanghai]	113792871	868120247173286	江西省萍乡市上栗县长平乡S89上莲高速	27729222
2023-11-26T15:00+08:00[Asia/Shanghai]	113791360	868120247173286	江西省萍乡市上栗县长平乡S89上莲高速	27730328
2023-11-26T15:00:10+08:00[Asia/Shanghai]	113790088	868120247173286	江西省萍乡市上栗县长平乡S89上莲高速	27731366
2023-11-26T15:00:20+08:00[Asia/Shanghai]	113788737	868120247173286	江西省萍乡市上栗县长平乡S89上莲高速	27732695
2023-11-26T15:00:30+08:00[Asia/Shanghai]	113787448	868120247173286	江西省萍乡市上栗县长平乡S89上莲高速	27734175
2023-11-26T15:01:14+08:00[Asia/Shanghai]	113783271	868120247173286	江西省萍乡市上栗县长平乡S89上莲高速	27741177
2023-11-26T15:01:58+08:00[Asia/Shanghai]	113778515	868120247173286	江西省萍乡市上栗县长平乡S89上莲高速	27747086
2023-11-26T15:02:08+08:00[Asia/Shanghai]	113777102	868120247173286	江西省萍乡市上栗县长平乡S89上莲高速	27748271
2023-11-26T15:02:18+08:00[Asia/Shanghai]	113775751	868120247173286	江西省萍乡市上栗县长平乡S89上莲高速	27749242
2023-11-26T15:02:28+08:00[Asia/Shanghai]	113774284	868120247173286	江西省萍乡市上栗县长平乡S89上莲高速	27750244
2023-11-26T15:02:38+08:00[Asia/Shanghai]	113772586	868120247173286	江西省萍乡市上栗县长平乡S89上莲高速	27751446
2023-11-26T15:02:48+08:00[Asia/Shanghai]	113770924	868120247173286	江西省萍乡市上栗县长平乡S89上莲高速	27752684
2023-11-26T15:02:58+08:00[Asia/Shanghai]	113769484	868120247173286	江西省萍乡市上栗县长平乡S89上莲高速	27754048
2023-11-26T15:03:08+08:00[Asia/Shanghai]	113768133	868120247173286	江西省萍乡市上栗县长平乡S89上莲高速	27755700
2023-11-26T15:03:18+08:00[Asia/Shanghai]	113766986	868120247173286	江西省萍乡市上栗县长平乡S89上莲高速	27757691
2023-11-26T15:03:28+08:00[Asia/Shanghai]	113766195	868120247173286	江西省萍乡市上栗县长平乡S89上莲高速	27759895
2023-11-26T15:03:38+08:00[Asia/Shanghai]	113765786	868120247173286	江西省萍乡市上栗县长平乡S89上莲高速	27762308
2023-11-26T15:03:48+08:00[Asia/Shanghai]	113765591	868120247173286	江西省萍乡市上栗县长平乡S89上莲高速	27764855
2023-11-26T15:03:58+08:00[Asia/Shanghai]	113765253	868120247173286	江西省萍乡市上栗县长平乡S89上莲高速	27767273
2023-11-26T15:04:08+08:00[Asia/Shanghai]	113764506	868120247173286	江西省萍乡市上栗县长平乡S89上莲高速	27769526
2023-11-26T15:04:18+08:00[Asia/Shanghai]	113763786	868120247173286	江西省萍乡市上栗县长平乡S89上莲高速	27771646
2023-11-26T15:04:28+08:00[Asia/Shanghai]	113763493	868120247173286	江西省萍乡市上栗县长平乡S89上莲高速	27773657
2023-11-26T15:04:38+08:00[Asia/Shanghai]	113763573	868120247173286	江西省萍乡市上栗县长平乡S89上莲高速	27775651
2023-11-26T15:04:48+08:00[Asia/Shanghai]	113764115	868120247173286	江西省萍乡市上栗县长平乡S89上莲高速	27777800
2023-11-26T15:04:58+08:00[Asia/Shanghai]	113765040	868120247173286	江西省萍乡市上栗县长平乡S89上莲高速	27779935
2023-11-26T15:05:08+08:00[Asia/Shanghai]	113765884	868120247173286	江西省萍乡市上栗县长平乡S89上莲高速	27782044
2023-11-26T15:05:18+08:00[Asia/Shanghai]	113766355	868120247173286	江西省萍乡市上栗县长平乡S89上莲高速	27784122
2023-11-26T15:05:28+08:00[Asia/Shanghai]	113766586	868120247173286	江西省萍乡市上栗县长平乡S89上莲高速	27786337
2023-11-26T15:05:38+08:00[Asia/Shanghai]	113766986	868120247173286	江西省萍乡市上栗县长平乡S89上莲高速	27788684
2023-11-26T15:05:48+08:00[Asia/Shanghai]	113767795	868120247173286	江西省萍乡市上栗县长平乡S89上莲高速	27790888
2023-11-26T15:05:58+08:00[Asia/Shanghai]	113768871	868120247173286	江西省萍乡市上栗县长平乡S89上莲高速	27792851
2023-11-26T15:06:08+08:00[Asia/Shanghai]	113770311	868120247173286	江西省萍乡市上栗县长平乡S89上莲高速	27794666
2023-11-26T15:06:18+08:00[Asia/Shanghai]	113772133	868120247173286	江西省萍乡市上栗县长平乡S89上莲高速	27796451
2023-11-26T15:06:28+08:00[Asia/Shanghai]	113774044	868120247173286	江西省萍乡市上栗县上栗镇S89上莲高速	27798271
2023-11-26T15:06:38+08:00[Asia/Shanghai]	113775537	868120247173286	江西省萍乡市上栗县上栗镇S89上莲高速	27799920
2023-11-26T15:06:48+08:00[Asia/Shanghai]	113776542	868120247173286	江西省萍乡市上栗县上栗镇S89上莲高速	27801371
2023-11-26T15:06:58+08:00[Asia/Shanghai]	113777520	868120247173286	江西省萍乡市上栗县上栗镇S89上莲高速	27803215
2023-11-26T15:07:08+08:00[Asia/Shanghai]	113778533	868120247173286	江西省萍乡市上栗县上栗镇S89上莲高速	27805302
2023-11-26T15:07:18+08:00[Asia/Shanghai]	113779751	868120247173286	江西省萍乡市上栗县上栗镇S89上莲高速	27807251
2023-11-26T15:07:28+08:00[Asia/Shanghai]	113781262	868120247173286	江西省萍乡市上栗县上栗镇S89上莲高速	27809140
2023-11-26T15:07:48+08:00[Asia/Shanghai]	113783448	868120247173286	江西省萍乡市上栗县上栗镇S89上莲高速	27812251
2023-11-26T15:07:58+08:00[Asia/Shanghai]	113784053	868120247173286	江西省萍乡市上栗县上栗镇S89上莲高速	27814046
2023-11-26T15:08:08+08:00[Asia/Shanghai]	113784328	868120247173286	江西省萍乡市上栗县上栗镇S89上莲高速	27816006
2023-11-26T15:08:18+08:00[Asia/Shanghai]	113784213	868120247173286	江西省萍乡市上栗县上栗镇S89上莲高速	27818053
2023-11-26T15:08:28+08:00[Asia/Shanghai]	113784017	868120247173286	江西省萍乡市上栗县上栗镇S89上莲高速	27820233
2023-11-26T15:08:38+08:00[Asia/Shanghai]	113783893	868120247173286	江西省萍乡市上栗县上栗镇S89上莲高速	27822415
2023-11-26T15:08:48+08:00[Asia/Shanghai]	113784000	868120247173286	江西省萍乡市上栗县上栗镇S89上莲高速	27824560
2023-11-26T15:08:58+08:00[Asia/Shanghai]	113784435	868120247173286	江西省萍乡市上栗县上栗镇S89上莲高速	27826757
2023-11-26T15:09:08+08:00[Asia/Shanghai]	113784897	868120247173286	江西省萍乡市上栗县上栗镇S89上莲高速	27829037
2023-11-26T15:09:38+08:00[Asia/Shanghai]	113782586	868120247173286	江西省萍乡市上栗县上栗镇S89上莲高速	27835855
2023-11-26T15:09:48+08:00[Asia/Shanghai]	113780720	868120247173286	江西省萍乡市上栗县上栗镇S89上莲高速	27838164
2023-11-26T15:09:58+08:00[Asia/Shanghai]	113779004	868120247173286	江西省萍乡市上栗县上栗镇S89上莲高速	27840451
2023-11-26T15:10:08+08:00[Asia/Shanghai]	113777715	868120247173286	江西省萍乡市上栗县上栗镇S89上莲高速	27842913
2023-11-26T15:10:18+08:00[Asia/Shanghai]	113776622	868120247173286	江西省萍乡市上栗县上栗镇S89上莲高速	27845577
2023-11-26T15:10:28+08:00[Asia/Shanghai]	113775546	868120247173286	江西省萍乡市上栗县上栗镇S89上莲高速	27848026
2023-11-26T15:10:38+08:00[Asia/Shanghai]	113774346	868120247173286	江西省萍乡市上栗县上栗镇S89上莲高速	27850048
2023-11-26T15:10:58+08:00[Asia/Shanghai]	113771342	868120247173286	江西省萍乡市上栗县上栗镇S89上莲高速	27853720
2023-11-26T15:11:08+08:00[Asia/Shanghai]	113769804	868120247173286	江西省萍乡市上栗县上栗镇S89上莲高速	27855595
2023-11-26T15:11:28+08:00[Asia/Shanghai]	113767982	868120247173286	江西省萍乡市上栗县上栗镇S89上莲高速	27859213
2023-11-26T15:11:38+08:00[Asia/Shanghai]	113767591	868120247173286	江西省萍乡市上栗县上栗镇S89上莲高速	27860782
2023-11-26T15:11:48+08:00[Asia/Shanghai]	113767377	868120247173286	江西省萍乡市上栗县上栗镇S89上莲高速龙洞山足球场	27862566
2023-11-26T15:11:58+08:00[Asia/Shanghai]	113767333	868120247173286	江西省萍乡市上栗县上栗镇S89上莲高速	27864742
2023-11-26T15:12:08+08:00[Asia/Shanghai]	113767235	868120247173286	江西省萍乡市上栗县上栗镇S89上莲高速	27867048
2023-11-26T15:12:18+08:00[Asia/Shanghai]	113766880	868120247173286	江西省萍乡市上栗县上栗镇S89上莲高速	27869257
2023-11-26T15:12:28+08:00[Asia/Shanghai]	113766195	868120247173286	江西省萍乡市上栗县上栗镇S89上莲高速	27871513
2023-11-26T15:12:38+08:00[Asia/Shanghai]	113765137	868120247173286	江西省萍乡市上栗县上栗镇S89上莲高速	27873717
2023-11-26T15:12:48+08:00[Asia/Shanghai]	113763813	868120247173286	江西省萍乡市上栗县上栗镇S89上莲高速	27875706
2023-11-26T15:12:58+08:00[Asia/Shanghai]	113762417	868120247173286	江西省萍乡市上栗县金山镇S89上莲高速	27877351
2023-11-26T15:13:08+08:00[Asia/Shanghai]	113760808	868120247173286	江西省萍乡市上栗县金山镇S89上莲高速上栗县恒达纸业有限公司	27879057
2023-11-26T15:13:18+08:00[Asia/Shanghai]	113759360	868120247173286	江西省萍乡市上栗县金山镇S89上莲高速	27880915
2023-11-26T15:13:28+08:00[Asia/Shanghai]	113758346	868120247173286	江西省萍乡市上栗县金山镇S89上莲高速	27882668
2023-11-26T15:13:38+08:00[Asia/Shanghai]	113757742	868120247173286	江西省萍乡市上栗县金山镇S89上莲高速	27884326
2023-11-26T15:13:48+08:00[Asia/Shanghai]	113757368	868120247173286	江西省萍乡市上栗县金山镇S89上莲高速上栗服务区(上莲高速上栗方向)	27886011
2023-11-26T15:13:57+08:00[Asia/Shanghai]	113757342	868120247173286	江西省萍乡市上栗县金山镇上栗服务区电动汽车充电站上栗服务区(上莲高速上栗方向)	27887246
2023-11-26T15:14+08:00[Asia/Shanghai]	113757502	868120247173286	江西省萍乡市上栗县金山镇上栗服务区电动汽车充电站上栗服务区(上莲高速上栗方向)	27887415
2023-11-26T15:14:03+08:00[Asia/Shanghai]	113757697	868120247173286	江西省萍乡市上栗县金山镇上栗服务区电动汽车充电站上栗服务区(上莲高速上栗方向)	27887553
2023-11-26T15:14:06+08:00[Asia/Shanghai]	113757857	868120247173286	江西省萍乡市上栗县金山镇上栗服务区(上莲高速上栗方向)	27887666
2023-11-26T15:14:10+08:00[Asia/Shanghai]	113758008	868120247173286	江西省萍乡市上栗县金山镇上栗服务区公共厕所上栗服务区(上莲高速上栗方向)	27887777
2023-11-26T15:14:13+08:00[Asia/Shanghai]	113758088	868120247173286	江西省萍乡市上栗县金山镇上栗服务区公共厕所上栗服务区(上莲高速上栗方向)	27887853
2023-11-26T15:14:16+08:00[Asia/Shanghai]	113758124	868120247173286	江西省萍乡市上栗县金山镇上栗服务区公共厕所上栗服务区(上莲高速上栗方向)	27887906
2023-11-26T15:14:18+08:00[Asia/Shanghai]	113758160	868120247173286	江西省萍乡市上栗县金山镇上栗服务区公共厕所上栗服务区(上莲高速上栗方向)	27887902
2023-11-26T15:14:32+08:00[Asia/Shanghai]	113758186	868120247173286	江西省萍乡市上栗县金山镇上栗服务区公共厕所上栗服务区(上莲高速上栗方向)	27887895
2023-11-26T15:16:46+08:00[Asia/Shanghai]	113758168	868120247173286	江西省萍乡市上栗县金山镇上栗服务区公共厕所上栗服务区(上莲高速上栗方向)	27887902
2023-11-26T15:16:46+08:00[Asia/Shanghai]	113758168	868120247173286	江西省萍乡市上栗县金山镇上栗服务区公共厕所上栗服务区(上莲高速上栗方向)	27887902
2023-11-26T15:26:37+08:00[Asia/Shanghai]	113758088	868120247173286	江西省萍乡市上栗县金山镇上栗服务区餐厅上栗服务区(上莲高速上栗方向)	27888057
2023-11-26T15:26:40+08:00[Asia/Shanghai]	113758053	868120247173286	江西省萍乡市上栗县金山镇上栗服务区餐厅上栗服务区(上莲高速上栗方向)	27888226
2023-11-26T15:26:47+08:00[Asia/Shanghai]	113757893	868120247173286	江西省萍乡市上栗县金山镇上栗服务区快天下中式快餐连锁上栗服务区(上莲高速上栗方向)	27888593
2023-11-26T15:26:50+08:00[Asia/Shanghai]	113757697	868120247173286	江西省萍乡市上栗县金山镇上栗服务区快天下中式快餐连锁上栗服务区(上莲高速上栗方向)	27888642
2023-11-26T15:26:53+08:00[Asia/Shanghai]	113757484	868120247173286	江西省萍乡市上栗县金山镇S89上莲高速上栗服务区(上莲高速上栗方向)	27888664
2023-11-26T15:26:56+08:00[Asia/Shanghai]	113757306	868120247173286	江西省萍乡市上栗县金山镇S89上莲高速上栗服务区(上莲高速上栗方向)	27888680
2023-11-26T15:26:59+08:00[Asia/Shanghai]	113757191	868120247173286	江西省萍乡市上栗县金山镇S89上莲高速上栗服务区(上莲高速上栗方向)	27888744
2023-11-26T15:27:02+08:00[Asia/Shanghai]	113757164	868120247173286	江西省萍乡市上栗县金山镇S89上莲高速上栗服务区(上莲高速上栗方向)	27888911
2023-11-26T15:27:05+08:00[Asia/Shanghai]	113757146	868120247173286	江西省萍乡市上栗县金山镇S89上莲高速上栗服务区(上莲高速上栗方向)	27889164
2023-11-26T15:27:08+08:00[Asia/Shanghai]	113757111	868120247173286	江西省萍乡市上栗县金山镇S89上莲高速上栗鑫农兔业	27889486
2023-11-26T15:27:18+08:00[Asia/Shanghai]	113757048	868120247173286	江西省萍乡市上栗县金山镇S89上莲高速上栗服务区(上莲高速莲花方向)	27890862
2023-11-26T15:27:28+08:00[Asia/Shanghai]	113757084	868120247173286	江西省萍乡市上栗县金山镇S89上莲高速	27892566
2023-11-26T15:27:38+08:00[Asia/Shanghai]	113757182	868120247173286	江西省萍乡市上栗县金山镇S89上莲高速	27894600
2023-11-26T15:27:48+08:00[Asia/Shanghai]	113757280	868120247173286	江西省萍乡市上栗县金山镇S89上莲高速	27896880
2023-11-26T15:27:58+08:00[Asia/Shanghai]	113757395	868120247173286	江西省萍乡市上栗县金山镇S89上莲高速	27899331
2023-11-26T15:28:08+08:00[Asia/Shanghai]	113757555	868120247173286	江西省萍乡市上栗县金山镇S89上莲高速	27901664
2023-11-26T15:28:18+08:00[Asia/Shanghai]	113757813	868120247173286	江西省萍乡市上栗县金山镇S89上莲高速	27903506
2023-11-26T15:28:22+08:00[Asia/Shanghai]	113758168	868120247173286	江西省萍乡市上栗县金山镇S89上莲高速	27904166
2023-11-26T15:28:25+08:00[Asia/Shanghai]	113758533	868120247173286	江西省萍乡市上栗县金山镇S89上莲高速	27904635
2023-11-26T15:28:30+08:00[Asia/Shanghai]	113759395	868120247173286	江西省萍乡市上栗县金山镇昌栗高速	27905297
2023-11-26T15:28:33+08:00[Asia/Shanghai]	113760008	868120247173286	江西省萍乡市上栗县金山镇昌栗高速	27905557
2023-11-26T15:28:43+08:00[Asia/Shanghai]	113762302	868120247173286	江西省萍乡市上栗县金山镇S38昌栗高速	27906388
2023-11-26T15:28:53+08:00[Asia/Shanghai]	113764568	868120247173286	江西省萍乡市上栗县金山镇S38昌栗高速	27907584
2023-11-26T15:29:03+08:00[Asia/Shanghai]	113766728	868120247173286	江西省萍乡市上栗县金山镇S38昌栗高速	27909171
2023-11-26T15:29:13+08:00[Asia/Shanghai]	113769368	868120247173286	江西省萍乡市上栗县金山镇S38昌栗高速	27910933
2023-11-26T15:29:23+08:00[Asia/Shanghai]	113772391	868120247173286	江西省萍乡市上栗县金山镇S38昌栗高速	27912226
2023-11-26T15:29:33+08:00[Asia/Shanghai]	113775564	868120247173286	江西省萍乡市上栗县金山镇S38昌栗高速	27912920
2023-11-26T15:29:43+08:00[Asia/Shanghai]	113778666	868120247173286	江西省萍乡市上栗县金山镇S38昌栗高速	27913093
2023-11-26T15:29:53+08:00[Asia/Shanghai]	113781626	868120247173286	江西省萍乡市上栗县金山镇S38昌栗高速	27913322
2023-11-26T15:30:03+08:00[Asia/Shanghai]	113784453	868120247173286	江西省萍乡市上栗县金山镇S38昌栗高速	27914057
2023-11-26T15:30:13+08:00[Asia/Shanghai]	113787182	868120247173286	江西省萍乡市上栗县金山镇S38昌栗高速	27915422
2023-11-26T15:30:23+08:00[Asia/Shanghai]	113789502	868120247173286	江西省萍乡市上栗县金山镇S38昌栗高速	27917362
2023-11-26T15:30:33+08:00[Asia/Shanghai]	113791635	868120247173286	江西省萍乡市上栗县金山镇S38昌栗高速	27919575
2023-11-26T15:30:43+08:00[Asia/Shanghai]	113793848	868120247173286	江西省萍乡市上栗县金山镇S38昌栗高速	27921831
2023-11-26T15:30:53+08:00[Asia/Shanghai]	113796355	868120247173286	江西省萍乡市上栗县金山镇S38昌栗高速	27923946
2023-11-26T15:31:03+08:00[Asia/Shanghai]	113799288	868120247173286	江西省萍乡市上栗县金山镇S38昌栗高速	27925566
2023-11-26T15:31:13+08:00[Asia/Shanghai]	113802720	868120247173286	江西省萍乡市上栗县金山镇S38昌栗高速	27926615
2023-11-26T15:31:23+08:00[Asia/Shanghai]	113806222	868120247173286	江西省萍乡市上栗县金山镇S38昌栗高速	27926948
2023-11-26T15:31:33+08:00[Asia/Shanghai]	113809555	868120247173286	江西省萍乡市上栗县金山镇S38昌栗高速	27926664
2023-11-26T15:31:43+08:00[Asia/Shanghai]	113812791	868120247173286	江西省萍乡市上栗县金山镇S38昌栗高速	27926215
2023-11-26T15:31:53+08:00[Asia/Shanghai]	113816062	868120247173286	江西省萍乡市上栗县金山镇S38昌栗高速	27925768
2023-11-26T15:32:03+08:00[Asia/Shanghai]	113819368	868120247173286	江西省萍乡市上栗县金山镇S38昌栗高速	27925313
2023-11-26T15:32:13+08:00[Asia/Shanghai]	113822719	868120247173286	江西省萍乡市上栗县金山镇S38昌栗高速	27925068
2023-11-26T15:32:23+08:00[Asia/Shanghai]	113825928	868120247173286	江西省萍乡市上栗县金山镇S38昌栗高速	27925411
2023-11-26T15:32:33+08:00[Asia/Shanghai]	113828906	868120247173286	江西省萍乡市上栗县金山镇S38昌栗高速	27926306
2023-11-26T15:32:43+08:00[Asia/Shanghai]	113831831	868120247173286	江西省萍乡市上栗县金山镇S38昌栗高速	27927417
2023-11-26T15:33:03+08:00[Asia/Shanghai]	113838053	868120247173286	江西省萍乡市上栗县金山镇S38昌栗高速	27928315
2023-11-26T15:33:43+08:00[Asia/Shanghai]	113850240	868120247173286	江西省萍乡市上栗县金山镇S38昌栗高速	27926713
2023-11-26T15:34:23+08:00[Asia/Shanghai]	113863511	868120247173286	江西省萍乡市上栗县桐木镇S38昌栗高速	27928133
2023-11-26T15:34:33+08:00[Asia/Shanghai]	113867031	868120247173286	江西省萍乡市上栗县桐木镇S38昌栗高速	27928193
2023-11-26T15:34:43+08:00[Asia/Shanghai]	113870328	868120247173286	江西省萍乡市上栗县桐木镇S38昌栗高速	27928868
2023-11-26T15:34:53+08:00[Asia/Shanghai]	113873244	868120247173286	江西省萍乡市上栗县桐木镇S38昌栗高速	27930042
2023-11-26T15:35:03+08:00[Asia/Shanghai]	113875697	868120247173286	江西省萍乡市上栗县桐木镇S38昌栗高速	27931600
2023-11-26T15:35:13+08:00[Asia/Shanghai]	113877795	868120247173286	江西省萍乡市上栗县桐木镇S38昌栗高速	27933511
2023-11-26T15:35:23+08:00[Asia/Shanghai]	113879466	868120247173286	江西省萍乡市上栗县桐木镇S38昌栗高速	27935751
2023-11-26T15:35:33+08:00[Asia/Shanghai]	113880684	868120247173286	江西省萍乡市上栗县桐木镇S38昌栗高速	27938195
2023-11-26T15:35:53+08:00[Asia/Shanghai]	113884311	868120247173286	江西省萍乡市上栗县桐木镇S38昌栗高速	27942473
2023-11-26T15:36:43+08:00[Asia/Shanghai]	113898595	868120247173286	江西省萍乡市上栗县桐木镇S38昌栗高速	27949117
2023-11-26T15:39:28+08:00[Asia/Shanghai]	113939182	868120247173286	江西省萍乡市上栗县桐木镇S38昌栗高速	27976680
2023-11-26T15:39:38+08:00[Asia/Shanghai]	113941555	868120247173286	江西省萍乡市上栗县桐木镇S38昌栗高速	27978266
2023-11-26T15:39:48+08:00[Asia/Shanghai]	113944480	868120247173286	江西省萍乡市上栗县桐木镇S38昌栗高速	27979255
2023-11-26T15:39:58+08:00[Asia/Shanghai]	113947635	868120247173286	江西省宜春市袁州区慈化镇S38昌栗高速	27979542
2023-11-26T15:40:18+08:00[Asia/Shanghai]	113953786	868120247173286	江西省宜春市袁州区慈化镇S38昌栗高速	27979606
2023-11-26T15:40:28+08:00[Asia/Shanghai]	113956471	868120247173286	江西省宜春市袁州区慈化镇S38昌栗高速	27979553
2023-11-26T15:40:48+08:00[Asia/Shanghai]	113961742	868120247173286	江西省宜春市袁州区慈化镇S38昌栗高速	27977780
2023-11-26T15:40:58+08:00[Asia/Shanghai]	113963893	868120247173286	江西省宜春市袁州区慈化镇S38昌栗高速	27976131
2023-11-26T15:41:08+08:00[Asia/Shanghai]	113966035	868120247173286	江西省宜春市袁州区慈化镇S38昌栗高速	27974471
2023-11-26T15:41:18+08:00[Asia/Shanghai]	113968471	868120247173286	江西省宜春市袁州区慈化镇S38昌栗高速	27973080
2023-11-26T15:41:28+08:00[Asia/Shanghai]	113971208	868120247173286	江西省萍乡市上栗县S38昌栗高速	27972151
2023-11-26T15:41:38+08:00[Asia/Shanghai]	113974035	868120247173286	江西省萍乡市上栗县桐木镇S38昌栗高速	27971728
2023-11-26T15:41:48+08:00[Asia/Shanghai]	113977004	868120247173286	江西省萍乡市上栗县桐木镇S38昌栗高速上栗东服务区(昌栗高速南昌方向)	27971797
2023-11-26T15:41:58+08:00[Asia/Shanghai]	113980124	868120247173286	江西省萍乡市上栗县桐木镇S38昌栗高速上栗东服务区(昌栗高速南昌方向)	27972462
2023-11-26T15:42:08+08:00[Asia/Shanghai]	113983111	868120247173286	江西省萍乡市上栗县桐木镇S38昌栗高速上栗东服务区(昌栗高速上栗方向)	27973784
2023-11-26T15:42:18+08:00[Asia/Shanghai]	113985742	868120247173286	江西省萍乡市上栗县桐木镇S38昌栗高速	27975548
2023-11-26T15:42:28+08:00[Asia/Shanghai]	113988382	868120247173286	江西省宜春市袁州区慈化镇S38昌栗高速	27977184
2023-11-26T15:42:38+08:00[Asia/Shanghai]	113991244	868120247173286	江西省宜春市袁州区慈化镇S38昌栗高速	27978173
2023-11-26T15:42:48+08:00[Asia/Shanghai]	113994142	868120247173286	江西省宜春市袁州区慈化镇S38昌栗高速	27978520
2023-11-26T15:42:58+08:00[Asia/Shanghai]	113996968	868120247173286	江西省宜春市袁州区慈化镇S38昌栗高速	27978251
2023-11-26T15:43:08+08:00[Asia/Shanghai]	113999768	868120247173286	江西省宜春市袁州区慈化镇S38昌栗高速	27977395
2023-11-26T15:43:18+08:00[Asia/Shanghai]	114002568	868120247173286	江西省宜春市袁州区慈化镇S38昌栗高速	27976286
2023-11-26T15:43:28+08:00[Asia/Shanghai]	114005440	868120247173286	江西省宜春市袁州区慈化镇S38昌栗高速	27975513
2023-11-26T15:43:38+08:00[Asia/Shanghai]	114008497	868120247173286	江西省宜春市袁州区慈化镇S38昌栗高速	27975184
2023-11-26T15:43:48+08:00[Asia/Shanghai]	114011848	868120247173286	江西省宜春市袁州区慈化镇S38昌栗高速	27975331
2023-11-26T15:43:58+08:00[Asia/Shanghai]	114015102	868120247173286	江西省宜春市袁州区慈化镇S38昌栗高速	27975646
2023-11-26T15:44:08+08:00[Asia/Shanghai]	114018444	868120247173286	江西省宜春市袁州区慈化镇S38昌栗高速	27975964
2023-11-26T15:44:18+08:00[Asia/Shanghai]	114021795	868120247173286	江西省宜春市袁州区慈化镇S38昌栗高速	27976277
2023-11-26T15:44:28+08:00[Asia/Shanghai]	114024915	868120247173286	江西省宜春市袁州区慈化镇S38昌栗高速	27976580
2023-11-26T15:44:38+08:00[Asia/Shanghai]	114027786	868120247173286	江西省宜春市袁州区慈化镇S38昌栗高速	27976842
2023-11-26T15:44:48+08:00[Asia/Shanghai]	114030453	868120247173286	江西省宜春市袁州区慈化镇S38昌栗高速	27977104
2023-11-26T15:44:58+08:00[Asia/Shanghai]	114033084	868120247173286	江西省宜春市袁州区慈化镇S38昌栗高速	27977611
2023-11-26T15:45:08+08:00[Asia/Shanghai]	114035644	868120247173286	江西省宜春市袁州区慈化镇S38昌栗高速	27978735
2023-11-26T15:45:18+08:00[Asia/Shanghai]	114037822	868120247173286	江西省宜春市袁州区慈化镇S38昌栗高速	27980420
2023-11-26T15:45:28+08:00[Asia/Shanghai]	114039484	868120247173286	江西省宜春市袁州区慈化镇S38昌栗高速	27982551
2023-11-26T15:45:38+08:00[Asia/Shanghai]	114041057	868120247173286	江西省宜春市袁州区慈化镇S38昌栗高速	27984851
2023-11-26T15:45:48+08:00[Asia/Shanghai]	114043111	868120247173286	江西省宜春市袁州区慈化镇S38昌栗高速	27986788
2023-11-26T15:45:58+08:00[Asia/Shanghai]	114045626	868120247173286	江西省宜春市袁州区慈化镇S38昌栗高速	27988195
2023-11-26T15:46:18+08:00[Asia/Shanghai]	114051484	868120247173286	江西省宜春市袁州区慈化镇S38昌栗高速	27989362
2023-11-26T15:46:28+08:00[Asia/Shanghai]	114054542	868120247173286	江西省宜春市袁州区慈化镇S38昌栗高速	27989977
2023-11-26T15:46:38+08:00[Asia/Shanghai]	114057422	868120247173286	江西省宜春市袁州区慈化镇S38昌栗高速	27991362
2023-11-26T15:47:09+08:00[Asia/Shanghai]	114067644	868120247173286	江西省宜春市袁州区慈化镇S38昌栗高速	27994080
2023-11-26T15:47:19+08:00[Asia/Shanghai]	114071146	868120247173286	江西省宜春市袁州区慈化镇S38昌栗高速	27994273
2023-11-26T15:47:29+08:00[Asia/Shanghai]	114074622	868120247173286	江西省宜春市袁州区慈化镇S38昌栗高速	27994646
2023-11-26T15:47:39+08:00[Asia/Shanghai]	114077991	868120247173286	江西省宜春市袁州区慈化镇S38昌栗高速	27995686
2023-11-26T15:47:49+08:00[Asia/Shanghai]	114080942	868120247173286	江西省宜春市袁州区慈化镇S38昌栗高速	27997335
2023-11-26T15:47:59+08:00[Asia/Shanghai]	114083608	868120247173286	江西省宜春市袁州区慈化镇S38昌栗高速	27999188
2023-11-26T15:48:09+08:00[Asia/Shanghai]	114086248	868120247173286	江西省宜春市袁州区慈化镇S38昌栗高速	28001008
2023-11-26T15:48:19+08:00[Asia/Shanghai]	114088880	868120247173286	江西省宜春市袁州区慈化镇S38昌栗高速	28002833
2023-11-26T15:48:29+08:00[Asia/Shanghai]	114091635	868120247173286	江西省宜春市袁州区慈化镇S38昌栗高速	28004491
2023-11-26T15:48:39+08:00[Asia/Shanghai]	114094737	868120247173286	江西省宜春市袁州区慈化镇S38昌栗高速	28005700
2023-11-26T15:48:49+08:00[Asia/Shanghai]	114098142	868120247173286	江西省宜春市袁州区慈化镇S38昌栗高速	28006684
2023-11-26T15:48:59+08:00[Asia/Shanghai]	114101351	868120247173286	江西省宜春市袁州区慈化镇S38昌栗高速	28008084
2023-11-26T15:49:09+08:00[Asia/Shanghai]	114104151	868120247173286	江西省宜春市袁州区慈化镇S38昌栗高速	28009926
2023-11-26T15:49:19+08:00[Asia/Shanghai]	114106888	868120247173286	江西省宜春市袁州区慈化镇S38昌栗高速	28011902
2023-11-26T15:49:29+08:00[Asia/Shanghai]	114109635	868120247173286	江西省宜春市袁州区慈化镇S38昌栗高速	28013886
2023-11-26T15:49:39+08:00[Asia/Shanghai]	114112462	868120247173286	江西省宜春市万载县S38昌栗高速	28015791
2023-11-26T15:49:59+08:00[Asia/Shanghai]	114119128	868120247173286	江西省宜春市万载县株潭镇S38昌栗高速	28017828
2023-11-26T15:50:19+08:00[Asia/Shanghai]	114125848	868120247173286	江西省宜春市万载县株潭镇S38昌栗高速	28017631
2023-11-26T15:50:29+08:00[Asia/Shanghai]	114129137	868120247173286	江西省宜春市万载县株潭镇S38昌栗高速	28017851
2023-11-26T15:50:39+08:00[Asia/Shanghai]	114132311	868120247173286	江西省宜春市万载县株潭镇S38昌栗高速	28018188
2023-11-26T15:50:49+08:00[Asia/Shanghai]	114135484	868120247173286	江西省宜春市万载县株潭镇S38昌栗高速	28018533
2023-11-26T15:50:59+08:00[Asia/Shanghai]	114138960	868120247173286	江西省宜春市万载县株潭镇S38昌栗高速	28018748
2023-11-26T15:51:09+08:00[Asia/Shanghai]	114142364	868120247173286	江西省宜春市万载县株潭镇S38昌栗高速	28018586
2023-11-26T15:51:19+08:00[Asia/Shanghai]	114145706	868120247173286	江西省宜春市万载县株潭镇S38昌栗高速	28018300
2023-11-26T15:51:39+08:00[Asia/Shanghai]	114152408	868120247173286	江西省宜春市万载县株潭镇S38昌栗高速	28017722
2023-11-26T15:51:49+08:00[Asia/Shanghai]	114155680	868120247173286	江西省宜春市万载县株潭镇S38昌栗高速	28017646
2023-11-26T15:51:59+08:00[Asia/Shanghai]	114158933	868120247173286	江西省宜春市万载县株潭镇S38昌栗高速	28018044
2023-11-26T15:52:09+08:00[Asia/Shanghai]	114161964	868120247173286	江西省宜春市万载县株潭镇S38昌栗高速	28018880
2023-11-26T15:52:19+08:00[Asia/Shanghai]	114164826	868120247173286	江西省宜春市万载县株潭镇S38昌栗高速	28020113
2023-11-26T15:52:29+08:00[Asia/Shanghai]	114167564	868120247173286	江西省宜春市万载县株潭镇S38昌栗高速	28021606
2023-11-26T15:52:39+08:00[Asia/Shanghai]	114170213	868120247173286	江西省宜春市万载县株潭镇S38昌栗高速	28023111
2023-11-26T15:52:49+08:00[Asia/Shanghai]	114172933	868120247173286	江西省宜春市万载县株潭镇S38昌栗高速	28024593
2023-11-26T15:52:59+08:00[Asia/Shanghai]	114175911	868120247173286	江西省宜春市万载县株潭镇S38昌栗高速	28025544
2023-11-26T15:53:09+08:00[Asia/Shanghai]	114179004	868120247173286	江西省宜春市万载县株潭镇S38昌栗高速	28025784
2023-11-26T15:53:19+08:00[Asia/Shanghai]	114182097	868120247173286	江西省宜春市万载县株潭镇S38昌栗高速	28025308
2023-11-26T15:53:39+08:00[Asia/Shanghai]	114188133	868120247173286	江西省宜春市万载县S38昌栗高速	28023782
2023-11-26T15:53:49+08:00[Asia/Shanghai]	114191440	868120247173286	江西省宜春市袁州区楠木乡S38昌栗高速	28023957
2023-11-26T15:53:59+08:00[Asia/Shanghai]	114194675	868120247173286	江西省宜春市袁州区楠木乡S38昌栗高速	28024988
2023-11-26T15:54:09+08:00[Asia/Shanghai]	114197475	868120247173286	江西省宜春市袁州区楠木乡S38昌栗高速	28026860
2023-11-26T15:54:29+08:00[Asia/Shanghai]	114201288	868120247173286	江西省宜春市袁州区楠木乡S38昌栗高速	28031975
2023-11-26T15:54:39+08:00[Asia/Shanghai]	114202897	868120247173286	江西省宜春市袁州区楠木乡S38昌栗高速	28034395
2023-11-26T15:54:49+08:00[Asia/Shanghai]	114204426	868120247173286	江西省宜春市袁州区楠木乡S38昌栗高速	28036740
2023-11-26T15:54:59+08:00[Asia/Shanghai]	114206124	868120247173286	江西省宜春市袁州区楠木乡S38昌栗高速	28039262
2023-11-26T15:55:09+08:00[Asia/Shanghai]	114207991	868120247173286	江西省宜春市万载县S38昌栗高速	28041695
2023-11-26T15:55:19+08:00[Asia/Shanghai]	114210248	868120247173286	江西省宜春市万载县S38昌栗高速	28043902
2023-11-26T15:55:29+08:00[Asia/Shanghai]	114212933	868120247173286	江西省宜春市万载县岭东乡S38昌栗高速	28045826
2023-11-26T15:55:39+08:00[Asia/Shanghai]	114215733	868120247173286	江西省宜春市万载县岭东乡S38昌栗高速	28047668
2023-11-26T15:55:49+08:00[Asia/Shanghai]	114218364	868120247173286	江西省宜春市万载县岭东乡S38昌栗高速	28049560
2023-11-26T15:55:59+08:00[Asia/Shanghai]	114220702	868120247173286	江西省宜春市万载县岭东乡S38昌栗高速	28051611
2023-11-26T15:56:09+08:00[Asia/Shanghai]	114222933	868120247173286	江西省宜春市万载县岭东乡S38昌栗高速	28053839
2023-11-26T15:56:19+08:00[Asia/Shanghai]	114224924	868120247173286	江西省宜春市万载县岭东乡S38昌栗高速	28056148
2023-11-26T15:56:29+08:00[Asia/Shanghai]	114226906	868120247173286	江西省宜春市万载县岭东乡S38昌栗高速	28058442
2023-11-26T15:56:39+08:00[Asia/Shanghai]	114228960	868120247173286	江西省宜春市万载县岭东乡S38昌栗高速	28060873
2023-11-26T15:56:49+08:00[Asia/Shanghai]	114231057	868120247173286	江西省宜春市万载县岭东乡S38昌栗高速	28063342
2023-11-26T15:57:09+08:00[Asia/Shanghai]	114235920	868120247173286	江西省宜春市万载县岭东乡S38昌栗高速	28067537
2023-11-26T15:57:19+08:00[Asia/Shanghai]	114238835	868120247173286	江西省宜春市万载县岭东乡S38昌栗高速	28069055
2023-11-26T15:57:29+08:00[Asia/Shanghai]	114241911	868120247173286	江西省宜春市万载县岭东乡S38昌栗高速	28070146
2023-11-26T15:57:39+08:00[Asia/Shanghai]	114245120	868120247173286	江西省宜春市万载县岭东乡S38昌栗高速	28070788
2023-11-26T15:57:49+08:00[Asia/Shanghai]	114248142	868120247173286	江西省宜春市万载县岭东乡S38昌栗高速	28071122
2023-11-26T15:57:59+08:00[Asia/Shanghai]	114250995	868120247173286	江西省宜春市万载县岭东乡S38昌栗高速	28071586
2023-11-26T15:58:09+08:00[Asia/Shanghai]	114253742	868120247173286	江西省宜春市万载县岭东乡S38昌栗高速	28072488
2023-11-26T15:58:19+08:00[Asia/Shanghai]	114256435	868120247173286	江西省宜春市万载县岭东乡S38昌栗高速	28073946
2023-11-26T15:58:29+08:00[Asia/Shanghai]	114258800	868120247173286	江西省宜春市万载县岭东乡S38昌栗高速	28075802
2023-11-26T15:58:39+08:00[Asia/Shanghai]	114261057	868120247173286	江西省宜春市万载县岭东乡S38昌栗高速	28077568
2023-11-26T15:58:49+08:00[Asia/Shanghai]	114263511	868120247173286	江西省宜春市万载县岭东乡S38昌栗高速	28078940
2023-11-26T15:58:59+08:00[Asia/Shanghai]	114266231	868120247173286	江西省宜春市万载县岭东乡S38昌栗高速	28080111
2023-11-26T15:59:09+08:00[Asia/Shanghai]	114269111	868120247173286	江西省宜春市万载县岭东乡S38昌栗高速	28081315
2023-11-26T15:59:19+08:00[Asia/Shanghai]	114272151	868120247173286	江西省宜春市万载县高城镇S38昌栗高速	28082604
2023-11-26T15:59:29+08:00[Asia/Shanghai]	114275173	868120247173286	江西省宜春市万载县高城镇S38昌栗高速	28083466
2023-11-26T15:59:39+08:00[Asia/Shanghai]	114278320	868120247173286	江西省宜春市万载县高城镇S38昌栗高速	28083577
2023-11-26T15:59:49+08:00[Asia/Shanghai]	114281413	868120247173286	江西省宜春市万载县高城镇S38昌栗高速	28083048
2023-11-26T15:59:59+08:00[Asia/Shanghai]	114284622	868120247173286	江西省宜春市万载县高城镇S38昌栗高速	28082742
2023-11-26T16:00:09+08:00[Asia/Shanghai]	114287822	868120247173286	江西省宜春市万载县高城镇S38昌栗高速	28083182
2023-11-26T16:00:19+08:00[Asia/Shanghai]	114291102	868120247173286	江西省宜春市万载县高城镇S38昌栗高速	28083793
2023-11-26T16:00:29+08:00[Asia/Shanghai]	114294551	868120247173286	江西省宜春市万载县高城镇S38昌栗高速	28083735
2023-11-26T16:00:39+08:00[Asia/Shanghai]	114297804	868120247173286	江西省宜春市万载县高城镇S38昌栗高速	28082853
2023-11-26T16:00:49+08:00[Asia/Shanghai]	114300764	868120247173286	江西省宜春市万载县高城镇S38昌栗高速	28081457
2023-11-26T16:00:58+08:00[Asia/Shanghai]	114303466	868120247173286	江西省宜春市万载县高城镇S38昌栗高速	28080493
2023-11-26T16:01:11+08:00[Asia/Shanghai]	114307644	868120247173286	江西省宜春市万载县高城镇S38昌栗高速	28080199
2023-11-26T16:01:21+08:00[Asia/Shanghai]	114311022	868120247173286	江西省宜春市万载县高城镇S38昌栗高速	28080666
2023-11-26T16:01:30+08:00[Asia/Shanghai]	114314124	868120247173286	江西省宜春市万载县高城镇S38昌栗高速	28080688
2023-11-26T16:01:33+08:00[Asia/Shanghai]	114315155	868120247173286	江西省宜春市万载县高城镇S38昌栗高速	28080542
2023-11-26T16:01:43+08:00[Asia/Shanghai]	114318506	868120247173286	江西省宜春市万载县高城镇S38昌栗高速	28079748
2023-11-26T16:01:51+08:00[Asia/Shanghai]	114321217	868120247173286	江西省宜春市万载县高城镇S38昌栗高速	28079411
2023-11-26T16:01:54+08:00[Asia/Shanghai]	114322222	868120247173286	江西省宜春市万载县高城镇S38昌栗高速	28079417
2023-11-26T16:02:04+08:00[Asia/Shanghai]	114325413	868120247173286	江西省宜春市万载县高城镇S38昌栗高速	28079911
2023-11-26T16:02:14+08:00[Asia/Shanghai]	114328337	868120247173286	江西省宜春市万载县高城镇S38昌栗高速	28081148
2023-11-26T16:02:24+08:00[Asia/Shanghai]	114331040	868120247173286	江西省宜春市万载县高城镇S38昌栗高速	28082928
2023-11-26T16:02:34+08:00[Asia/Shanghai]	114333644	868120247173286	江西省宜春市万载县高城镇S38昌栗高速	28084688
2023-11-26T16:02:44+08:00[Asia/Shanghai]	114336355	868120247173286	江西省宜春市万载县高城镇S38昌栗高速	28086251
2023-11-26T16:02:54+08:00[Asia/Shanghai]	114339288	868120247173286	江西省宜春市万载县高城镇S38昌栗高速	28087484
2023-11-26T16:03:04+08:00[Asia/Shanghai]	114342284	868120247173286	江西省宜春市万载县高城镇S38昌栗高速	28088562
2023-11-26T16:03:14+08:00[Asia/Shanghai]	114345342	868120247173286	江西省宜春市万载县高城镇S38昌栗高速	28089668
2023-11-26T16:03:24+08:00[Asia/Shanghai]	114348435	868120247173286	江西省宜春市万载县高城镇S38昌栗高速	28090771
2023-11-26T16:03:34+08:00[Asia/Shanghai]	114351466	868120247173286	江西省宜春市万载县高城镇S38昌栗高速	28091853
2023-11-26T16:03:44+08:00[Asia/Shanghai]	114354577	868120247173286	江西省宜春市万载县高城镇S38昌栗高速	28092755
2023-11-26T16:03:54+08:00[Asia/Shanghai]	114357733	868120247173286	江西省宜春市万载县高城镇S38昌栗高速	28092984
2023-11-26T16:04:04+08:00[Asia/Shanghai]	114360693	868120247173286	江西省宜春市万载县高城镇S38昌栗高速	28092591
2023-11-26T16:04:14+08:00[Asia/Shanghai]	114363555	868120247173286	江西省宜春市万载县高城镇S38昌栗高速	28092062
2023-11-26T16:04:24+08:00[Asia/Shanghai]	114366488	868120247173286	江西省宜春市万载县高城镇S38昌栗高速	28091880
2023-11-26T16:04:34+08:00[Asia/Shanghai]	114369271	868120247173286	江西省宜春市万载县高城镇S38昌栗高速	28092146
2023-11-26T16:04:44+08:00[Asia/Shanghai]	114371928	868120247173286	江西省宜春市万载县高城镇S38昌栗高速万载服务区(昌栗高速南昌方向)	28092831
2023-11-26T16:04:54+08:00[Asia/Shanghai]	114374675	868120247173286	江西省宜春市万载县高城镇S38昌栗高速万载服务区(昌栗高速南昌方向)	28094073
2023-11-26T16:05:04+08:00[Asia/Shanghai]	114377182	868120247173286	江西省宜春市万载县高城镇S38昌栗高速	28095824
2023-11-26T16:05:14+08:00[Asia/Shanghai]	114379413	868120247173286	江西省宜春市万载县高城镇S38昌栗高速	28097928
2023-11-26T16:05:34+08:00[Asia/Shanghai]	114384640	868120247173286	江西省宜春市万载县高城镇S38昌栗高速	28101497
2023-11-26T16:06:04+08:00[Asia/Shanghai]	114394168	868120247173286	江西省宜春市万载县高城镇S38昌栗高速	28102337
2023-11-26T16:06:14+08:00[Asia/Shanghai]	114397395	868120247173286	江西省宜春市万载县高城镇S38昌栗高速万载治超站卸载场	28102295
2023-11-26T16:06:24+08:00[Asia/Shanghai]	114400666	868120247173286	江西省宜春市万载县高城镇S38昌栗高速	28102640
2023-11-26T16:06:34+08:00[Asia/Shanghai]	114403777	868120247173286	江西省宜春市万载县高城镇S38昌栗高速	28103560
2023-11-26T16:06:54+08:00[Asia/Shanghai]	114409208	868120247173286	江西省宜春市万载县康乐街道S38昌栗高速	28107095
2023-11-26T16:07:04+08:00[Asia/Shanghai]	114411164	868120247173286	江西省宜春市万载县康乐街道S38昌栗高速	28109488
2023-11-26T16:07:14+08:00[Asia/Shanghai]	114412471	868120247173286	江西省宜春市万载县康乐街道S38昌栗高速	28112146
2023-11-26T16:07:24+08:00[Asia/Shanghai]	114413377	868120247173286	江西省宜春市万载县康乐街道S38昌栗高速	28114904
2023-11-26T16:07:44+08:00[Asia/Shanghai]	114415040	868120247173286	江西省宜春市万载县康乐街道S38昌栗高速	28120188
2023-11-26T16:07:54+08:00[Asia/Shanghai]	114415884	868120247173286	江西省宜春市万载县康乐街道S38昌栗高速	28122855
2023-11-26T16:08:14+08:00[Asia/Shanghai]	114417608	868120247173286	江西省宜春市万载县康乐街道S38昌栗高速	28128344
2023-11-26T16:08:24+08:00[Asia/Shanghai]	114418604	868120247173286	江西省宜春市万载县康乐街道S38昌栗高速	28131124
2023-11-26T16:08:34+08:00[Asia/Shanghai]	114420080	868120247173286	江西省宜春市万载县鹅峰乡S38昌栗高速	28133711
2023-11-26T16:08:44+08:00[Asia/Shanghai]	114422088	868120247173286	江西省宜春市万载县鹅峰乡S38昌栗高速	28136064
2023-11-26T16:08:54+08:00[Asia/Shanghai]	114424533	868120247173286	江西省宜春市万载县鹅峰乡S38昌栗高速	28138024
2023-11-26T16:09:04+08:00[Asia/Shanghai]	114427288	868120247173286	江西省宜春市万载县鹅峰乡S38昌栗高速	28139924
2023-11-26T16:09:14+08:00[Asia/Shanghai]	114430133	868120247173286	江西省宜春市万载县鹅峰乡S38昌栗高速	28141857
2023-11-26T16:09:24+08:00[Asia/Shanghai]	114432888	868120247173286	江西省宜春市万载县鹅峰乡S38昌栗高速	28143748
2023-11-26T16:09:34+08:00[Asia/Shanghai]	114435528	868120247173286	江西省宜春市万载县鹅峰乡S38昌栗高速	28145548
2023-11-26T16:09:44+08:00[Asia/Shanghai]	114438106	868120247173286	江西省宜春市万载县鹅峰乡S38昌栗高速	28147200
2023-11-26T16:09:54+08:00[Asia/Shanghai]	114440853	868120247173286	江西省宜春市万载县鹅峰乡S38昌栗高速	28148502
2023-11-26T16:10:04+08:00[Asia/Shanghai]	114443831	868120247173286	江西省宜春市万载县鹅峰乡S38昌栗高速	28149384
2023-11-26T16:10:14+08:00[Asia/Shanghai]	114447004	868120247173286	江西省宜春市万载县鹅峰乡S38昌栗高速	28149873
2023-11-26T16:10:24+08:00[Asia/Shanghai]	114450293	868120247173286	江西省宜春市万载县鹅峰乡S38昌栗高速	28150280
2023-11-26T16:10:34+08:00[Asia/Shanghai]	114453626	868120247173286	江西省宜春市万载县鹅峰乡S38昌栗高速	28150699
2023-11-26T16:10:44+08:00[Asia/Shanghai]	114456951	868120247173286	江西省宜春市万载县鹅峰乡S38昌栗高速	28151028
2023-11-26T16:10:54+08:00[Asia/Shanghai]	114460275	868120247173286	江西省宜春市万载县鹅峰乡S38昌栗高速	28150691
2023-11-26T16:11:04+08:00[Asia/Shanghai]	114463520	868120247173286	江西省宜春市万载县鹅峰乡S38昌栗高速	28149966
2023-11-26T16:11:14+08:00[Asia/Shanghai]	114466862	868120247173286	江西省宜春市万载县鹅峰乡S38昌栗高速	28149720
2023-11-26T16:11:24+08:00[Asia/Shanghai]	114470142	868120247173286	江西省宜春市万载县鹅峰乡S38昌栗高速	28150164
2023-11-26T16:11:34+08:00[Asia/Shanghai]	114473208	868120247173286	江西省宜春市万载县鹅峰乡S38昌栗高速	28150973
2023-11-26T16:11:44+08:00[Asia/Shanghai]	114476248	868120247173286	江西省宜春市万载县鹅峰乡S38昌栗高速	28151806
2023-11-26T16:12:04+08:00[Asia/Shanghai]	114482826	868120247173286	江西省宜春市万载县鹅峰乡S38昌栗高速	28153168
2023-11-26T16:12:14+08:00[Asia/Shanghai]	114486355	868120247173286	江西省宜春市万载县鹅峰乡S38昌栗高速	28153331
2023-11-26T16:12:24+08:00[Asia/Shanghai]	114489902	868120247173286	江西省宜春市万载县鹅峰乡S38昌栗高速	28153451
2023-11-26T16:12:34+08:00[Asia/Shanghai]	114493422	868120247173286	江西省宜春市万载县鹅峰乡S38昌栗高速	28153786
2023-11-26T16:12:54+08:00[Asia/Shanghai]	114499973	868120247173286	江西省宜春市万载县鹅峰乡S38昌栗高速	28155146
2023-11-26T16:13:04+08:00[Asia/Shanghai]	114503173	868120247173286	江西省宜春市万载县鹅峰乡S38昌栗高速	28156155
2023-11-26T16:13:14+08:00[Asia/Shanghai]	114506560	868120247173286	江西省宜春市万载县鹅峰乡S38昌栗高速	28157011
2023-11-26T16:13:34+08:00[Asia/Shanghai]	114513493	868120247173286	江西省宜春市万载县三兴镇S38昌栗高速万载志成实业有限公司	28157915
2023-11-26T16:13:54+08:00[Asia/Shanghai]	114520391	868120247173286	江西省宜春市万载县三兴镇S38昌栗高速	28157820
2023-11-26T16:14:04+08:00[Asia/Shanghai]	114523680	868120247173286	江西省宜春市万载县三兴镇S38昌栗高速	28157731
2023-11-26T16:14:14+08:00[Asia/Shanghai]	114527066	868120247173286	江西省宜春市上高县田心镇S38昌栗高速	28157942
2023-11-26T16:14:24+08:00[Asia/Shanghai]	114530320	868120247173286	江西省宜春市上高县田心镇S38昌栗高速	28158468
2023-11-26T16:14:34+08:00[Asia/Shanghai]	114533475	868120247173286	江西省宜春市上高县田心镇S38昌栗高速	28159293
2023-11-26T16:14:44+08:00[Asia/Shanghai]	114536533	868120247173286	江西省宜春市上高县田心镇S38昌栗高速	28160400
2023-11-26T16:15:04+08:00[Asia/Shanghai]	114541848	868120247173286	江西省宜春市上高县田心镇S38昌栗高速	28163308
2023-11-26T16:15:14+08:00[Asia/Shanghai]	114544462	868120247173286	江西省宜春市上高县镇渡乡S38昌栗高速	28165211
2023-11-26T16:15:44+08:00[Asia/Shanghai]	114552506	868120247173286	江西省宜春市上高县镇渡乡S38昌栗高速	28170959
2023-11-26T16:15:54+08:00[Asia/Shanghai]	114555502	868120247173286	江西省宜春市上高县田心镇S38昌栗高速	28172604
2023-11-26T16:16:04+08:00[Asia/Shanghai]	114558506	868120247173286	江西省宜春市上高县田心镇S38昌栗高速	28173982
2023-11-26T16:16:14+08:00[Asia/Shanghai]	114561653	868120247173286	江西省宜春市上高县镇渡乡S38昌栗高速	28175142
2023-11-26T16:16:24+08:00[Asia/Shanghai]	114564906	868120247173286	江西省宜春市上高县镇渡乡S38昌栗高速	28176077
2023-11-26T16:16:34+08:00[Asia/Shanghai]	114568311	868120247173286	江西省宜春市上高县镇渡乡S38昌栗高速	28176797
2023-11-26T16:16:44+08:00[Asia/Shanghai]	114571733	868120247173286	江西省宜春市上高县镇渡乡S38昌栗高速	28177502
2023-11-26T16:16:54+08:00[Asia/Shanghai]	114575031	868120247173286	江西省宜春市上高县镇渡乡S38昌栗高速	28178568
2023-11-26T16:17:24+08:00[Asia/Shanghai]	114582533	868120247173286	江西省宜春市上高县镇渡乡S38昌栗高速	28182980
2023-11-26T16:17:34+08:00[Asia/Shanghai]	114584391	868120247173286	江西省宜春市上高县镇渡乡S38昌栗高速	28184626
2023-11-26T16:17:44+08:00[Asia/Shanghai]	114586471	868120247173286	江西省宜春市上高县镇渡乡S38昌栗高速	28186539
2023-11-26T16:17:54+08:00[Asia/Shanghai]	114588755	868120247173286	江西省宜春市上高县墨山乡S38昌栗高速	28188624
2023-11-26T16:18:04+08:00[Asia/Shanghai]	114591226	868120247173286	江西省宜春市上高县墨山乡S38昌栗高速	28190591
2023-11-26T16:18:14+08:00[Asia/Shanghai]	114593733	868120247173286	江西省宜春市上高县墨山乡S38昌栗高速	28192313
2023-11-26T16:18:24+08:00[Asia/Shanghai]	114596364	868120247173286	江西省宜春市上高县镇渡乡S38昌栗高速	28193880
2023-11-26T16:18:44+08:00[Asia/Shanghai]	114602266	868120247173286	江西省宜春市上高县镇渡乡S38昌栗高速	28196597
2023-11-26T16:18:54+08:00[Asia/Shanghai]	114605511	868120247173286	江西省宜春市上高县镇渡乡S38昌栗高速	28197693
2023-11-26T16:19:04+08:00[Asia/Shanghai]	114608773	868120247173286	江西省宜春市上高县镇渡乡S38昌栗高速	28198608
2023-11-26T16:19:14+08:00[Asia/Shanghai]	114611946	868120247173286	江西省宜春市上高县镇渡乡S38昌栗高速	28199513
2023-11-26T16:19:24+08:00[Asia/Shanghai]	114614977	868120247173286	江西省宜春市上高县镇渡乡S38昌栗高速	28200662
2023-11-26T16:19:34+08:00[Asia/Shanghai]	114617706	868120247173286	江西省宜春市上高县镇渡乡S38昌栗高速	28202124
2023-11-26T16:19:44+08:00[Asia/Shanghai]	114620186	868120247173286	江西省宜春市上高县镇渡乡S38昌栗高速	28203824
2023-11-26T16:19:54+08:00[Asia/Shanghai]	114622604	868120247173286	江西省宜春市上高县镇渡乡S38昌栗高速	28205602
2023-11-26T16:20:04+08:00[Asia/Shanghai]	114625066	868120247173286	江西省宜春市上高县徐家渡镇S38昌栗高速	28207446
2023-11-26T16:20:14+08:00[Asia/Shanghai]	114627555	868120247173286	江西省宜春市上高县徐家渡镇S38昌栗高速	28209313
2023-11-26T16:20:24+08:00[Asia/Shanghai]	114630000	868120247173286	江西省宜春市上高县徐家渡镇S38昌栗高速	28211128
2023-11-26T16:20:34+08:00[Asia/Shanghai]	114632613	868120247173286	江西省宜春市上高县徐家渡镇S38昌栗高速	28212706
2023-11-26T16:20:44+08:00[Asia/Shanghai]	114635671	868120247173286	江西省宜春市上高县徐家渡镇S38昌栗高速	28213904
2023-11-26T16:21:04+08:00[Asia/Shanghai]	114642364	868120247173286	江西省宜春市上高县徐家渡镇S38昌栗高速	28214986
2023-11-26T16:21:14+08:00[Asia/Shanghai]	114645671	868120247173286	江西省宜春市上高县徐家渡镇S38昌栗高速	28215457
2023-11-26T16:21:24+08:00[Asia/Shanghai]	114648826	868120247173286	江西省宜春市上高县徐家渡镇S38昌栗高速	28216308
2023-11-26T16:21:34+08:00[Asia/Shanghai]	114651937	868120247173286	江西省宜春市上高县徐家渡镇S38昌栗高速	28217644
2023-11-26T16:21:44+08:00[Asia/Shanghai]	114654782	868120247173286	江西省宜春市上高县徐家渡镇S38昌栗高速	28219422
2023-11-26T16:21:54+08:00[Asia/Shanghai]	114657244	868120247173286	江西省宜春市上高县徐家渡镇S38昌栗高速	28221564
2023-11-26T16:22:04+08:00[Asia/Shanghai]	114659244	868120247173286	江西省宜春市上高县徐家渡镇S38昌栗高速	28223966
2023-11-26T16:22:14+08:00[Asia/Shanghai]	114660791	868120247173286	江西省宜春市上高县徐家渡镇S38昌栗高速	28226451
2023-11-26T16:22:24+08:00[Asia/Shanghai]	114662204	868120247173286	江西省宜春市上高县徐家渡镇S38昌栗高速	28228846
2023-11-26T16:22:34+08:00[Asia/Shanghai]	114663706	868120247173286	江西省宜春市上高县徐家渡镇S38昌栗高速	28231326
2023-11-26T16:22:44+08:00[Asia/Shanghai]	114665235	868120247173286	江西省宜春市上高县徐家渡镇S38昌栗高速	28233897
2023-11-26T16:22:54+08:00[Asia/Shanghai]	114666888	868120247173286	江西省宜春市上高县徐家渡镇S38昌栗高速	28236406
2023-11-26T16:23:04+08:00[Asia/Shanghai]	114668915	868120247173286	江西省宜春市上高县徐家渡镇S38昌栗高速上高西服务区(昌栗高速南昌方向)	28238826
2023-11-26T16:23:14+08:00[Asia/Shanghai]	114671271	868120247173286	江西省宜春市上高县徐家渡镇S38昌栗高速上高西服务区(昌栗高速南昌方向)	28241117
2023-11-26T16:23:24+08:00[Asia/Shanghai]	114673759	868120247173286	江西省宜春市上高县徐家渡镇S38昌栗高速上高西服务区(昌栗高速上栗方向)	28243066
2023-11-26T16:23:34+08:00[Asia/Shanghai]	114676337	868120247173286	江西省宜春市上高县徐家渡镇S38昌栗高速	28244873
2023-11-26T16:23:44+08:00[Asia/Shanghai]	114678924	868120247173286	江西省宜春市上高县徐家渡镇S38昌栗高速	28246615
2023-11-26T16:23:54+08:00[Asia/Shanghai]	114681528	868120247173286	江西省宜春市上高县徐家渡镇S38昌栗高速	28248368
2023-11-26T16:24:04+08:00[Asia/Shanghai]	114684213	868120247173286	江西省宜春市上高县徐家渡镇S38昌栗高速	28250171
2023-11-26T16:24:14+08:00[Asia/Shanghai]	114686799	868120247173286	江西省宜春市上高县徐家渡镇S38昌栗高速	28252002
2023-11-26T16:24:24+08:00[Asia/Shanghai]	114689013	868120247173286	江西省宜春市宜丰县S38昌栗高速	28254057
2023-11-26T16:24:34+08:00[Asia/Shanghai]	114690640	868120247173286	江西省宜春市宜丰县芳溪镇S38昌栗高速	28256006
2023-11-26T16:24:44+08:00[Asia/Shanghai]	114692008	868120247173286	江西省宜春市宜丰县石市镇S38昌栗高速	28258153
2023-11-26T16:24:54+08:00[Asia/Shanghai]	114693164	868120247173286	江西省宜春市宜丰县石市镇S38昌栗高速	28260404
2023-11-26T16:25:04+08:00[Asia/Shanghai]	114694364	868120247173286	江西省宜春市宜丰县石市镇S38昌栗高速	28262788
2023-11-26T16:25:14+08:00[Asia/Shanghai]	114695715	868120247173286	江西省宜春市宜丰县石市镇S38昌栗高速	28265217
2023-11-26T16:25:34+08:00[Asia/Shanghai]	114699688	868120247173286	江西省宜春市宜丰县石市镇S38昌栗高速	28269377
2023-11-26T16:25:44+08:00[Asia/Shanghai]	114702435	868120247173286	江西省宜春市宜丰县石市镇S38昌栗高速	28271013
2023-11-26T16:25:54+08:00[Asia/Shanghai]	114705724	868120247173286	江西省宜春市宜丰县石市镇S38昌栗高速	28272273
2023-11-26T16:26:04+08:00[Asia/Shanghai]	114709297	868120247173286	江西省宜春市宜丰县石市镇S38昌栗高速	28272913
2023-11-26T16:26:14+08:00[Asia/Shanghai]	114712577	868120247173286	江西省宜春市宜丰县石市镇S38昌栗高速	28272931
2023-11-26T16:26:24+08:00[Asia/Shanghai]	114715733	868120247173286	江西省宜春市宜丰县石市镇S38昌栗高速	28272440
2023-11-26T16:26:34+08:00[Asia/Shanghai]	114718195	868120247173286	江西省宜春市宜丰县石市镇S38昌栗高速	28271922
2023-11-26T16:26:44+08:00[Asia/Shanghai]	114720631	868120247173286	江西省宜春市宜丰县石市镇S38昌栗高速	28271373
2023-11-26T16:26:54+08:00[Asia/Shanghai]	114723226	868120247173286	江西省宜春市宜丰县石市镇S38昌栗高速	28270833
2023-11-26T16:27:04+08:00[Asia/Shanghai]	114726044	868120247173286	江西省宜春市宜丰县石市镇S38昌栗高速	28270457
2023-11-26T16:27:14+08:00[Asia/Shanghai]	114729200	868120247173286	江西省宜春市宜丰县石市镇S38昌栗高速	28270353
2023-11-26T16:27:24+08:00[Asia/Shanghai]	114732622	868120247173286	江西省宜春市宜丰县石市镇S38昌栗高速	28270597
2023-11-26T16:27:34+08:00[Asia/Shanghai]	114736079	868120247173286	江西省宜春市宜丰县石市镇S38昌栗高速	28271302
2023-11-26T16:27:44+08:00[Asia/Shanghai]	114739360	868120247173286	江西省宜春市宜丰县石市镇S38昌栗高速	28272380
2023-11-26T16:27:54+08:00[Asia/Shanghai]	114742328	868120247173286	江西省宜春市宜丰县石市镇S38昌栗高速	28273804
2023-11-26T16:28:04+08:00[Asia/Shanghai]	114745120	868120247173286	江西省宜春市宜丰县石市镇S38昌栗高速	28275542
2023-11-26T16:28:14+08:00[Asia/Shanghai]	114747555	868120247173286	江西省宜春市宜丰县石市镇S38昌栗高速	28277264
2023-11-26T16:28:24+08:00[Asia/Shanghai]	114750044	868120247173286	江西省宜春市宜丰县石市镇S38昌栗高速	28278971
2023-11-26T16:28:34+08:00[Asia/Shanghai]	114752542	868120247173286	江西省宜春市宜丰县石市镇S38昌栗高速	28280688
2023-11-26T16:28:44+08:00[Asia/Shanghai]	114754880	868120247173286	江西省宜春市宜丰县石市镇S38昌栗高速	28282308
2023-11-26T16:28:54+08:00[Asia/Shanghai]	114757342	868120247173286	江西省宜春市宜丰县石市镇S38昌栗高速	28283980
2023-11-26T16:29:04+08:00[Asia/Shanghai]	114760151	868120247173286	江西省宜春市宜丰县石市镇S38昌栗高速	28285491
2023-11-26T16:29:14+08:00[Asia/Shanghai]	114763342	868120247173286	江西省宜春市宜丰县石市镇S38昌栗高速	28286540
2023-11-26T16:29:24+08:00[Asia/Shanghai]	114766826	868120247173286	江西省宜春市宜丰县石市镇S38昌栗高速	28287008
2023-11-26T16:29:34+08:00[Asia/Shanghai]	114770346	868120247173286	江西省宜春市宜丰县石市镇S38昌栗高速	28286946
2023-11-26T16:29:44+08:00[Asia/Shanghai]	114773795	868120247173286	江西省宜春市宜丰县石市镇S38昌栗高速	28286922
2023-11-26T16:29:54+08:00[Asia/Shanghai]	114777226	868120247173286	江西省宜春市宜丰县石市镇S38昌栗高速	28287240
2023-11-26T16:30:04+08:00[Asia/Shanghai]	114780613	868120247173286	江西省宜春市宜丰县石市镇S38昌栗高速	28287760
2023-11-26T16:30:14+08:00[Asia/Shanghai]	114784062	868120247173286	江西省宜春市宜丰县石市镇S38昌栗高速	28288082
2023-11-26T16:30:24+08:00[Asia/Shanghai]	114787582	868120247173286	江西省宜春市宜丰县石市镇S38昌栗高速	28288142
2023-11-26T16:30:34+08:00[Asia/Shanghai]	114791084	868120247173286	江西省宜春市宜丰县石市镇S38昌栗高速	28287960
2023-11-26T16:30:44+08:00[Asia/Shanghai]	114794675	868120247173286	江西省宜春市宜丰县石市镇S38昌栗高速	28287715
2023-11-26T16:30:54+08:00[Asia/Shanghai]	114798222	868120247173286	江西省宜春市宜丰县石市镇S38昌栗高速	28287504
2023-11-26T16:31:14+08:00[Asia/Shanghai]	114805057	868120247173286	江西省宜春市宜丰县石市镇S38昌栗高速	28287553
2023-11-26T16:31:24+08:00[Asia/Shanghai]	114808524	868120247173286	江西省宜春市宜丰县石市镇S38昌栗高速	28287813
2023-11-26T16:31:34+08:00[Asia/Shanghai]	114812000	868120247173286	江西省宜春市宜丰县石市镇S38昌栗高速	28288240
2023-11-26T16:31:44+08:00[Asia/Shanghai]	114815315	868120247173286	江西省宜春市宜丰县石市镇S38昌栗高速	28288806
2023-11-26T16:31:54+08:00[Asia/Shanghai]	114818648	868120247173286	江西省宜春市宜丰县石市镇S38昌栗高速	28289533
2023-11-26T16:32:04+08:00[Asia/Shanghai]	114821848	868120247173286	江西省宜春市宜丰县石市镇S38昌栗高速	28290388
2023-11-26T16:32:14+08:00[Asia/Shanghai]	114824880	868120247173286	江西省宜春市宜丰县石市镇S38昌栗高速	28291300
2023-11-26T16:32:24+08:00[Asia/Shanghai]	114828008	868120247173286	江西省宜春市宜丰县石市镇S38昌栗高速	28292233
2023-11-26T16:32:34+08:00[Asia/Shanghai]	114831271	868120247173286	江西省宜春市宜丰县石市镇S38昌栗高速	28293095
2023-11-26T16:32:44+08:00[Asia/Shanghai]	114834586	868120247173286	江西省宜春市宜丰县石市镇S38昌栗高速	28293713
2023-11-26T16:32:54+08:00[Asia/Shanghai]	114838053	868120247173286	江西省宜春市宜丰县石市镇S38昌栗高速	28294084
2023-11-26T16:33:04+08:00[Asia/Shanghai]	114841555	868120247173286	江西省宜春市宜丰县S38昌栗高速	28294182
2023-11-26T16:33:14+08:00[Asia/Shanghai]	114845004	868120247173286	江西省宜春市上高县锦江镇S38昌栗高速	28294026
2023-11-26T16:35:34+08:00[Asia/Shanghai]	114890995	868120247173286	江西省宜春市上高县锦江镇S38昌栗高速	28295866
2023-11-26T16:35:44+08:00[Asia/Shanghai]	114893866	868120247173286	江西省宜春市上高县锦江镇S38昌栗高速	28295784
2023-11-26T16:35:54+08:00[Asia/Shanghai]	114896871	868120247173286	江西省宜春市上高县锦江镇S38昌栗高速	28295506
2023-11-26T16:36:04+08:00[Asia/Shanghai]	114900035	868120247173286	江西省宜春市上高县锦江镇S38昌栗高速	28295073
2023-11-26T16:36:44+08:00[Asia/Shanghai]	114913102	868120247173286	江西省宜春市上高县野市乡S38昌栗高速	28293995
2023-11-26T16:36:54+08:00[Asia/Shanghai]	114916551	868120247173286	江西省宜春市上高县野市乡S38昌栗高速	28294251
2023-11-26T16:37:04+08:00[Asia/Shanghai]	114919991	868120247173286	江西省宜春市上高县野市乡S38昌栗高速	28294751
2023-11-26T16:37:14+08:00[Asia/Shanghai]	114923253	868120247173286	江西省宜春市上高县野市乡S38昌栗高速	28295475
2023-11-26T16:37:24+08:00[Asia/Shanghai]	114926471	868120247173286	江西省宜春市上高县野市乡S38昌栗高速	28296422
2023-11-26T16:37:34+08:00[Asia/Shanghai]	114929493	868120247173286	江西省宜春市上高县野市乡S38昌栗高速	28297557
2023-11-26T16:37:44+08:00[Asia/Shanghai]	114932373	868120247173286	江西省宜春市上高县野市乡S38昌栗高速	28298853
2023-11-26T16:37:54+08:00[Asia/Shanghai]	114935155	868120247173286	江西省宜春市上高县野市乡S38昌栗高速	28300362
2023-11-26T16:38:04+08:00[Asia/Shanghai]	114937875	868120247173286	江西省宜春市上高县野市乡S38昌栗高速	28302113
2023-11-26T16:38:14+08:00[Asia/Shanghai]	114940417	868120247173286	江西省宜春市上高县野市乡S38昌栗高速	28304037
2023-11-26T16:38:24+08:00[Asia/Shanghai]	114942728	868120247173286	江西省宜春市上高县野市乡S38昌栗高速	28305991
2023-11-26T16:38:34+08:00[Asia/Shanghai]	114944968	868120247173286	江西省宜春市上高县野市乡S38昌栗高速	28307888
2023-11-26T16:38:44+08:00[Asia/Shanghai]	114947315	868120247173286	江西省宜春市上高县野市乡S38昌栗高速	28309660
2023-11-26T16:38:54+08:00[Asia/Shanghai]	114949955	868120247173286	江西省宜春市上高县野市乡S38昌栗高速	28311215
2023-11-26T16:39:14+08:00[Asia/Shanghai]	114955822	868120247173286	江西省宜春市上高县野市乡S38昌栗高速	28313408
2023-11-26T16:39:24+08:00[Asia/Shanghai]	114958915	868120247173286	江西省宜春市上高县野市乡S38昌栗高速	28313986
2023-11-26T16:39:34+08:00[Asia/Shanghai]	114962008	868120247173286	江西省宜春市上高县野市乡S38昌栗高速	28314320
2023-11-26T16:39:44+08:00[Asia/Shanghai]	114965004	868120247173286	江西省宜春市上高县野市乡S38昌栗高速	28314628
2023-11-26T16:39:54+08:00[Asia/Shanghai]	114968000	868120247173286	江西省宜春市上高县锦阳街道S38昌栗高速	28315002
2023-11-26T16:40:04+08:00[Asia/Shanghai]	114970915	868120247173286	江西省宜春市上高县野市乡S38昌栗高速	28315568
2023-11-26T16:40:14+08:00[Asia/Shanghai]	114973893	868120247173286	江西省宜春市上高县野市乡S38昌栗高速	28316362
2023-11-26T16:40:24+08:00[Asia/Shanghai]	114976817	868120247173286	江西省宜春市上高县野市乡S38昌栗高速	28317362
2023-11-26T16:40:34+08:00[Asia/Shanghai]	114979591	868120247173286	江西省宜春市上高县野市乡S38昌栗高速	28318497
2023-11-26T16:40:44+08:00[Asia/Shanghai]	114982337	868120247173286	江西省宜春市上高县野市乡S38昌栗高速	28319668
2023-11-26T16:40:54+08:00[Asia/Shanghai]	114985022	868120247173286	江西省宜春市上高县野市乡S38昌栗高速	28320804
2023-11-26T16:41:04+08:00[Asia/Shanghai]	114987680	868120247173286	江西省宜春市上高县野市乡S38昌栗高速	28321808
2023-11-26T16:41:14+08:00[Asia/Shanghai]	114990524	868120247173286	江西省宜春市上高县野市乡S38昌栗高速	28322582
2023-11-26T16:41:24+08:00[Asia/Shanghai]	114993493	868120247173286	江西省宜春市上高县野市乡S38昌栗高速	28323100
2023-11-26T16:41:54+08:00[Asia/Shanghai]	115002657	868120247173286	江西省宜春市上高县泗溪镇S38昌栗高速	28323475
2023-11-26T16:42:04+08:00[Asia/Shanghai]	115005742	868120247173286	江西省宜春市上高县泗溪镇S38昌栗高速	28323673
2023-11-26T16:42:14+08:00[Asia/Shanghai]	115008951	868120247173286	江西省宜春市上高县泗溪镇S38昌栗高速	28324275
2023-11-26T16:42:24+08:00[Asia/Shanghai]	115012160	868120247173286	江西省宜春市上高县泗溪镇S38昌栗高速	28325337
2023-11-26T16:42:34+08:00[Asia/Shanghai]	115015253	868120247173286	江西省宜春市上高县泗溪镇S38昌栗高速	28326800
2023-11-26T16:42:44+08:00[Asia/Shanghai]	115018328	868120247173286	江西省宜春市上高县泗溪镇S38昌栗高速	28328182
2023-11-26T16:42:54+08:00[Asia/Shanghai]	115021528	868120247173286	江西省宜春市上高县泗溪镇S38昌栗高速	28329155
2023-11-26T16:43:04+08:00[Asia/Shanghai]	115024906	868120247173286	江西省宜春市上高县泗溪镇S38昌栗高速	28329737
2023-11-26T16:43:14+08:00[Asia/Shanghai]	115028160	868120247173286	江西省宜春市上高县泗溪镇S38昌栗高速	28330342
2023-11-26T16:43:24+08:00[Asia/Shanghai]	115031297	868120247173286	江西省宜春市上高县泗溪镇S38昌栗高速	28331395
2023-11-26T16:43:34+08:00[Asia/Shanghai]	115033964	868120247173286	江西省宜春市上高县泗溪镇S38昌栗高速	28332746
2023-11-26T16:43:44+08:00[Asia/Shanghai]	115036151	868120247173286	江西省宜春市上高县泗溪镇S38昌栗高速	28334253
2023-11-26T16:43:54+08:00[Asia/Shanghai]	115038088	868120247173286	江西省宜春市上高县泗溪镇S38昌栗高速	28335742
2023-11-26T16:44:04+08:00[Asia/Shanghai]	115039582	868120247173286	江西省宜春市上高县泗溪镇S38昌栗高速上高东服务区(昌栗高速南昌方向)	28336897
2023-11-26T16:44:14+08:00[Asia/Shanghai]	115040524	868120247173286	江西省宜春市上高县泗溪镇S38昌栗高速上高东服务区(昌栗高速南昌方向)	28337328
2023-11-26T16:44:16+08:00[Asia/Shanghai]	115040657	868120247173286	江西省宜春市上高县泗溪镇上高东服务区第一公共厕所上高东服务区(昌栗高速南昌方向)	28337280
2023-11-26T16:44:19+08:00[Asia/Shanghai]	115040800	868120247173286	江西省宜春市上高县泗溪镇上高东服务区第一公共厕所上高东服务区(昌栗高速南昌方向)	28337231
2023-11-26T16:44:25+08:00[Asia/Shanghai]	115040968	868120247173286	江西省宜春市上高县泗溪镇上高东服务区第一公共厕所上高东服务区(昌栗高速南昌方向)	28337402
2023-11-26T16:44:28+08:00[Asia/Shanghai]	115041102	868120247173286	江西省宜春市上高县泗溪镇上高东服务区第一公共厕所上高东服务区(昌栗高速南昌方向)	28337504
2023-11-26T16:44:46+08:00[Asia/Shanghai]	115041217	868120247173286	江西省宜春市上高县泗溪镇上高东服务区(昌栗高速南昌方向)	28337564
2023-11-26T16:54:11+08:00[Asia/Shanghai]	115041288	868120247173286	江西省宜春市上高县泗溪镇上高东服务区(昌栗高速南昌方向)	28337699
2023-11-26T16:54:14+08:00[Asia/Shanghai]	115041457	868120247173286	江西省宜春市上高县泗溪镇上高东服务区住宿上高东服务区(昌栗高速南昌方向)	28337833
2023-11-26T16:54:24+08:00[Asia/Shanghai]	115041680	868120247173286	江西省宜春市上高县泗溪镇中国石化上高东服务区南加油站上高东服务区(昌栗高速南昌方向)	28338191
2023-11-26T16:54:33+08:00[Asia/Shanghai]	115041644	868120247173286	江西省宜春市上高县泗溪镇中国石化上高东服务区南加油站上高东服务区(昌栗高速南昌方向)	28338508
2023-11-26T16:54:36+08:00[Asia/Shanghai]	115041813	868120247173286	江西省宜春市上高县泗溪镇S38昌栗高速上高东服务区(昌栗高速南昌方向)	28338702
2023-11-26T16:54:39+08:00[Asia/Shanghai]	115042062	868120247173286	江西省宜春市上高县泗溪镇S38昌栗高速上高东服务区(昌栗高速南昌方向)	28338924
2023-11-26T16:54:42+08:00[Asia/Shanghai]	115042364	868120247173286	江西省宜春市上高县泗溪镇S38昌栗高速上高东服务区(昌栗高速南昌方向)	28339193
2023-11-26T16:54:52+08:00[Asia/Shanghai]	115043653	868120247173286	江西省宜春市上高县泗溪镇S38昌栗高速	28340357
2023-11-26T16:55:02+08:00[Asia/Shanghai]	115045208	868120247173286	江西省宜春市上高县泗溪镇S38昌栗高速	28341735
2023-11-26T16:55:12+08:00[Asia/Shanghai]	115047262	868120247173286	江西省宜春市上高县泗溪镇S38昌栗高速	28343302
2023-11-26T16:55:22+08:00[Asia/Shanghai]	115049760	868120247173286	江西省宜春市上高县泗溪镇S38昌栗高速	28344873
2023-11-26T16:55:32+08:00[Asia/Shanghai]	115052737	868120247173286	江西省宜春市上高县泗溪镇S38昌栗高速	28346335
2023-11-26T16:55:42+08:00[Asia/Shanghai]	115055875	868120247173286	江西省宜春市上高县泗溪镇S38昌栗高速	28347448
2023-11-26T16:55:52+08:00[Asia/Shanghai]	115058995	868120247173286	江西省宜春市上高县泗溪镇S38昌栗高速	28348208
2023-11-26T16:56:02+08:00[Asia/Shanghai]	115062008	868120247173286	江西省宜春市上高县泗溪镇S38昌栗高速	28348824
2023-11-26T16:56:32+08:00[Asia/Shanghai]	115070835	868120247173286	江西省宜春市上高县泗溪镇S38昌栗高速	28350695
2023-11-26T16:56:42+08:00[Asia/Shanghai]	115073635	868120247173286	江西省宜春市上高县泗溪镇S38昌栗高速	28351468
2023-11-26T16:56:52+08:00[Asia/Shanghai]	115076399	868120247173286	江西省宜春市高安市S38昌栗高速	28352395
2023-11-26T16:57:02+08:00[Asia/Shanghai]	115079013	868120247173286	江西省宜春市高安市S38昌栗高速	28353428
2023-11-26T16:57:12+08:00[Asia/Shanghai]	115081591	868120247173286	江西省宜春市高安市S38昌栗高速	28354626
2023-11-26T16:57:22+08:00[Asia/Shanghai]	115084213	868120247173286	江西省宜春市高安市杨圩镇S38昌栗高速	28355982
2023-11-26T16:57:32+08:00[Asia/Shanghai]	115086702	868120247173286	江西省宜春市高安市杨圩镇S38昌栗高速	28357462
2023-11-26T16:57:42+08:00[Asia/Shanghai]	115088915	868120247173286	江西省宜春市高安市杨圩镇S38昌栗高速	28358922
2023-11-26T16:57:52+08:00[Asia/Shanghai]	115090906	868120247173286	江西省宜春市高安市杨圩镇S38昌栗高速	28360380
2023-11-26T16:58:02+08:00[Asia/Shanghai]	115092853	868120247173286	江西省宜春市高安市杨圩镇900乡道	28361848
2023-11-26T16:58:12+08:00[Asia/Shanghai]	115094968	868120247173286	江西省宜春市高安市杨圩镇S38昌栗高速	28363440
2023-11-26T16:58:22+08:00[Asia/Shanghai]	115097164	868120247173286	江西省宜春市高安市杨圩镇S38昌栗高速	28365075
2023-11-26T16:58:32+08:00[Asia/Shanghai]	115099377	868120247173286	江西省宜春市高安市杨圩镇S38昌栗高速	28366711
2023-11-26T16:58:42+08:00[Asia/Shanghai]	115101742	868120247173286	江西省宜春市高安市杨圩镇S38昌栗高速	28368268
2023-11-26T16:58:52+08:00[Asia/Shanghai]	115104293	868120247173286	江西省宜春市高安市杨圩镇S38昌栗高速	28369744
2023-11-26T16:59:12+08:00[Asia/Shanghai]	115109617	868120247173286	江西省宜春市高安市杨圩镇S38昌栗高速	28372228
2023-11-26T16:59:42+08:00[Asia/Shanghai]	115117155	868120247173286	江西省宜春市高安市杨圩镇S38昌栗高速	28375426
2023-11-26T16:59:52+08:00[Asia/Shanghai]	115119999	868120247173286	江西省宜春市高安市杨圩镇S38昌栗高速	28376704
2023-11-26T17:00:02+08:00[Asia/Shanghai]	115122586	868120247173286	江西省宜春市高安市杨圩镇S38昌栗高速	28378104
2023-11-26T17:00:12+08:00[Asia/Shanghai]	115124986	868120247173286	江西省宜春市高安市杨圩镇S38昌栗高速	28379740
2023-11-26T17:00:22+08:00[Asia/Shanghai]	115127128	868120247173286	江西省宜春市高安市杨圩镇S38昌栗高速	28381551
2023-11-26T17:00:32+08:00[Asia/Shanghai]	115128924	868120247173286	江西省宜春市高安市杨圩镇S38昌栗高速	28383393
2023-11-26T17:00:42+08:00[Asia/Shanghai]	115130373	868120247173286	江西省宜春市高安市杨圩镇S38昌栗高速	28385184
2023-11-26T17:00:52+08:00[Asia/Shanghai]	115131751	868120247173286	江西省宜春市高安市杨圩镇S38昌栗高速	28386937
2023-11-26T17:01:02+08:00[Asia/Shanghai]	115133200	868120247173286	江西省宜春市高安市杨圩镇S38昌栗高速	28388777
2023-11-26T17:01:12+08:00[Asia/Shanghai]	115134782	868120247173286	江西省宜春市高安市杨圩镇S38昌栗高速	28390775
2023-11-26T17:01:22+08:00[Asia/Shanghai]	115136559	868120247173286	江西省宜春市高安市杨圩镇S38昌栗高速	28392695
2023-11-26T17:01:32+08:00[Asia/Shanghai]	115138497	868120247173286	江西省宜春市高安市杨圩镇S38昌栗高速	28394246
2023-11-26T17:01:42+08:00[Asia/Shanghai]	115140524	868120247173286	江西省宜春市高安市杨圩镇S38昌栗高速	28395457
2023-11-26T17:01:52+08:00[Asia/Shanghai]	115142835	868120247173286	江西省宜春市高安市村前镇S38昌栗高速	28396444
2023-11-26T17:02:02+08:00[Asia/Shanghai]	115145217	868120247173286	江西省宜春市高安市村前镇S38昌栗高速	28397119
2023-11-26T17:02:12+08:00[Asia/Shanghai]	115147733	868120247173286	江西省宜春市高安市村前镇S38昌栗高速	28397533
2023-11-26T17:02:22+08:00[Asia/Shanghai]	115150506	868120247173286	江西省宜春市高安市村前镇S38昌栗高速	28397920
2023-11-26T17:02:32+08:00[Asia/Shanghai]	115153306	868120247173286	江西省宜春市高安市杨圩镇S38昌栗高速	28398315
2023-11-26T17:02:42+08:00[Asia/Shanghai]	115156284	868120247173286	江西省宜春市高安市杨圩镇S38昌栗高速	28398735
2023-11-26T17:02:52+08:00[Asia/Shanghai]	115159404	868120247173286	江西省宜春市高安市杨圩镇S38昌栗高速	28399173
2023-11-26T17:03:02+08:00[Asia/Shanghai]	115162435	868120247173286	江西省宜春市高安市杨圩镇S38昌栗高速	28399639
2023-11-26T17:03:12+08:00[Asia/Shanghai]	115165119	868120247173286	江西省宜春市高安市村前镇S38昌栗高速	28400275
2023-11-26T17:03:22+08:00[Asia/Shanghai]	115167955	868120247173286	江西省宜春市高安市村前镇S38昌栗高速	28401215
2023-11-26T17:03:32+08:00[Asia/Shanghai]	115170684	868120247173286	江西省宜春市高安市村前镇S38昌栗高速	28402502
2023-11-26T17:04:32+08:00[Asia/Shanghai]	115182488	868120247173286	江西省宜春市高安市村前镇S38昌栗高速	28413571
2023-11-26T17:04:42+08:00[Asia/Shanghai]	115184284	868120247173286	江西省宜春市高安市村前镇S38昌栗高速	28415628
2023-11-26T17:04:52+08:00[Asia/Shanghai]	115186035	868120247173286	江西省宜春市高安市村前镇S38昌栗高速	28417651
2023-11-26T17:05:02+08:00[Asia/Shanghai]	115187777	868120247173286	江西省宜春市高安市村前镇S38昌栗高速	28419644
2023-11-26T17:05:12+08:00[Asia/Shanghai]	115189582	868120247173286	江西省宜春市高安市村前镇S38昌栗高速	28421717
2023-11-26T17:05:22+08:00[Asia/Shanghai]	115191520	868120247173286	江西省宜春市高安市村前镇S38昌栗高速	28423917
2023-11-26T17:05:32+08:00[Asia/Shanghai]	115193520	868120247173286	江西省宜春市高安市龙潭镇S38昌栗高速	28426000
2023-11-26T17:05:42+08:00[Asia/Shanghai]	115195644	868120247173286	江西省宜春市高安市龙潭镇S38昌栗高速	28427913
2023-11-26T17:05:52+08:00[Asia/Shanghai]	115197928	868120247173286	江西省宜春市高安市龙潭镇S38昌栗高速	28429740
2023-11-26T17:06:02+08:00[Asia/Shanghai]	115200222	868120247173286	江西省宜春市高安市龙潭镇S38昌栗高速	28431368
2023-11-26T17:06:12+08:00[Asia/Shanghai]	115202533	868120247173286	江西省宜春市高安市龙潭镇S38昌栗高速	28432793
2023-11-26T17:06:22+08:00[Asia/Shanghai]	115204960	868120247173286	江西省宜春市高安市龙潭镇S38昌栗高速	28434117
2023-11-26T17:06:32+08:00[Asia/Shanghai]	115207617	868120247173286	江西省宜春市高安市龙潭镇S38昌栗高速	28435380
2023-11-26T17:06:42+08:00[Asia/Shanghai]	115210435	868120247173286	江西省宜春市高安市龙潭镇S38昌栗高速	28436511
2023-11-26T17:06:52+08:00[Asia/Shanghai]	115213306	868120247173286	江西省宜春市高安市龙潭镇S38昌栗高速	28437480
2023-11-26T17:07:02+08:00[Asia/Shanghai]	115216275	868120247173286	江西省宜春市高安市龙潭镇S38昌栗高速	28438282
2023-11-26T17:07:12+08:00[Asia/Shanghai]	115219111	868120247173286	江西省宜春市高安市龙潭镇S38昌栗高速	28438886
2023-11-26T17:07:22+08:00[Asia/Shanghai]	115222026	868120247173286	江西省宜春市高安市龙潭镇S38昌栗高速	28439391
2023-11-26T17:07:32+08:00[Asia/Shanghai]	115224933	868120247173286	江西省宜春市高安市龙潭镇S38昌栗高速	28439891
2023-11-26T17:07:42+08:00[Asia/Shanghai]	115228026	868120247173286	江西省宜春市高安市龙潭镇S38昌栗高速	28440422
2023-11-26T17:07:52+08:00[Asia/Shanghai]	115230968	868120247173286	江西省宜春市高安市龙潭镇S38昌栗高速	28440922
2023-11-26T17:08:02+08:00[Asia/Shanghai]	115233786	868120247173286	江西省宜春市高安市龙潭镇S38昌栗高速	28441451
2023-11-26T17:08:12+08:00[Asia/Shanghai]	115236400	868120247173286	江西省宜春市高安市龙潭镇S38昌栗高速	28442135
2023-11-26T17:08:22+08:00[Asia/Shanghai]	115238835	868120247173286	江西省宜春市高安市龙潭镇S38昌栗高速	28443017
2023-11-26T17:08:32+08:00[Asia/Shanghai]	115241199	868120247173286	江西省宜春市高安市石脑镇S38昌栗高速	28444115
2023-11-26T17:08:42+08:00[Asia/Shanghai]	115243564	868120247173286	江西省宜春市高安市石脑镇S38昌栗高速	28445520
2023-11-26T17:08:52+08:00[Asia/Shanghai]	115245920	868120247173286	江西省宜春市高安市石脑镇S38昌栗高速	28447226
2023-11-26T17:09:02+08:00[Asia/Shanghai]	115247928	868120247173286	江西省宜春市高安市石脑镇S38昌栗高速	28448884
2023-11-26T17:09:12+08:00[Asia/Shanghai]	115249920	868120247173286	江西省宜春市高安市石脑镇S38昌栗高速	28450406
2023-11-26T17:09:22+08:00[Asia/Shanghai]	115252053	868120247173286	江西省宜春市高安市石脑镇S38昌栗高速	28451771
2023-11-26T17:09:32+08:00[Asia/Shanghai]	115254364	868120247173286	江西省宜春市高安市石脑镇S38昌栗高速	28452986
2023-11-26T17:09:42+08:00[Asia/Shanghai]	115256880	868120247173286	江西省宜春市高安市石脑镇S38昌栗高速	28454044
2023-11-26T17:09:52+08:00[Asia/Shanghai]	115259280	868120247173286	江西省宜春市高安市石脑镇S38昌栗高速	28455017
2023-11-26T17:10:02+08:00[Asia/Shanghai]	115261706	868120247173286	江西省宜春市高安市石脑镇S38昌栗高速	28456155
2023-11-26T17:10:12+08:00[Asia/Shanghai]	115264017	868120247173286	江西省宜春市高安市石脑镇S38昌栗高速	28457417
2023-11-26T17:10:22+08:00[Asia/Shanghai]	115266160	868120247173286	江西省宜春市高安市石脑镇S38昌栗高速	28458762
2023-11-26T17:10:32+08:00[Asia/Shanghai]	115268133	868120247173286	江西省宜春市高安市石脑镇S38昌栗高速	28460162
2023-11-26T17:10:42+08:00[Asia/Shanghai]	115269991	868120247173286	江西省宜春市高安市石脑镇S38昌栗高速	28461653
2023-11-26T17:10:52+08:00[Asia/Shanghai]	115272071	868120247173286	江西省宜春市高安市石脑镇S38昌栗高速	28463357
2023-11-26T17:11:02+08:00[Asia/Shanghai]	115274480	868120247173286	江西省宜春市高安市石脑镇S38昌栗高速	28465104
2023-11-26T17:11:12+08:00[Asia/Shanghai]	115277004	868120247173286	江西省宜春市高安市石脑镇S38昌栗高速	28466544
2023-11-26T17:11:22+08:00[Asia/Shanghai]	115279866	868120247173286	江西省宜春市高安市石脑镇S38昌栗高速	28467817
2023-11-26T17:11:32+08:00[Asia/Shanghai]	115282764	868120247173286	江西省宜春市高安市石脑镇S38昌栗高速	28468993
2023-11-26T17:11:42+08:00[Asia/Shanghai]	115285333	868120247173286	江西省宜春市高安市石脑镇S38昌栗高速	28470162
2023-11-26T17:11:52+08:00[Asia/Shanghai]	115287795	868120247173286	江西省宜春市高安市石脑镇S38昌栗高速	28471615
2023-11-26T17:12:02+08:00[Asia/Shanghai]	115290026	868120247173286	江西省宜春市高安市石脑镇S38昌栗高速	28473266
2023-11-26T17:12:12+08:00[Asia/Shanghai]	115292151	868120247173286	江西省宜春市高安市石脑镇S38昌栗高速	28474893
2023-11-26T17:12:22+08:00[Asia/Shanghai]	115294560	868120247173286	江西省宜春市高安市石脑镇S38昌栗高速	28476684
2023-11-26T17:12:32+08:00[Asia/Shanghai]	115297102	868120247173286	江西省宜春市高安市石脑镇S38昌栗高速	28478328
2023-11-26T17:12:42+08:00[Asia/Shanghai]	115299564	868120247173286	江西省宜春市高安市汪家圩乡S38昌栗高速	28479693
2023-11-26T17:12:52+08:00[Asia/Shanghai]	115302151	868120247173286	江西省宜春市高安市汪家圩乡S38昌栗高速	28480906
2023-11-26T17:13:02+08:00[Asia/Shanghai]	115304862	868120247173286	江西省宜春市高安市汪家圩乡S38昌栗高速	28481966
2023-11-26T17:13:12+08:00[Asia/Shanghai]	115307733	868120247173286	江西省宜春市高安市汪家圩乡S38昌栗高速	28482860
2023-11-26T17:13:22+08:00[Asia/Shanghai]	115310693	868120247173286	江西省宜春市高安市汪家圩乡S38昌栗高速燕溪停车场	28483577
2023-11-26T17:13:32+08:00[Asia/Shanghai]	115313733	868120247173286	江西省宜春市高安市汪家圩乡S38昌栗高速	28484102
2023-11-26T17:13:42+08:00[Asia/Shanghai]	115316862	868120247173286	江西省宜春市高安市汪家圩乡S38昌栗高速	28484540
2023-11-26T17:13:52+08:00[Asia/Shanghai]	115319982	868120247173286	江西省宜春市高安市汪家圩乡S38昌栗高速	28484982
2023-11-26T17:14:02+08:00[Asia/Shanghai]	115322933	868120247173286	江西省宜春市高安市汪家圩乡S38昌栗高速	28485402
2023-11-26T17:14:12+08:00[Asia/Shanghai]	115325973	868120247173286	江西省宜春市高安市汪家圩乡S38昌栗高速	28485831
2023-11-26T17:14:22+08:00[Asia/Shanghai]	115329057	868120247173286	江西省宜春市高安市汪家圩乡S38昌栗高速	28486271
2023-11-26T17:14:32+08:00[Asia/Shanghai]	115332195	868120247173286	江西省宜春市高安市汪家圩乡S38昌栗高速	28486711
2023-11-26T17:14:42+08:00[Asia/Shanghai]	115334888	868120247173286	江西省宜春市高安市汪家圩乡S38昌栗高速	28487193
2023-11-26T17:14:52+08:00[Asia/Shanghai]	115337368	868120247173286	江西省宜春市高安市瑞州街道S38昌栗高速	28487784
2023-11-26T17:15:02+08:00[Asia/Shanghai]	115340071	868120247173286	江西省宜春市高安市瑞州街道S38昌栗高速	28488591
2023-11-26T17:15:12+08:00[Asia/Shanghai]	115342800	868120247173286	江西省宜春市高安市瑞州街道S38昌栗高速	28489606
2023-11-26T17:15:22+08:00[Asia/Shanghai]	115345360	868120247173286	江西省宜春市高安市瑞州街道S38昌栗高速	28490755
2023-11-26T17:15:42+08:00[Asia/Shanghai]	115349742	868120247173286	江西省宜春市高安市瑞州街道S38昌栗高速	28493233
2023-11-26T17:15:52+08:00[Asia/Shanghai]	115352177	868120247173286	江西省宜春市高安市瑞州街道S38昌栗高速	28494926
2023-11-26T17:16:02+08:00[Asia/Shanghai]	115354666	868120247173286	江西省宜春市高安市瑞州街道S38昌栗高速	28496740
2023-11-26T17:16:12+08:00[Asia/Shanghai]	115357306	868120247173286	江西省宜春市高安市瑞州街道S38昌栗高速	28498640
2023-11-26T17:16:22+08:00[Asia/Shanghai]	115359964	868120247173286	江西省宜春市高安市瑞州街道S38昌栗高速	28500553
2023-11-26T17:16:32+08:00[Asia/Shanghai]	115362693	868120247173286	江西省宜春市高安市瑞州街道S38昌栗高速	28502513
2023-11-26T17:16:42+08:00[Asia/Shanghai]	115365448	868120247173286	江西省宜春市高安市祥符镇S38昌栗高速	28504220
2023-11-26T17:16:52+08:00[Asia/Shanghai]	115368524	868120247173286	江西省宜春市高安市祥符镇S38昌栗高速	28505611
2023-11-26T17:17:02+08:00[Asia/Shanghai]	115371715	868120247173286	江西省宜春市高安市祥符镇S38昌栗高速	28506535
2023-11-26T17:17:12+08:00[Asia/Shanghai]	115374871	868120247173286	江西省宜春市高安市祥符镇S38昌栗高速	28507097
2023-11-26T17:17:22+08:00[Asia/Shanghai]	115377902	868120247173286	江西省宜春市高安市祥符镇S38昌栗高速	28507531
2023-11-26T17:17:32+08:00[Asia/Shanghai]	115380817	868120247173286	江西省宜春市高安市祥符镇S38昌栗高速	28507942
2023-11-26T17:17:42+08:00[Asia/Shanghai]	115384035	868120247173286	江西省宜春市高安市祥符镇S38昌栗高速	28508397
2023-11-26T17:18:12+08:00[Asia/Shanghai]	115393715	868120247173286	江西省宜春市高安市祥符镇S38昌栗高速	28510088
2023-11-26T17:18:22+08:00[Asia/Shanghai]	115396702	868120247173286	江西省宜春市高安市祥符镇S38昌栗高速	28510986
2023-11-26T17:18:32+08:00[Asia/Shanghai]	115399546	868120247173286	江西省宜春市高安市祥符镇S38昌栗高速	28512064
2023-11-26T17:18:42+08:00[Asia/Shanghai]	115402248	868120247173286	江西省宜春市高安市祥符镇S38昌栗高速	28513115
2023-11-26T17:18:52+08:00[Asia/Shanghai]	115404986	868120247173286	江西省宜春市高安市祥符镇S38昌栗高速	28514195
2023-11-26T17:19:02+08:00[Asia/Shanghai]	115407848	868120247173286	江西省宜春市高安市祥符镇S38昌栗高速	28515320
2023-11-26T17:19:12+08:00[Asia/Shanghai]	115410844	868120247173286	江西省宜春市高安市祥符镇S38昌栗高速	28516495
2023-11-26T17:19:22+08:00[Asia/Shanghai]	115413831	868120247173286	江西省宜春市高安市祥符镇S38昌栗高速	28517675
2023-11-26T17:19:32+08:00[Asia/Shanghai]	115416666	868120247173286	江西省宜春市高安市祥符镇S38昌栗高速	28518777
2023-11-26T17:19:42+08:00[Asia/Shanghai]	115419582	868120247173286	江西省宜春市高安市祥符镇S38昌栗高速	28519657
2023-11-26T17:19:52+08:00[Asia/Shanghai]	115422755	868120247173286	江西省宜春市高安市祥符镇S38昌栗高速	28520182
2023-11-26T17:20:02+08:00[Asia/Shanghai]	115425680	868120247173286	江西省宜春市高安市祥符镇S38昌栗高速	28520304
2023-11-26T17:20:12+08:00[Asia/Shanghai]	115428364	868120247173286	江西省宜春市高安市祥符镇S38昌栗高速	28520104
2023-11-26T17:20:22+08:00[Asia/Shanghai]	115430826	868120247173286	江西省宜春市高安市祥符镇S38昌栗高速	28519657
2023-11-26T17:20:32+08:00[Asia/Shanghai]	115433315	868120247173286	江西省宜春市高安市祥符镇S38昌栗高速	28518919
2023-11-26T17:20:42+08:00[Asia/Shanghai]	115435742	868120247173286	江西省宜春市高安市祥符镇S38昌栗高速	28517900
2023-11-26T17:20:52+08:00[Asia/Shanghai]	115437946	868120247173286	江西省宜春市高安市祥符镇S38昌栗高速	28516686
2023-11-26T17:21:02+08:00[Asia/Shanghai]	115440008	868120247173286	江西省宜春市高安市祥符镇S38昌栗高速	28515193
2023-11-26T17:21:12+08:00[Asia/Shanghai]	115441982	868120247173286	江西省宜春市高安市祥符镇S38昌栗高速	28513355
2023-11-26T17:21:22+08:00[Asia/Shanghai]	115443804	868120247173286	江西省宜春市高安市祥符镇S38昌栗高速	28511364
2023-11-26T17:21:32+08:00[Asia/Shanghai]	115445653	868120247173286	江西省宜春市高安市祥符镇S38昌栗高速	28509622
2023-11-26T17:21:42+08:00[Asia/Shanghai]	115447582	868120247173286	江西省宜春市高安市祥符镇S38昌栗高速	28508235
2023-11-26T17:21:52+08:00[Asia/Shanghai]	115449777	868120247173286	江西省宜春市高安市祥符镇S38昌栗高速	28507011
2023-11-26T17:22:02+08:00[Asia/Shanghai]	115452133	868120247173286	江西省宜春市高安市祥符镇S38昌栗高速	28506037
2023-11-26T17:22:12+08:00[Asia/Shanghai]	115454675	868120247173286	江西省宜春市高安市祥符镇S38昌栗高速	28505313
2023-11-26T17:22:22+08:00[Asia/Shanghai]	115457306	868120247173286	江西省宜春市高安市祥符镇S38昌栗高速	28504893
2023-11-26T17:22:32+08:00[Asia/Shanghai]	115460088	868120247173286	江西省宜春市高安市祥符镇S38昌栗高速	28504777
2023-11-26T17:22:42+08:00[Asia/Shanghai]	115463066	868120247173286	江西省宜春市高安市祥符镇S38昌栗高速	28504846
2023-11-26T17:22:52+08:00[Asia/Shanghai]	115465733	868120247173286	江西省宜春市高安市祥符镇S38昌栗高速	28504911
2023-11-26T17:23:02+08:00[Asia/Shanghai]	115468097	868120247173286	江西省宜春市高安市祥符镇S38昌栗高速	28504973
2023-11-26T17:23:12+08:00[Asia/Shanghai]	115470604	868120247173286	江西省宜春市高安市祥符镇S38昌栗高速	28505033
2023-11-26T17:23:22+08:00[Asia/Shanghai]	115473324	868120247173286	江西省宜春市高安市大城镇S38昌栗高速	28505095
2023-11-26T17:23:32+08:00[Asia/Shanghai]	115475902	868120247173286	江西省宜春市高安市大城镇S38昌栗高速	28505162
2023-11-26T17:23:42+08:00[Asia/Shanghai]	115478613	868120247173286	江西省宜春市高安市大城镇S38昌栗高速	28505224
2023-11-26T17:23:52+08:00[Asia/Shanghai]	115481271	868120247173286	江西省宜春市高安市大城镇S38昌栗高速	28505293
2023-11-26T17:24:02+08:00[Asia/Shanghai]	115483902	868120247173286	江西省宜春市高安市大城镇S38昌栗高速	28505346
2023-11-26T17:24:12+08:00[Asia/Shanghai]	115486506	868120247173286	江西省宜春市高安市大城镇S38昌栗高速	28505213
2023-11-26T17:24:22+08:00[Asia/Shanghai]	115489057	868120247173286	江西省宜春市高安市大城镇S38昌栗高速	28504771
2023-11-26T17:24:32+08:00[Asia/Shanghai]	115491555	868120247173286	江西省宜春市高安市大城镇S38昌栗高速	28504017
2023-11-26T17:24:42+08:00[Asia/Shanghai]	115493982	868120247173286	江西省宜春市高安市大城镇S38昌栗高速	28502933
2023-11-26T17:24:52+08:00[Asia/Shanghai]	115496204	868120247173286	江西省宜春市高安市大城镇S38昌栗高速	28501557
2023-11-26T17:25:02+08:00[Asia/Shanghai]	115498177	868120247173286	江西省宜春市高安市大城镇S38昌栗高速	28499946
2023-11-26T17:25:12+08:00[Asia/Shanghai]	115499902	868120247173286	江西省宜春市高安市大城镇S38昌栗高速	28498360
2023-11-26T17:25:22+08:00[Asia/Shanghai]	115501724	868120247173286	江西省宜春市高安市大城镇S38昌栗高速	28496944
2023-11-26T17:25:32+08:00[Asia/Shanghai]	115503662	868120247173286	江西省宜春市高安市大城镇S38昌栗高速	28495740
2023-11-26T17:25:42+08:00[Asia/Shanghai]	115506133	868120247173286	江西省宜春市高安市大城镇S38昌栗高速	28494595
2023-11-26T17:25:52+08:00[Asia/Shanghai]	115508915	868120247173286	江西省宜春市高安市大城镇S38昌栗高速	28493731
2023-11-26T17:26:02+08:00[Asia/Shanghai]	115511786	868120247173286	江西省宜春市高安市大城镇S38昌栗高速	28493222
2023-11-26T17:26:12+08:00[Asia/Shanghai]	115514764	868120247173286	江西省宜春市高安市大城镇S38昌栗高速	28493086
2023-11-26T17:26:22+08:00[Asia/Shanghai]	115517546	868120247173286	江西省宜春市高安市大城镇S38昌栗高速	28493306
2023-11-26T17:26:32+08:00[Asia/Shanghai]	115520133	868120247173286	江西省宜春市高安市大城镇S38昌栗高速	28493824
2023-11-26T17:26:42+08:00[Asia/Shanghai]	115522746	868120247173286	江西省宜春市高安市大城镇S38昌栗高速	28494653
2023-11-26T17:26:52+08:00[Asia/Shanghai]	115525439	868120247173286	江西省宜春市高安市大城镇S38昌栗高速高安东服务区(昌栗高速上栗方向)	28495597
2023-11-26T17:27:02+08:00[Asia/Shanghai]	115528177	868120247173286	江西省宜春市高安市大城镇S38昌栗高速高安东服务区(昌栗高速南昌方向)	28496546
2023-11-26T17:27:12+08:00[Asia/Shanghai]	115530773	868120247173286	江西省宜春市高安市大城镇S38昌栗高速	28497453
2023-11-26T17:27:22+08:00[Asia/Shanghai]	115533155	868120247173286	江西省宜春市高安市大城镇S38昌栗高速	28498284
2023-11-26T17:27:32+08:00[Asia/Shanghai]	115535688	868120247173286	江西省宜春市高安市大城镇S38昌栗高速	28499171
2023-11-26T17:27:42+08:00[Asia/Shanghai]	115538560	868120247173286	江西省宜春市高安市大城镇S38昌栗高速	28500140
2023-11-26T17:27:52+08:00[Asia/Shanghai]	115541751	868120247173286	江西省宜春市高安市大城镇S38昌栗高速	28501248
2023-11-26T17:28:02+08:00[Asia/Shanghai]	115544879	868120247173286	江西省宜春市高安市大城镇S38昌栗高速	28502326
2023-11-26T17:28:12+08:00[Asia/Shanghai]	115548053	868120247173286	江西省宜春市高安市大城镇S38昌栗高速	28503260
2023-11-26T17:28:22+08:00[Asia/Shanghai]	115551546	868120247173286	江西省宜春市高安市大城镇S38昌栗高速	28503991
2023-11-26T17:28:32+08:00[Asia/Shanghai]	115555013	868120247173286	江西省南昌市新建区石岗镇S38昌栗高速	28504444
2023-11-26T17:28:42+08:00[Asia/Shanghai]	115558382	868120247173286	江西省南昌市新建区石岗镇S38昌栗高速	28504664
2023-11-26T17:28:52+08:00[Asia/Shanghai]	115561555	868120247173286	江西省南昌市新建区石岗镇S38昌栗高速	28504846
2023-11-26T17:29:02+08:00[Asia/Shanghai]	115564826	868120247173286	江西省南昌市新建区石岗镇S38昌栗高速	28505135
2023-11-26T17:29:12+08:00[Asia/Shanghai]	115568000	868120247173286	江西省南昌市新建区石岗镇S38昌栗高速	28505640
2023-11-26T17:29:22+08:00[Asia/Shanghai]	115570897	868120247173286	江西省南昌市新建区石岗镇S38昌栗高速	28506311
2023-11-26T17:29:32+08:00[Asia/Shanghai]	115573662	868120247173286	江西省南昌市新建区石岗镇S38昌栗高速	28507177
2023-11-26T17:29:42+08:00[Asia/Shanghai]	115576542	868120247173286	江西省南昌市新建区石岗镇S38昌栗高速	28508271
2023-11-26T17:29:52+08:00[Asia/Shanghai]	115579297	868120247173286	江西省南昌市新建区石岗镇S38昌栗高速	28509533
2023-11-26T17:30:02+08:00[Asia/Shanghai]	115582062	868120247173286	江西省南昌市新建区石岗镇S38昌栗高速	28510968
2023-11-26T17:30:12+08:00[Asia/Shanghai]	115584764	868120247173286	江西省南昌市新建区石岗镇S38昌栗高速	28512386
2023-11-26T17:30:22+08:00[Asia/Shanghai]	115587431	868120247173286	江西省南昌市新建区石岗镇S38昌栗高速	28513793
2023-11-26T17:30:32+08:00[Asia/Shanghai]	115589991	868120247173286	江西省南昌市新建区石岗镇S38昌栗高速	28515055
2023-11-26T17:30:42+08:00[Asia/Shanghai]	115592746	868120247173286	江西省南昌市新建区石岗镇S38昌栗高速	28516191
2023-11-26T17:30:52+08:00[Asia/Shanghai]	115595733	868120247173286	江西省南昌市新建区石岗镇S38昌栗高速	28517191
2023-11-26T17:31:02+08:00[Asia/Shanghai]	115598888	868120247173286	江西省南昌市新建区西山镇S38昌栗高速	28517993
2023-11-26T17:31:12+08:00[Asia/Shanghai]	115602097	868120247173286	江西省南昌市新建区西山镇S38昌栗高速	28518580
2023-11-26T17:31:22+08:00[Asia/Shanghai]	115605111	868120247173286	江西省南昌市新建区西山镇S38昌栗高速	28518946
2023-11-26T17:31:32+08:00[Asia/Shanghai]	115608088	868120247173286	江西省南昌市新建区西山镇S38昌栗高速	28519282
2023-11-26T17:31:42+08:00[Asia/Shanghai]	115610853	868120247173286	江西省南昌市新建区西山镇S38昌栗高速	28519628
2023-11-26T17:31:52+08:00[Asia/Shanghai]	115612675	868120247173286	江西省南昌市新建区西山镇S38昌栗高速	28519917
2023-11-26T17:32:02+08:00[Asia/Shanghai]	115614604	868120247173286	江西省南昌市新建区西山镇S38昌栗高速	28520280
2023-11-26T17:32:12+08:00[Asia/Shanghai]	115617031	868120247173286	江西省南昌市新建区西山镇S38昌栗高速	28520795
2023-11-26T17:32:22+08:00[Asia/Shanghai]	115619662	868120247173286	江西省南昌市新建区西山镇S38昌栗高速	28521533
2023-11-26T17:32:32+08:00[Asia/Shanghai]	115622444	868120247173286	江西省南昌市新建区西山镇S38昌栗高速	28522420
2023-11-26T17:32:42+08:00[Asia/Shanghai]	115625360	868120247173286	江西省南昌市新建区西山镇S38昌栗高速	28523375
[truncated: 57,922 more rows]
