# Supplementary material for: An enhanced iTransformer-based early warning system for predicting automotive rental contract breaches
Source: PLoS One. 2025 Mar 20;20(3):e0319786. doi: 10.1371/journal.pone.0319786 (PMC11925311; doi:10.1371/journal.pone.0319786)
Supplement: S2 Data — (GZ) [file pone.0319786.s002.gz]

Archive with 2 entries (2 files):
- 1864710057218777.csv
- 952092581977.csv
