# Supplementary material for: An enhanced iTransformer-based early warning system for predicting automotive rental contract breaches
Source: PLoS One. 2025 Mar 20;20(3):e0319786. doi: 10.1371/journal.pone.0319786 (PMC11925311; doi:10.1371/journal.pone.0319786)
Supplement: S4 Data — (GZ) [file pone.0319786.s004.gz › 1868053057509804.csv]

gps_time	lng	imei	position	lat
2023-01-01T00:00:54+08:00[Asia/Shanghai]	120540223	1868053057509804	江苏省苏州市吴中区横泾街道滨湖大道	31136545
2023-01-01T00:01:24+08:00[Asia/Shanghai]	120540195	1868053057509804	江苏省苏州市吴中区横泾街道滨湖大道	31136355
2023-01-01T00:14:12+08:00[Asia/Shanghai]	120540148	1868053057509804	江苏省 苏州市 吴中区 滨湖大道 靠近林渡陶庐2号停车场	31135989
2023-01-01T00:14:15+08:00[Asia/Shanghai]	120540148	1868053057509804	江苏省 苏州市 吴中区 滨湖大道 靠近林渡陶庐2号停车场	31135989
2023-01-01T00:14:18+08:00[Asia/Shanghai]	120540148	1868053057509804	江苏省 苏州市 吴中区 滨湖大道 靠近林渡陶庐2号停车场	31135989
2023-01-01T00:14:20+08:00[Asia/Shanghai]	120540148	1868053057509804	江苏省 苏州市 吴中区 滨湖大道 靠近林渡陶庐2号停车场	31135989
2023-01-01T00:14:49+08:00[Asia/Shanghai]	120540258	1868053057509804	江苏省苏州市吴中区横泾街道滨湖大道	31136486
2023-01-01T00:15:19+08:00[Asia/Shanghai]	120540286	1868053057509804	江苏省苏州市吴中区横泾街道滨湖大道	31136530
2023-01-01T00:15:49+08:00[Asia/Shanghai]	120540173	1868053057509804	江苏省苏州市吴中区横泾街道滨湖大道	31137141
2023-01-01T00:16:19+08:00[Asia/Shanghai]	120539894	1868053057509804	江苏省苏州市吴中区横泾街道滨湖大道	31139013
2023-01-01T00:16:50+08:00[Asia/Shanghai]	120539368	1868053057509804	江苏省苏州市吴中区横泾街道林渡陶庐2号停车场	31144018
2023-01-01T00:17:11+08:00[Asia/Shanghai]	120539016	1868053057509804	江苏省苏州市吴中区横泾街道新光路苏州林渡陶庐民宿	31146773
2023-01-01T00:17:17+08:00[Asia/Shanghai]	120538671	1868053057509804	江苏省苏州市吴中区横泾街道新光路苏州林渡陶庐民宿	31146866
2023-01-01T00:17:21+08:00[Asia/Shanghai]	120538173	1868053057509804	江苏省苏州市吴中区横泾街道新光路苏州林渡陶庐民宿	31146774
2023-01-01T00:17:35+08:00[Asia/Shanghai]	120536028	1868053057509804	江苏省苏州市吴中区横泾街道新光路	31146383
2023-01-01T00:17:46+08:00[Asia/Shanghai]	120534661	1868053057509804	江苏省苏州市吴中区横泾街道新光路	31146214
2023-01-01T00:18:05+08:00[Asia/Shanghai]	120534268	1868053057509804	江苏省苏州市吴中区横泾街道新光路	31147750
2023-01-01T00:18:20+08:00[Asia/Shanghai]	120533415	1868053057509804	江苏省苏州市吴中区横泾街道新光路	31149515
2023-01-01T00:18:33+08:00[Asia/Shanghai]	120533269	1868053057509804	江苏省苏州市吴中区横泾街道新光路	31149948
2023-01-01T00:18:39+08:00[Asia/Shanghai]	120532760	1868053057509804	江苏省苏州市吴中区横泾街道泾南路	31150001
2023-01-01T00:18:50+08:00[Asia/Shanghai]	120530101	1868053057509804	江苏省苏州市吴中区横泾街道泾南路	31149680
2023-01-01T00:19:05+08:00[Asia/Shanghai]	120526591	1868053057509804	江苏省苏州市吴中区横泾街道泾南路	31149240
2023-01-01T00:19:36+08:00[Asia/Shanghai]	120522971	1868053057509804	江苏省苏州市吴中区横泾街道泾南路	31148798
2023-01-01T00:20:07+08:00[Asia/Shanghai]	120521156	1868053057509804	江苏省苏州市吴中区横泾街道泾南路	31148530
2023-01-01T00:20:37+08:00[Asia/Shanghai]	120516168	1868053057509804	江苏省苏州市吴中区横泾街道泾南路	31148080
2023-01-01T00:20:41+08:00[Asia/Shanghai]	120515791	1868053057509804	江苏省苏州市吴中区横泾街道东山大道	31148115
2023-01-01T00:20:47+08:00[Asia/Shanghai]	120515665	1868053057509804	江苏省苏州市吴中区横泾街道东山大道	31148546
2023-01-01T00:21:07+08:00[Asia/Shanghai]	120515790	1868053057509804	江苏省苏州市吴中区横泾街道东山大道	31152561
2023-01-01T00:21:37+08:00[Asia/Shanghai]	120515675	1868053057509804	江苏省苏州市吴中区横泾街道东山大道	31159074
2023-01-01T00:22:07+08:00[Asia/Shanghai]	120515470	1868053057509804	江苏省苏州市吴中区横泾街道东山大道	31164176
2023-01-01T00:22:37+08:00[Asia/Shanghai]	120515451	1868053057509804	江苏省苏州市吴中区横泾街道东山大道	31164475
2023-01-01T00:23:16+08:00[Asia/Shanghai]	120515445	1868053057509804	江苏省苏州市吴中区横泾街道东山大道	31164965
2023-01-01T00:23:46+08:00[Asia/Shanghai]	120515256	1868053057509804	江苏省苏州市吴中区横泾街道东山大道	31168713
2023-01-01T00:24:17+08:00[Asia/Shanghai]	120515066	1868053057509804	江苏省苏州市吴中区横泾街道东山大道	31170103
2023-01-01T00:24:48+08:00[Asia/Shanghai]	120514720	1868053057509804	江苏省苏州市吴中区临湖镇东山大道	31172540
2023-01-01T00:25:18+08:00[Asia/Shanghai]	120514486	1868053057509804	江苏省苏州市吴中区临湖镇东山大道	31173975
2023-01-01T00:25:48+08:00[Asia/Shanghai]	120513758	1868053057509804	江苏省苏州市吴中区临湖镇东山大道苏州力维钢材城	31179290
2023-01-01T00:26:16+08:00[Asia/Shanghai]	120513798	1868053057509804	江苏省苏州市吴中区胥口镇东山大道苏州宇航普洛斯物流园	31183271
2023-01-01T00:26:46+08:00[Asia/Shanghai]	120513850	1868053057509804	江苏省苏州市吴中区胥口镇东山大道苏州宇航普洛斯物流园	31184415
2023-01-01T00:27:17+08:00[Asia/Shanghai]	120513908	1868053057509804	江苏省苏州市吴中区胥口镇东山大道	31186891
2023-01-01T00:27:47+08:00[Asia/Shanghai]	120514150	1868053057509804	江苏省苏州市吴中区横泾街道东山大道	31192271
2023-01-01T00:28:17+08:00[Asia/Shanghai]	120514255	1868053057509804	江苏省苏州市吴中区横泾街道东山大道	31195948
2023-01-01T00:28:47+08:00[Asia/Shanghai]	120514283	1868053057509804	江苏省苏州市吴中区横泾街道东山大道	31196066
2023-01-01T00:29:17+08:00[Asia/Shanghai]	120514408	1868053057509804	江苏省苏州市吴中区横泾街道东山大道	31197576
2023-01-01T00:29:47+08:00[Asia/Shanghai]	120514363	1868053057509804	江苏省苏州市吴中区横泾街道东山大道	31202765
2023-01-01T00:30:06+08:00[Asia/Shanghai]	120513448	1868053057509804	江苏省苏州市吴中区横泾街道中环西线	31207318
2023-01-01T00:30:36+08:00[Asia/Shanghai]	120511996	1868053057509804	江苏省苏州市吴中区胥口镇东山大道苏州市宏泰塑业有限公司	31214715
2023-01-01T00:30:52+08:00[Asia/Shanghai]	120511486	1868053057509804	江苏省苏州市吴中区胥口镇中环西线	31218458
2023-01-01T00:31:22+08:00[Asia/Shanghai]	120517075	1868053057509804	江苏省苏州市吴中区木渎镇中环西线聚萃创业园	31222563
2023-01-01T00:31:36+08:00[Asia/Shanghai]	120520230	1868053057509804	江苏省苏州市吴中区木渎镇木东路	31225146
2023-01-01T00:32:06+08:00[Asia/Shanghai]	120524141	1868053057509804	江苏省苏州市吴中区木渎镇姑苏工业小区	31231150
2023-01-01T00:32:22+08:00[Asia/Shanghai]	120524284	1868053057509804	江苏省苏州市吴中区木渎镇金枫南路木渎金桥工业园53号工业区	31234701
2023-01-01T00:32:52+08:00[Asia/Shanghai]	120524440	1868053057509804	江苏省苏州市吴中区木渎镇金枫南路	31240138
2023-01-01T00:32:54+08:00[Asia/Shanghai]	120524425	1868053057509804	江苏省苏州市吴中区木渎镇金枫南路	31240295
2023-01-01T00:33+08:00[Asia/Shanghai]	120524963	1868053057509804	江苏省苏州市吴中区木渎镇宝带西路	31240423
2023-01-01T00:33:07+08:00[Asia/Shanghai]	120526286	1868053057509804	江苏省苏州市吴中区木渎镇宝带西路怀古阁古典家具	31240503
2023-01-01T00:33:37+08:00[Asia/Shanghai]	120533078	1868053057509804	江苏省苏州市吴中区木渎镇宝带西路山陵文化和合山墓区	31241580
2023-01-01T00:33:52+08:00[Asia/Shanghai]	120535720	1868053057509804	江苏省苏州市吴中区木渎镇宝带西路凤凰公墓凤凰墓区(宝带西路)	31242328
2023-01-01T00:33:55+08:00[Asia/Shanghai]	120535981	1868053057509804	江苏省苏州市吴中区木渎镇宝带西路凤凰公墓凤凰墓区(宝带西路)	31242408
2023-01-01T00:33:58+08:00[Asia/Shanghai]	120536065	1868053057509804	江苏省苏州市吴中区木渎镇宝带西路凤凰公墓凤凰墓区(宝带西路)	31242520
2023-01-01T00:34:22+08:00[Asia/Shanghai]	120534686	1868053057509804	江苏省苏州市吴中区木渎镇珠江路山陵文化和合山墓区	31245313
2023-01-01T00:35:06+08:00[Asia/Shanghai]	120534646	1868053057509804	江苏省苏州市吴中区木渎镇珠江路莱克木渎工业园	31245765
2023-01-01T00:35:37+08:00[Asia/Shanghai]	120535886	1868053057509804	江苏省苏州市吴中区木渎镇珠江路苏州万佳电器有限公司	31250258
2023-01-01T00:36:07+08:00[Asia/Shanghai]	120535690	1868053057509804	江苏省苏州市吴中区木渎镇珠江南路	31252478
2023-01-01T00:36:37+08:00[Asia/Shanghai]	120535391	1868053057509804	江苏省苏州市吴中区木渎镇珠江路木渎凯马广场	31255978
2023-01-01T00:37:07+08:00[Asia/Shanghai]	120535396	1868053057509804	江苏省苏州市吴中区木渎镇珠江路木渎凯马广场	31255998
2023-01-01T00:37:37+08:00[Asia/Shanghai]	120534516	1868053057509804	江苏省苏州市吴中区木渎镇珠江路木渎凯马广场	31259378
2023-01-01T00:38:07+08:00[Asia/Shanghai]	120533731	1868053057509804	江苏省苏州市吴中区木渎镇珠江路西跨塘村	31264683
2023-01-01T00:38:37+08:00[Asia/Shanghai]	120533665	1868053057509804	江苏省苏州市吴中区木渎镇珠江路西跨塘村	31265695
2023-01-01T04:34:11+08:00[Asia/Shanghai]	120533385	1868053057509804	江苏省苏州市吴中区木渎镇珠江路天隆大厦	31267290
2023-01-01T04:34:46+08:00[Asia/Shanghai]	120533383	1868053057509804	江苏省苏州市吴中区木渎镇珠江路天隆大厦	31268578
2023-01-01T04:35:15+08:00[Asia/Shanghai]	120533600	1868053057509804	江苏省苏州市吴中区木渎镇金长路木渎珠江路工业区	31268801
2023-01-01T04:35:45+08:00[Asia/Shanghai]	120537926	1868053057509804	江苏省苏州市吴中区木渎镇如家公寓木渎南浜工业园	31269098
2023-01-01T04:36:15+08:00[Asia/Shanghai]	120538691	1868053057509804	江苏省苏州市吴中区木渎镇金长路木渎南浜工业园	31269168
2023-01-01T04:36:45+08:00[Asia/Shanghai]	120538828	1868053057509804	江苏省苏州市吴中区木渎镇金长路木渎南浜工业园	31269181
2023-01-01T04:39:39+08:00[Asia/Shanghai]	120541896	1868053057509804	江苏省苏州市吴中区木渎镇汾湖路爱建电器	31269176
2023-01-01T04:39:42+08:00[Asia/Shanghai]	120541893	1868053057509804	江苏省苏州市吴中区木渎镇汾湖路爱建电器	31269066
2023-01-01T04:40:08+08:00[Asia/Shanghai]	120541971	1868053057509804	江苏省苏州市吴中区木渎镇汾湖路枫瑞公寓	31268366
2023-01-01T04:40:38+08:00[Asia/Shanghai]	120542021	1868053057509804	江苏省苏州市吴中区木渎镇汾湖路苏州市惠利包装有限公司	31267555
2023-01-01T04:41:08+08:00[Asia/Shanghai]	120542053	1868053057509804	江苏省苏州市吴中区木渎镇汾湖路苏州市惠利包装有限公司	31267018
2023-01-01T04:41:38+08:00[Asia/Shanghai]	120542096	1868053057509804	江苏省苏州市吴中区木渎镇汾湖路苏州市惠利包装有限公司	31266998
2023-01-01T04:42:08+08:00[Asia/Shanghai]	120542106	1868053057509804	江苏省苏州市吴中区木渎镇汾湖路苏州市惠利包装有限公司	31267000
2023-01-01T04:44:23+08:00[Asia/Shanghai]	120542178	1868053057509804	江苏省苏州市吴中区木渎镇枫瑞路好又多购物广场	31266395
2023-01-01T04:44:53+08:00[Asia/Shanghai]	120542224	1868053057509804	江苏省苏州市吴中区木渎镇枫瑞路	31265056
2023-01-01T04:45:24+08:00[Asia/Shanghai]	120542436	1868053057509804	江苏省苏州市吴中区木渎镇枫瑞路汾湖小区一期	31262956
2023-01-01T04:45:54+08:00[Asia/Shanghai]	120542628	1868053057509804	江苏省苏州市吴中区木渎镇枫瑞路木渎凯马广场	31261543
2023-01-01T04:46:25+08:00[Asia/Shanghai]	120542684	1868053057509804	江苏省苏州市吴中区木渎镇枫瑞路木渎凯马广场	31260651
2023-01-01T04:46:41+08:00[Asia/Shanghai]	120542881	1868053057509804	江苏省苏州市吴中区木渎镇中山东路木渎凯马广场	31260176
2023-01-01T04:46:54+08:00[Asia/Shanghai]	120544253	1868053057509804	江苏省苏州市吴中区木渎镇中山东路木渎凯马广场	31260050
2023-01-01T04:47:24+08:00[Asia/Shanghai]	120550521	1868053057509804	江苏省苏州市吴中区木渎镇中山东路苏胥坊商业广场	31260886
2023-01-01T04:47:54+08:00[Asia/Shanghai]	120556793	1868053057509804	江苏省苏州市吴中区木渎镇中山东路上坤水岸四季花园	31262786
2023-01-01T04:48:08+08:00[Asia/Shanghai]	120559038	1868053057509804	江苏省苏州市吴中区木渎镇晋源路巨塔花园	31263265
2023-01-01T04:48:38+08:00[Asia/Shanghai]	120562511	1868053057509804	江苏省苏州市虎丘区狮山街道苏福快速路华能苏州热电有限责任公司	31263731
2023-01-01T04:48:53+08:00[Asia/Shanghai]	120565551	1868053057509804	江苏省苏州市虎丘区狮山街道晋源路	31263808
2023-01-01T04:49:23+08:00[Asia/Shanghai]	120570080	1868053057509804	江苏省苏州市虎丘区横塘街道苏福快速路居艺空间	31266875
2023-01-01T04:49:38+08:00[Asia/Shanghai]	120570799	1868053057509804	江苏省苏州市虎丘区横塘街道苏福快速路居艺空间	31269820
2023-01-01T04:50:08+08:00[Asia/Shanghai]	120577813	1868053057509804	江苏省苏州市虎丘区横塘街道苏福快速路晋源花园1期	31272961
2023-01-01T04:50:23+08:00[Asia/Shanghai]	120580906	1868053057509804	江苏省苏州市虎丘区横塘街道晋源路106号晋源水岸花苑南区	31273380
2023-01-01T04:50:53+08:00[Asia/Shanghai]	120589488	1868053057509804	江苏省苏州市姑苏区吴门桥街道苏福快速路	31275251
2023-01-01T04:51:08+08:00[Asia/Shanghai]	120591205	1868053057509804	江苏省苏州市姑苏区吴门桥街道南环西路	31276056
2023-01-01T04:51:15+08:00[Asia/Shanghai]	120591860	1868053057509804	江苏省苏州市姑苏区吴门桥街道南环西路	31276090
2023-01-01T04:51:38+08:00[Asia/Shanghai]	120591636	1868053057509804	江苏省苏州市姑苏区吴门桥街道西环快速路	31274835
2023-01-01T04:51:53+08:00[Asia/Shanghai]	120590148	1868053057509804	江苏省苏州市姑苏区吴门桥街道西环快速路	31275933
2023-01-01T04:52:23+08:00[Asia/Shanghai]	120590490	1868053057509804	江苏省苏州市姑苏区吴门桥街道苏州公交解放西路换乘枢纽站	31277471
2023-01-01T04:52:38+08:00[Asia/Shanghai]	120590981	1868053057509804	江苏省苏州市姑苏区吴门桥街道南环西路194号	31276611
2023-01-01T04:53:08+08:00[Asia/Shanghai]	120587553	1868053057509804	江苏省苏州市姑苏区吴门桥街道南环西路	31274671
2023-01-01T04:53:24+08:00[Asia/Shanghai]	120584923	1868053057509804	江苏省苏州市姑苏区吴门桥街道苏福快速路梅亭苑	31274146
2023-01-01T04:53:54+08:00[Asia/Shanghai]	120578161	1868053057509804	江苏省苏州市虎丘区横塘街道南环西路晋源花园1期	31273235
2023-01-01T04:54:09+08:00[Asia/Shanghai]	120573898	1868053057509804	江苏省苏州市虎丘区横塘街道苏福快速路现代装饰广场(苏福路)	31271838
2023-01-01T04:54:39+08:00[Asia/Shanghai]	120569946	1868053057509804	江苏省苏州市虎丘区横塘街道苏福快速路横山体育公园	31266995
2023-01-01T04:54:55+08:00[Asia/Shanghai]	120568096	1868053057509804	江苏省苏州市虎丘区横塘街道苏福快速路	31264273
2023-01-01T04:55:25+08:00[Asia/Shanghai]	120560591	1868053057509804	江苏省苏州市虎丘区狮山街道晋源路宝博建材展示大厅	31263703
2023-01-01T04:55:40+08:00[Asia/Shanghai]	120557096	1868053057509804	江苏省苏州市吴中区木渎镇中山东路上坤水岸四季花园	31263064
2023-01-01T04:56:10+08:00[Asia/Shanghai]	120549871	1868053057509804	江苏省苏州市吴中区木渎镇长江路	31261086
2023-01-01T04:56:25+08:00[Asia/Shanghai]	120545495	1868053057509804	江苏省苏州市吴中区木渎镇苏福快速路木渎凯马广场	31260305
2023-01-01T04:56:55+08:00[Asia/Shanghai]	120537714	1868053057509804	江苏省苏州市吴中区木渎镇苏福快速路木渎凯马广场	31259563
2023-01-01T04:57:10+08:00[Asia/Shanghai]	120534248	1868053057509804	江苏省苏州市吴中区木渎镇苏福快速路大运城	31258778
2023-01-01T04:57:40+08:00[Asia/Shanghai]	120529621	1868053057509804	江苏省苏州市吴中区木渎镇中山东路大运城	31258466
2023-01-01T04:57:55+08:00[Asia/Shanghai]	120527720	1868053057509804	江苏省苏州市吴中区木渎镇中山东路	31258326
2023-01-01T04:58:03+08:00[Asia/Shanghai]	120527276	1868053057509804	江苏省苏州市吴中区木渎镇中山东路	31258294
2023-01-01T04:58:11+08:00[Asia/Shanghai]	120527053	1868053057509804	江苏省苏州市吴中区木渎镇中环西线	31258815
2023-01-01T04:58:25+08:00[Asia/Shanghai]	120526943	1868053057509804	江苏省苏州市吴中区木渎镇金枫南路吴中科技创业园	31260771
2023-01-01T04:58:40+08:00[Asia/Shanghai]	120526946	1868053057509804	江苏省苏州市吴中区木渎镇金枫南路773号	31262546
2023-01-01T04:59:10+08:00[Asia/Shanghai]	120527128	1868053057509804	江苏省苏州市吴中区木渎镇花苑东路	31264031
2023-01-01T04:59:16+08:00[Asia/Shanghai]	120527736	1868053057509804	江苏省苏州市吴中区木渎镇花苑东路雍锦园	31264108
2023-01-01T18:10:14+08:00[Asia/Shanghai]	120528723	1868053057509804	江苏省苏州市吴中区木渎镇睿峰	31263353
2023-01-01T18:10:42+08:00[Asia/Shanghai]	120528878	1868053057509804	江苏省苏州市吴中区木渎镇睿峰	31262916
2023-01-01T18:11:08+08:00[Asia/Shanghai]	120529760	1868053057509804	江苏省苏州市吴中区木渎镇睿峰苏州旭鹏精密工业有限公司	31262876
2023-01-01T18:11:10+08:00[Asia/Shanghai]	120529861	1868053057509804	江苏省苏州市吴中区木渎镇睿峰苏州旭鹏精密工业有限公司	31262916
2023-01-01T18:11:17+08:00[Asia/Shanghai]	120530201	1868053057509804	江苏省苏州市吴中区木渎镇椒麻手撕鸡米饭(睿峰店)睿峰	31263105
2023-01-01T18:11:20+08:00[Asia/Shanghai]	120530166	1868053057509804	江苏省苏州市吴中区木渎镇睿峰	31263223
2023-01-01T18:11:25+08:00[Asia/Shanghai]	120530216	1868053057509804	江苏省苏州市吴中区木渎镇花苑东路165号睿峰	31263291
2023-01-01T18:11:29+08:00[Asia/Shanghai]	120530286	1868053057509804	江苏省苏州市吴中区木渎镇花苑东路167号睿峰	31263296
2023-01-01T18:11:33+08:00[Asia/Shanghai]	120530263	1868053057509804	江苏省苏州市吴中区木渎镇花苑东路165号睿峰	31263420
2023-01-01T18:11:40+08:00[Asia/Shanghai]	120530310	1868053057509804	江苏省苏州市吴中区木渎镇花苑东路305号睿峰	31263786
2023-01-01T18:12:10+08:00[Asia/Shanghai]	120530186	1868053057509804	江苏省苏州市吴中区木渎镇花苑东路睿峰	31264201
2023-01-01T18:11:54+08:00[Asia/Shanghai]	120530234	1868053057509804	江苏省苏州市吴中区木渎镇花苑东路睿峰	31264208
2023-01-01T18:12:43+08:00[Asia/Shanghai]	120530578	1868053057509804	江苏省苏州市吴中区木渎镇花苑东路雍锦园	31264365
2023-01-01T18:13:13+08:00[Asia/Shanghai]	120531156	1868053057509804	江苏省苏州市吴中区木渎镇花苑东路东门町	31264365
2023-01-01T18:14:03+08:00[Asia/Shanghai]	120531541	1868053057509804	江苏省苏州市吴中区木渎镇大治路东门町	31263936
2023-01-01T18:14:06+08:00[Asia/Shanghai]	120531563	1868053057509804	江苏省苏州市吴中区木渎镇大治路东门町	31263771
2023-01-01T18:14:33+08:00[Asia/Shanghai]	120531718	1868053057509804	江苏省苏州市吴中区木渎镇大治路东门町	31263160
2023-01-01T18:15:03+08:00[Asia/Shanghai]	120532930	1868053057509804	江苏省苏州市吴中区木渎镇思凯林星河时代新著华庭	31263093
2023-01-01T18:22:42+08:00[Asia/Shanghai]	120531613	1868053057509804	江苏省苏州市吴中区木渎镇花苑东路281号东门町	31264185
2023-01-01T18:23:11+08:00[Asia/Shanghai]	120531573	1868053057509804	江苏省苏州市吴中区木渎镇花苑东路东门町	31264565
2023-01-01T18:23:08+08:00[Asia/Shanghai]	120531580	1868053057509804	江苏省苏州市吴中区木渎镇花苑东路东门町	31264521
2023-01-01T18:23:41+08:00[Asia/Shanghai]	120528980	1868053057509804	江苏省苏州市吴中区木渎镇花苑东路雍锦园	31264480
2023-01-01T18:24:11+08:00[Asia/Shanghai]	120526920	1868053057509804	江苏省苏州市吴中区木渎镇花苑东路雍锦园	31264436
2023-01-01T18:24:41+08:00[Asia/Shanghai]	120526910	1868053057509804	江苏省苏州市吴中区木渎镇花苑东路雍锦园	31264431
2023-01-01T18:26:13+08:00[Asia/Shanghai]	120526625	1868053057509804	江苏省苏州市吴中区木渎镇金枫南路雍锦园	31264190
2023-01-01T18:26:15+08:00[Asia/Shanghai]	120526728	1868053057509804	江苏省苏州市吴中区木渎镇花苑东路雍锦园	31264091
2023-01-01T18:26:16+08:00[Asia/Shanghai]	120526796	1868053057509804	江苏省苏州市吴中区木渎镇花苑东路雍锦园	31264076
2023-01-01T18:26:43+08:00[Asia/Shanghai]	120528488	1868053057509804	江苏省苏州市吴中区木渎镇花苑东路睿峰	31264151
2023-01-01T18:27:13+08:00[Asia/Shanghai]	120528495	1868053057509804	江苏省苏州市吴中区木渎镇花苑东路睿峰	31264156
2023-01-01T18:28:56+08:00[Asia/Shanghai]	120526777	1868053057509804	江苏省苏州市吴中区木渎镇花苑东路137(中环西线东约34米)	31263661
2023-01-01T18:28:59+08:00[Asia/Shanghai]	120526777	1868053057509804	江苏省苏州市吴中区木渎镇花苑东路137(中环西线东约34米)	31263661
2023-01-01T18:29:02+08:00[Asia/Shanghai]	120526777	1868053057509804	江苏省苏州市吴中区木渎镇花苑东路137(中环西线东约34米)	31263661
2023-01-01T18:29:04+08:00[Asia/Shanghai]	120526777	1868053057509804	江苏省苏州市吴中区木渎镇花苑东路137(中环西线东约34米)	31263661
2023-01-01T18:32:53+08:00[Asia/Shanghai]	120526777	1868053057509804	江苏省苏州市吴中区木渎镇花苑东路137(中环西线东约34米)	31263661
2023-01-01T18:32:54+08:00[Asia/Shanghai]	120526777	1868053057509804	江苏省苏州市吴中区木渎镇花苑东路137(中环西线东约34米)	31263661
2023-01-01T18:32:56+08:00[Asia/Shanghai]	120526777	1868053057509804	江苏省苏州市吴中区木渎镇花苑东路137(中环西线东约34米)	31263661
2023-01-01T18:32:58+08:00[Asia/Shanghai]	120526777	1868053057509804	江苏省苏州市吴中区木渎镇花苑东路137(中环西线东约34米)	31263661
2023-01-01T18:33:26+08:00[Asia/Shanghai]	120531468	1868053057509804	江苏省苏州市吴中区木渎镇大治路东门町	31264284
2023-01-01T18:33:29+08:00[Asia/Shanghai]	120531533	1868053057509804	江苏省苏州市吴中区木渎镇花苑东路东门町	31264291
2023-01-01T18:33:32+08:00[Asia/Shanghai]	120531580	1868053057509804	江苏省苏州市吴中区木渎镇花苑东路东门町	31264253
2023-01-01T18:33:56+08:00[Asia/Shanghai]	120531665	1868053057509804	江苏省苏州市吴中区木渎镇大治路东门町	31263256
2023-01-01T18:34:26+08:00[Asia/Shanghai]	120532205	1868053057509804	江苏省苏州市吴中区木渎镇吴记彭城味道土灶台(东门町店)东门町	31263199
2023-01-01T18:34:56+08:00[Asia/Shanghai]	120532556	1868053057509804	江苏省苏州市吴中区木渎镇花苑东路1949号东门町	31263215
2023-01-01T19:04:19+08:00[Asia/Shanghai]	120531856	1868053057509804	江苏省苏州市吴中区木渎镇东门町2幢东门町	31263143
2023-01-01T19:04:20+08:00[Asia/Shanghai]	120531820	1868053057509804	江苏省苏州市吴中区木渎镇东门町2幢东门町	31263154
2023-01-01T19:04:49+08:00[Asia/Shanghai]	120531565	1868053057509804	江苏省苏州市吴中区木渎镇大治路东门町	31263236
2023-01-01T19:05:19+08:00[Asia/Shanghai]	120531625	1868053057509804	江苏省苏州市吴中区木渎镇大治路东门町	31263943
2023-01-01T19:05:49+08:00[Asia/Shanghai]	120531501	1868053057509804	江苏省苏州市吴中区木渎镇大治路东门町	31264201
2023-01-01T19:06:19+08:00[Asia/Shanghai]	120531515	1868053057509804	江苏省苏州市吴中区木渎镇大治路东门町	31264198
2023-01-01T19:06:49+08:00[Asia/Shanghai]	120531510	1868053057509804	江苏省苏州市吴中区木渎镇大治路东门町	31264205
2023-01-01T19:12:06+08:00[Asia/Shanghai]	120531431	1868053057509804	江苏省苏州市吴中区木渎镇大治路雍锦园	31264646
2023-01-01T19:12:07+08:00[Asia/Shanghai]	120531426	1868053057509804	江苏省苏州市吴中区木渎镇大治路雍锦园	31264685
2023-01-01T19:12:08+08:00[Asia/Shanghai]	120531418	1868053057509804	江苏省苏州市吴中区木渎镇大治路雍锦园	31264723
2023-01-01T19:12:13+08:00[Asia/Shanghai]	120530954	1868053057509804	江苏省苏州市吴中区木渎镇花苑东路116号雍锦园	31264855
2023-01-01T19:12:16+08:00[Asia/Shanghai]	120530365	1868053057509804	江苏省苏州市吴中区木渎镇花苑东路120号雍锦园	31264775
2023-01-01T19:12:36+08:00[Asia/Shanghai]	120526586	1868053057509804	江苏省苏州市吴中区木渎镇花苑东路338号雍锦园	31264520
2023-01-01T19:12:40+08:00[Asia/Shanghai]	120526483	1868053057509804	江苏省苏州市吴中区木渎镇中环西线雍锦园	31264503
2023-01-01T19:12:44+08:00[Asia/Shanghai]	120526429	1868053057509804	江苏省苏州市吴中区木渎镇中环西线雍锦园	31264400
2023-01-01T19:12:46+08:00[Asia/Shanghai]	120526486	1868053057509804	江苏省苏州市吴中区木渎镇中环西线雍锦园	31264310
2023-01-01T19:12:52+08:00[Asia/Shanghai]	120527106	1868053057509804	江苏省苏州市吴中区木渎镇花苑东路雍锦园	31264331
2023-01-01T19:13:06+08:00[Asia/Shanghai]	120528735	1868053057509804	江苏省苏州市吴中区木渎镇花苑东路雍锦园	31264366
2023-01-01T19:13:36+08:00[Asia/Shanghai]	120530428	1868053057509804	江苏省苏州市吴中区木渎镇花苑东路睿峰	31264288
2023-01-01T19:14:06+08:00[Asia/Shanghai]	120530525	1868053057509804	江苏省苏州市吴中区木渎镇花苑东路雍锦园	31264316
2023-01-01T19:14:36+08:00[Asia/Shanghai]	120530525	1868053057509804	江苏省苏州市吴中区木渎镇花苑东路雍锦园	31264305
2023-01-01T19:37:35+08:00[Asia/Shanghai]	120529511	1868053057509804	江苏省苏州市吴中区木渎镇花苑东路122号雍锦园	31264713
2023-01-01T19:38+08:00[Asia/Shanghai]	120526313	1868053057509804	江苏省苏州市吴中区木渎镇中环西线雍锦园	31264673
2023-01-01T19:38:01+08:00[Asia/Shanghai]	120526281	1868053057509804	江苏省苏州市吴中区木渎镇中环西线璟萃雅园(建设中)	31264728
2023-01-01T19:38:06+08:00[Asia/Shanghai]	120526518	1868053057509804	江苏省苏州市吴中区木渎镇金枫南路雍锦园	31265953
2023-01-01T19:38:30+08:00[Asia/Shanghai]	120526516	1868053057509804	江苏省苏州市吴中区木渎镇金枫南路349号	31270866
2023-01-01T19:39+08:00[Asia/Shanghai]	120525985	1868053057509804	江苏省苏州市吴中区木渎镇浙建·枫华广场警务室浙建·枫华广场	31272156
2023-01-01T19:38:59+08:00[Asia/Shanghai]	120525963	1868053057509804	江苏省苏州市吴中区木渎镇金枫南路浙建·枫华广场	31272170
2023-01-01T19:39:30+08:00[Asia/Shanghai]	120526456	1868053057509804	江苏省苏州市吴中区木渎镇福乐儿童之家浙建·枫华广场	31271669
2023-01-01T19:40+08:00[Asia/Shanghai]	120526706	1868053057509804	江苏省苏州市吴中区木渎镇金枫南路341号浙建·枫华广场	31271639
2023-01-01T21:55:15+08:00[Asia/Shanghai]	120526416	1868053057509804	江苏省苏州市吴中区木渎镇贝弗优艺术浙建·枫华广场	31271643
2023-01-01T21:55:46+08:00[Asia/Shanghai]	120526490	1868053057509804	江苏省苏州市吴中区木渎镇福乐儿童之家浙建·枫华广场	31271763
2023-01-01T21:55:47+08:00[Asia/Shanghai]	120526460	1868053057509804	江苏省苏州市吴中区木渎镇福乐儿童之家浙建·枫华广场	31271748
2023-01-01T21:55:53+08:00[Asia/Shanghai]	120526313	1868053057509804	江苏省苏州市吴中区木渎镇金枫南路345号浙建·枫华广场	31271288
2023-01-01T21:55:59+08:00[Asia/Shanghai]	120526948	1868053057509804	江苏省苏州市吴中区木渎镇金枫南路171号	31271203
2023-01-01T21:56:27+08:00[Asia/Shanghai]	120527941	1868053057509804	江苏省苏州市吴中区木渎镇博飞健身工作室正荣·幸福城邦	31266338
2023-01-01T22:02:47+08:00[Asia/Shanghai]	120531901	1868053057509804	江苏省苏州市吴中区木渎镇花苑东路东门町	31264395
2023-01-01T22:02:48+08:00[Asia/Shanghai]	120531900	1868053057509804	江苏省苏州市吴中区木渎镇花苑东路东门町	31264381
2023-01-01T22:02:46+08:00[Asia/Shanghai]	120531815	1868053057509804	江苏省苏州市吴中区木渎镇花苑东路东门町	31264376
2023-01-01T22:03:17+08:00[Asia/Shanghai]	120531896	1868053057509804	江苏省苏州市吴中区木渎镇花苑东路东门町	31264356
2023-01-01T22:03:47+08:00[Asia/Shanghai]	120531930	1868053057509804	江苏省苏州市吴中区木渎镇花苑东路东门町	31264341
2023-01-01T22:04:17+08:00[Asia/Shanghai]	120531930	1868053057509804	江苏省苏州市吴中区木渎镇花苑东路东门町	31264341
2023-01-01T22:18:32+08:00[Asia/Shanghai]	120532378	1868053057509804	江苏省苏州市吴中区木渎镇花苑东路东门町	31264313
2023-01-01T22:18:33+08:00[Asia/Shanghai]	120532470	1868053057509804	江苏省苏州市吴中区木渎镇花苑东路东门町	31264308
2023-01-01T22:18:34+08:00[Asia/Shanghai]	120532568	1868053057509804	江苏省苏州市吴中区木渎镇花苑东路东门町	31264310
2023-01-01T22:18:35+08:00[Asia/Shanghai]	120532665	1868053057509804	江苏省苏州市吴中区木渎镇花苑东路东门町	31264311
2023-01-01T22:18:36+08:00[Asia/Shanghai]	120532761	1868053057509804	江苏省苏州市吴中区木渎镇花苑东路东门町	31264320
2023-01-01T22:18:35+08:00[Asia/Shanghai]	120532665	1868053057509804	江苏省苏州市吴中区木渎镇花苑东路东门町	31264311
2023-01-01T22:18:51+08:00[Asia/Shanghai]	120533566	1868053057509804	江苏省苏州市吴中区木渎镇珠江路82号东门町	31264318
2023-01-01T22:18:50+08:00[Asia/Shanghai]	120533530	1868053057509804	江苏省苏州市吴中区木渎镇珠江路82号东门町	31264338
2023-01-01T22:18:52+08:00[Asia/Shanghai]	120533590	1868053057509804	江苏省苏州市吴中区木渎镇珠江路东门町	31264296
2023-01-01T22:18:56+08:00[Asia/Shanghai]	120533658	1868053057509804	江苏省苏州市吴中区木渎镇珠江路东门町	31264116
2023-01-01T22:19:02+08:00[Asia/Shanghai]	120533750	1868053057509804	江苏省苏州市吴中区木渎镇珠江路东门町	31263575
2023-01-01T22:19:32+08:00[Asia/Shanghai]	120534380	1868053057509804	江苏省苏州市吴中区木渎镇珠江路木渎凯马广场	31259871
2023-01-01T22:20:02+08:00[Asia/Shanghai]	120534515	1868053057509804	江苏省苏州市吴中区木渎镇珠江路木渎凯马广场	31258991
2023-01-01T22:19:32+08:00[Asia/Shanghai]	120534380	1868053057509804	江苏省苏州市吴中区木渎镇珠江路木渎凯马广场	31259871
2023-01-01T22:20:35+08:00[Asia/Shanghai]	120534515	1868053057509804	江苏省苏州市吴中区木渎镇珠江路木渎凯马广场	31258995
2023-01-01T22:21:05+08:00[Asia/Shanghai]	120534531	1868053057509804	江苏省苏州市吴中区木渎镇珠江南路木渎凯马广场	31258726
2023-01-01T22:21:18+08:00[Asia/Shanghai]	120534871	1868053057509804	江苏省苏州市吴中区木渎镇苏福快速路木渎凯马广场	31258788
2023-01-01T22:21:32+08:00[Asia/Shanghai]	120538074	1868053057509804	江苏省苏州市吴中区木渎镇中山东路木渎凯马广场	31259413
2023-01-01T22:22:02+08:00[Asia/Shanghai]	120542568	1868053057509804	江苏省苏州市吴中区木渎镇中山东路木渎凯马广场	31260136
2023-01-01T22:22:35+08:00[Asia/Shanghai]	120543081	1868053057509804	江苏省苏州市吴中区木渎镇中山东路木渎凯马广场	31260133
2023-01-01T22:23:05+08:00[Asia/Shanghai]	120548396	1868053057509804	江苏省苏州市吴中区木渎镇中山东路木渎凯马广场	31260276
2023-01-01T22:23:35+08:00[Asia/Shanghai]	120549401	1868053057509804	江苏省苏州市吴中区木渎镇中山东路木渎凯马广场	31260673
2023-01-01T22:23:18+08:00[Asia/Shanghai]	120549475	1868053057509804	江苏省苏州市吴中区木渎镇苏福快速路木渎凯马广场	31260811
2023-01-01T22:24+08:00[Asia/Shanghai]	120549479	1868053057509804	江苏省苏州市吴中区木渎镇中山东路木渎凯马广场	31260586
2023-01-01T22:24:07+08:00[Asia/Shanghai]	120550275	1868053057509804	江苏省苏州市吴中区木渎镇中山东路苏胥坊商业广场	31260841
2023-01-01T22:24:37+08:00[Asia/Shanghai]	120555706	1868053057509804	江苏省苏州市吴中区木渎镇中山东路都会上品花园	31262466
2023-01-01T22:25:07+08:00[Asia/Shanghai]	120563393	1868053057509804	江苏省苏州市虎丘区狮山街道苏福快速路华能苏州热电有限责任公司	31263841
2023-01-01T22:25:35+08:00[Asia/Shanghai]	120569560	1868053057509804	江苏省苏州市虎丘区横塘街道苏福快速路星河胥江新著	31265273
2023-01-01T22:26:05+08:00[Asia/Shanghai]	120571881	1868053057509804	江苏省苏州市虎丘区横塘街道滨河路远发金屋家居装饰广场	31270793
2023-01-01T22:26:19+08:00[Asia/Shanghai]	120574728	1868053057509804	江苏省苏州市虎丘区横塘街道苏福快速路OYO天润快捷酒店(鑫苑路店)	31271995
2023-01-01T22:26:49+08:00[Asia/Shanghai]	120581205	1868053057509804	江苏省苏州市虎丘区横塘街道苏福快速路晋源水岸花苑南区	31273466
2023-01-01T22:27:05+08:00[Asia/Shanghai]	120584776	1868053057509804	江苏省苏州市姑苏区吴门桥街道苏福快速路福运公寓	31273958
2023-01-01T22:27:35+08:00[Asia/Shanghai]	120591086	1868053057509804	江苏省苏州市姑苏区吴门桥街道南环快速路	31276045
2023-01-01T22:27:49+08:00[Asia/Shanghai]	120593998	1868053057509804	江苏省苏州市姑苏区吴门桥街道南环快速路阳光护理院	31277566
2023-01-01T22:28:19+08:00[Asia/Shanghai]	120600838	1868053057509804	江苏省苏州市姑苏区吴门桥街道南环快速路友新新村	31279308
2023-01-01T22:28:35+08:00[Asia/Shanghai]	120605158	1868053057509804	江苏省苏州市姑苏区吴门桥街道南环快速路友联一村	31279868
2023-01-01T22:29:05+08:00[Asia/Shanghai]	120612545	1868053057509804	江苏省苏州市姑苏区吴门桥街道南环快速路苏州市姑苏区人民检察院	31280655
2023-01-01T22:29:19+08:00[Asia/Shanghai]	120615426	1868053057509804	江苏省苏州市姑苏区吴门桥街道南环快速路苏州市茶叶市场	31280968
2023-01-01T22:29:49+08:00[Asia/Shanghai]	120621833	1868053057509804	江苏省苏州市姑苏区吴门桥街道南环西路吴中大厦	31281660
2023-01-01T22:30:05+08:00[Asia/Shanghai]	120625305	1868053057509804	江苏省苏州市姑苏区吴门桥街道南环快速路鼎泰花园	31282083
2023-01-01T22:30:35+08:00[Asia/Shanghai]	120631431	1868053057509804	江苏省苏州市姑苏区吴门桥街道南环东路苏州智慧交通科创园	31282606
2023-01-01T22:30:49+08:00[Asia/Shanghai]	120633275	1868053057509804	江苏省苏州市姑苏区吴门桥街道南环东路苏州南门汽车客运站	31282775
2023-01-01T22:30:58+08:00[Asia/Shanghai]	120633636	1868053057509804	江苏省苏州市姑苏区吴门桥街道迎春路苏州南门汽车客运站	31282906
2023-01-01T22:31:01+08:00[Asia/Shanghai]	120633673	1868053057509804	江苏省苏州市姑苏区吴门桥街道迎春路苏州南门汽车客运站	31282858
2023-01-01T22:31:04+08:00[Asia/Shanghai]	120633623	1868053057509804	江苏省苏州市姑苏区吴门桥街道南环东路苏州南门汽车客运站	31282778
2023-01-01T22:31:10+08:00[Asia/Shanghai]	120632825	1868053057509804	江苏省苏州市姑苏区吴门桥街道南环东路苏州南门汽车客运站	31282773
2023-01-01T22:31:20+08:00[Asia/Shanghai]	120630675	1868053057509804	江苏省苏州市姑苏区吴门桥街道南环东路汇邻公馆	31282891
2023-01-01T22:31:32+08:00[Asia/Shanghai]	120628786	1868053057509804	江苏省苏州市姑苏区吴门桥街道南环东路汇邻公馆	31282751
2023-01-01T22:31:32+08:00[Asia/Shanghai]	120628786	1868053057509804	江苏省苏州市姑苏区吴门桥街道南环东路汇邻公馆	31282751
2023-01-01T22:31:32+08:00[Asia/Shanghai]	120628786	1868053057509804	江苏省苏州市姑苏区吴门桥街道南环东路汇邻公馆	31282751
2023-01-01T22:32:50+08:00[Asia/Shanghai]	120622678	1868053057509804	江苏省苏州市姑苏区吴门桥街道南环东路小区朗诗人民路8号	31282521
2023-01-01T22:33:07+08:00[Asia/Shanghai]	120622275	1868053057509804	江苏省苏州市姑苏区吴门桥街道南环东路小区朗诗人民路8号	31282418
2023-01-01T22:33:19+08:00[Asia/Shanghai]	120622268	1868053057509804	江苏省苏州市姑苏区吴门桥街道东吴北路吴中大厦	31281463
2023-01-01T22:33:49+08:00[Asia/Shanghai]	120622710	1868053057509804	江苏省苏州市吴中区长桥街道团结桥购物城双银星座商业广场	31278835
2023-01-01T22:33:53+08:00[Asia/Shanghai]	120622723	1868053057509804	江苏省苏州市吴中区长桥街道东吴北路181-181号双银星座商业广场	31278705
2023-01-01T22:34:12+08:00[Asia/Shanghai]	120622580	1868053057509804	江苏省苏州市吴中区长桥街道东吴北路181号2-11室双银星座商业广场	31278750
2023-01-01T22:34:19+08:00[Asia/Shanghai]	120622550	1868053057509804	江苏省苏州市吴中区长桥街道东吴北路185号双银星座商业广场	31278973
2023-01-01T22:34:24+08:00[Asia/Shanghai]	120622538	1868053057509804	江苏省苏州市吴中区长桥街道东吴北路187号双银星座商业广场	31279120
2023-01-01T22:34:49+08:00[Asia/Shanghai]	120622208	1868053057509804	江苏省苏州市吴中区长桥街道东吴北路188号双银星座商业广场	31279326
2023-01-01T22:34:57+08:00[Asia/Shanghai]	120622451	1868053057509804	江苏省苏州市姑苏区吴门桥街道东吴北路193号惠康新地	31279655
2023-01-01T22:34:57+08:00[Asia/Shanghai]	120622451	1868053057509804	江苏省苏州市姑苏区吴门桥街道东吴北路193号惠康新地	31279655
2023-01-01T23:09:06+08:00[Asia/Shanghai]	120622681	1868053057509804	江苏省苏州市姑苏区吴门桥街道东吴北路惠康新地(东吴北路西南约13米)	31279745
2023-01-01T23:09:11+08:00[Asia/Shanghai]	120622681	1868053057509804	江苏省苏州市姑苏区吴门桥街道东吴北路惠康新地(东吴北路西南约13米)	31279745
2023-01-01T23:09:41+08:00[Asia/Shanghai]	120622681	1868053057509804	江苏省苏州市姑苏区吴门桥街道东吴北路惠康新地(东吴北路西南约13米)	31279745
2023-01-01T23:10:11+08:00[Asia/Shanghai]	120622681	1868053057509804	江苏省苏州市姑苏区吴门桥街道东吴北路惠康新地(东吴北路西南约13米)	31279745
2023-01-01T23:10:24+08:00[Asia/Shanghai]	120622681	1868053057509804	江苏省苏州市姑苏区吴门桥街道东吴北路惠康新地(东吴北路西南约13米)	31279745
2023-01-01T23:10:29+08:00[Asia/Shanghai]	120622681	1868053057509804	江苏省苏州市姑苏区吴门桥街道东吴北路惠康新地(东吴北路西南约13米)	31279745
2023-01-01T23:10:41+08:00[Asia/Shanghai]	120622681	1868053057509804	江苏省苏州市姑苏区吴门桥街道东吴北路惠康新地(东吴北路西南约13米)	31279745
2023-01-01T23:11:11+08:00[Asia/Shanghai]	120622681	1868053057509804	江苏省苏州市姑苏区吴门桥街道东吴北路惠康新地(东吴北路西南约13米)	31279745
2023-01-01T23:11:41+08:00[Asia/Shanghai]	120622681	1868053057509804	江苏省苏州市姑苏区吴门桥街道东吴北路惠康新地(东吴北路西南约13米)	31279745
2023-01-01T23:26:55+08:00[Asia/Shanghai]	120622906	1868053057509804	江苏省苏州市吴中区长桥街道东吴北路华东商贸大楼	31278578
2023-01-01T23:26:59+08:00[Asia/Shanghai]	120622961	1868053057509804	江苏省苏州市吴中区长桥街道东吴北路华东商贸大楼	31278168
2023-01-01T23:27:18+08:00[Asia/Shanghai]	120623028	1868053057509804	江苏省苏州市吴中区长桥街道东吴北路华东商贸大楼	31277866
2023-01-01T23:27:25+08:00[Asia/Shanghai]	120623136	1868053057509804	江苏省苏州市吴中区长桥街道东吴北路西塘新村	31277216
2023-01-01T23:27:55+08:00[Asia/Shanghai]	120623290	1868053057509804	江苏省苏州市吴中区长桥街道东吴北路西塘新村	31276283
2023-01-01T23:28:25+08:00[Asia/Shanghai]	120623750	1868053057509804	江苏省苏州市吴中区长桥街道东吴北路港岛宾馆	31272561
2023-01-01T23:28:55+08:00[Asia/Shanghai]	120624146	1868053057509804	江苏省苏州市吴中区长桥街道东吴北路苏州市吴中区电信局	31269938
2023-01-01T23:29:25+08:00[Asia/Shanghai]	120624063	1868053057509804	江苏省苏州市吴中区长桥街道东吴北路苏州市吴中区电信局	31269638
2023-01-01T23:29:55+08:00[Asia/Shanghai]	120624468	1868053057509804	江苏省苏州市吴中区长桥街道东吴北路21号中元商务大厦	31266926
2023-01-01T23:30:20+08:00[Asia/Shanghai]	120624701	1868053057509804	江苏省苏州市吴中区长桥街道太湖西路苏州五龙桥公园	31264205
2023-01-01T23:30:27+08:00[Asia/Shanghai]	120625028	1868053057509804	江苏省苏州市吴中区长桥街道东吴南路苏州五龙桥公园	31263603
2023-01-01T23:30:40+08:00[Asia/Shanghai]	120625128	1868053057509804	江苏省苏州市吴中区城南街道东吴南路	31261683
2023-01-01T23:31:10+08:00[Asia/Shanghai]	120625266	1868053057509804	江苏省苏州市吴中区城南街道东吴南路速8精选酒店(苏州石湖东路地铁站店)	31259076
2023-01-01T23:31:40+08:00[Asia/Shanghai]	120625325	1868053057509804	江苏省苏州市吴中区城南街道东吴南路吴中大厦	31257763
2023-01-01T23:32:10+08:00[Asia/Shanghai]	120625278	1868053057509804	江苏省苏州市吴中区城南街道东吴南路405号泱望雅苑	31255103
2023-01-01T23:32:40+08:00[Asia/Shanghai]	120625221	1868053057509804	江苏省苏州市吴中区城南街道石湖西路泱望雅苑	31255093
2023-01-01T23:33:10+08:00[Asia/Shanghai]	120625276	1868053057509804	江苏省苏州市吴中区城南街道东吴南路405号泱望雅苑	31255106
2023-01-01T23:33:40+08:00[Asia/Shanghai]	120625373	1868053057509804	江苏省苏州市吴中区城南街道东吴南路苏粤工业小区	31254015
2023-01-01T23:34:10+08:00[Asia/Shanghai]	120625443	1868053057509804	江苏省苏州市吴中区城南街道东吴南路苏宁工业小区	31251183
2023-01-01T23:34:37+08:00[Asia/Shanghai]	120625470	1868053057509804	江苏省苏州市吴中区城南街道东吴南路苏州凯悦	31251838
2023-01-01T23:34:41+08:00[Asia/Shanghai]	120625443	1868053057509804	江苏省苏州市吴中区城南街道东吴南路苏州凯悦	31252490
2023-01-01T23:35:11+08:00[Asia/Shanghai]	120625368	1868053057509804	江苏省苏州市吴中区城南街道东吴南路盛丰苑	31254581
2023-01-01T23:34:55+08:00[Asia/Shanghai]	120625350	1868053057509804	江苏省苏州市吴中区城南街道东吴南路盛丰苑	31254576
2023-01-01T23:35:41+08:00[Asia/Shanghai]	120625376	1868053057509804	江苏省苏州市吴中区城南街道东吴南路盛丰苑	31254578
2023-01-01T23:34:58+08:00[Asia/Shanghai]	120625381	1868053057509804	江苏省苏州市吴中区城南街道东吴南路盛丰苑	31254616
2023-01-01T23:36:05+08:00[Asia/Shanghai]	120624441	1868053057509804	江苏省苏州市吴中区城南街道石湖西路盛丰苑	31255010
2023-01-01T23:36:11+08:00[Asia/Shanghai]	120623741	1868053057509804	江苏省苏州市吴中区城南街道石湖西路泱望雅苑	31255036
2023-01-01T23:36:41+08:00[Asia/Shanghai]	120620415	1868053057509804	江苏省苏州市吴中区长桥街道石湖西路石湖嘉苑	31255018
2023-01-01T23:37:11+08:00[Asia/Shanghai]	120616238	1868053057509804	江苏省苏州市吴中区长桥街道石湖西路石湖景苑一期(中区)	31254905
2023-01-01T23:37:17+08:00[Asia/Shanghai]	120616080	1868053057509804	江苏省苏州市吴中区长桥街道长蠡路阳光城檀苑	31254441
2023-01-01T23:37:25+08:00[Asia/Shanghai]	120616113	1868053057509804	江苏省苏州市吴中区长桥街道长蠡路阳光城檀苑	31253590
2023-01-01T23:37:31+08:00[Asia/Shanghai]	120616456	1868053057509804	江苏省苏州市吴中区长桥街道先锋社区居委会石湖景苑一期(中区)	31253451
2023-01-01T23:37:56+08:00[Asia/Shanghai]	120616678	1868053057509804	江苏省苏州市吴中区长桥街道吴中高新区先锋社区卫生服务站石湖景苑一期(中区)	31253158
2023-01-01T23:38:26+08:00[Asia/Shanghai]	120616580	1868053057509804	江苏省苏州市吴中区长桥街道吴中高新区先锋社区卫生服务站石湖景苑一期(中区)	31253113
2023-01-01T23:38:56+08:00[Asia/Shanghai]	120616743	1868053057509804	江苏省苏州市吴中区长桥街道吴中高新区先锋社区卫生服务站石湖景苑一期(中区)	31253050
2023-01-01T23:39:26+08:00[Asia/Shanghai]	120616741	1868053057509804	江苏省苏州市吴中区长桥街道吴中高新区先锋社区卫生服务站石湖景苑一期(中区)	31253073
2023-01-01T23:39:56+08:00[Asia/Shanghai]	120616710	1868053057509804	江苏省苏州市吴中区长桥街道吴中高新区先锋社区卫生服务站石湖景苑一期(中区)	31253075
2023-01-01T23:40:26+08:00[Asia/Shanghai]	120616713	1868053057509804	江苏省苏州市吴中区长桥街道吴中高新区先锋社区卫生服务站石湖景苑一期(中区)	31253071
2023-01-01T23:43:24+08:00[Asia/Shanghai]	120616786	1868053057509804	江苏省苏州市吴中区长桥街道吴中高新区先锋社区卫生服务站石湖景苑一期(中区)	31253383
2023-01-01T23:43:36+08:00[Asia/Shanghai]	120616536	1868053057509804	江苏省苏州市吴中区长桥街道先锋社区居委会石湖景苑一期(中区)	31253535
2023-01-01T23:43:41+08:00[Asia/Shanghai]	120616253	1868053057509804	江苏省苏州市吴中区长桥街道长蠡路176号石湖景苑一期(中区)	31253508
2023-01-01T23:43:54+08:00[Asia/Shanghai]	120616133	1868053057509804	江苏省苏州市吴中区长桥街道长蠡路阳光城檀苑	31254500
2023-01-01T23:43:58+08:00[Asia/Shanghai]	120616185	1868053057509804	江苏省苏州市吴中区长桥街道长蠡路阳光城檀苑	31254828
2023-01-01T23:44:05+08:00[Asia/Shanghai]	120616728	1868053057509804	江苏省苏州市吴中区长桥街道石湖西路添可智能科技有限公司	31254980
2023-01-01T23:44:24+08:00[Asia/Shanghai]	120619745	1868053057509804	江苏省苏州市吴中区长桥街道石湖西路石湖嘉苑	31254984
2023-01-01T23:44:54+08:00[Asia/Shanghai]	120623223	1868053057509804	江苏省苏州市吴中区城南街道石湖西路盛丰苑	31254941
2023-01-01T23:45:24+08:00[Asia/Shanghai]	120625130	1868053057509804	江苏省苏州市吴中区城南街道苏州市民卡服务中心盛丰苑	31254883
2023-01-01T23:45:54+08:00[Asia/Shanghai]	120626743	1868053057509804	江苏省苏州市吴中区城南街道花园街新盛花园	31254973
2023-01-01T23:45:57+08:00[Asia/Shanghai]	120626756	1868053057509804	江苏省苏州市吴中区城南街道花园街南国麦田(吴中店)	31255091
2023-01-01T23:47:12+08:00[Asia/Shanghai]	120626721	1868053057509804	江苏省苏州市吴中区城南街道花园街吴中大厦	31257234
2023-01-01T23:47:42+08:00[Asia/Shanghai]	120626698	1868053057509804	江苏省苏州市吴中区城南街道吴中商务楼东吴里	31257848
2023-01-01T23:48:12+08:00[Asia/Shanghai]	120626700	1868053057509804	江苏省苏州市吴中区城南街道吴中商务楼东吴里	31257893
2023-01-01T23:48:42+08:00[Asia/Shanghai]	120626696	1868053057509804	江苏省苏州市吴中区城南街道吴中商务楼东吴里	31257903
2023-01-01T23:49:46+08:00[Asia/Shanghai]	120616574	1868053057509804	江苏省苏州市吴中区长桥街道蠡墅花园天华苑(东区)蠡墅花园天华苑东区(长蠡路东北约46米)	31248447
2023-01-01T23:49:50+08:00[Asia/Shanghai]	120616574	1868053057509804	江苏省苏州市吴中区长桥街道蠡墅花园天华苑(东区)蠡墅花园天华苑东区(长蠡路东北约46米)	31248447
2023-01-01T23:49:53+08:00[Asia/Shanghai]	120616574	1868053057509804	江苏省苏州市吴中区长桥街道蠡墅花园天华苑(东区)蠡墅花园天华苑东区(长蠡路东北约46米)	31248447
2023-01-01T23:49:55+08:00[Asia/Shanghai]	120616574	1868053057509804	江苏省苏州市吴中区长桥街道蠡墅花园天华苑(东区)蠡墅花园天华苑东区(长蠡路东北约46米)	31248447
2023-01-02T02:29:16+08:00[Asia/Shanghai]	120616574	1868053057509804	江苏省苏州市吴中区长桥街道蠡墅花园天华苑(东区)蠡墅花园天华苑东区(长蠡路东北约46米)	31248447
2023-01-02T02:29:21+08:00[Asia/Shanghai]	120616574	1868053057509804	江苏省苏州市吴中区长桥街道蠡墅花园天华苑(东区)蠡墅花园天华苑东区(长蠡路东北约46米)	31248447
2023-01-02T02:29:24+08:00[Asia/Shanghai]	120616574	1868053057509804	江苏省苏州市吴中区长桥街道蠡墅花园天华苑(东区)蠡墅花园天华苑东区(长蠡路东北约46米)	31248447
2023-01-02T02:29:27+08:00[Asia/Shanghai]	120616574	1868053057509804	江苏省苏州市吴中区长桥街道蠡墅花园天华苑(东区)蠡墅花园天华苑东区(长蠡路东北约46米)	31248447
2023-01-02T02:29:55+08:00[Asia/Shanghai]	120626890	1868053057509804	江苏省苏州市吴中区城南街道花园街78号东吴里	31257971
2023-01-02T02:30:25+08:00[Asia/Shanghai]	120627256	1868053057509804	江苏省苏州市吴中区城南街道张氏小厨东吴里	31258088
2023-01-02T02:30:54+08:00[Asia/Shanghai]	120627015	1868053057509804	江苏省苏州市吴中区城南街道远洋花园东吴里	31258098
2023-01-02T02:31:25+08:00[Asia/Shanghai]	120626974	1868053057509804	江苏省苏州市吴中区城南街道山东水饺(东吴里店)东吴里	31257990
2023-01-02T02:31:31+08:00[Asia/Shanghai]	120626978	1868053057509804	江苏省苏州市吴中区城南街道花园街56号东吴里	31257741
2023-01-02T02:31:34+08:00[Asia/Shanghai]	120627066	1868053057509804	江苏省苏州市吴中区城南街道中田健身工作室(石湖东路店)东吴里	31257675
2023-01-02T02:31:55+08:00[Asia/Shanghai]	120627078	1868053057509804	江苏省苏州市吴中区城南街道花园街90号东吴里	31257815
2023-01-02T02:33:22+08:00[Asia/Shanghai]	120626701	1868053057509804	江苏省苏州市吴中区城南街道吴中商务楼东吴里	31258083
2023-01-02T02:33:52+08:00[Asia/Shanghai]	120626683	1868053057509804	江苏省苏州市吴中区城南街道吴中花园	31255990
2023-01-02T02:34:16+08:00[Asia/Shanghai]	120626635	1868053057509804	江苏省苏州市吴中区城南街道石湖东路新盛花园	31254965
2023-01-02T02:34:23+08:00[Asia/Shanghai]	120626003	1868053057509804	江苏省苏州市吴中区城南街道石湖东路新盛花园	31254960
2023-01-02T02:34:29+08:00[Asia/Shanghai]	120625058	1868053057509804	江苏省苏州市吴中区城南街道石湖西路盛丰苑	31254983
2023-01-02T02:34:53+08:00[Asia/Shanghai]	120620016	1868053057509804	江苏省苏州市吴中区长桥街道石湖西路石湖嘉苑	31254980
2023-01-02T02:35:23+08:00[Asia/Shanghai]	120616371	1868053057509804	江苏省苏州市吴中区长桥街道长蠡路140号添可智能科技有限公司	31255143
2023-01-02T02:35:44+08:00[Asia/Shanghai]	120616238	1868053057509804	江苏省苏州市吴中区长桥街道石湖西路添可智能科技有限公司	31255021
2023-01-02T02:35:50+08:00[Asia/Shanghai]	120616036	1868053057509804	江苏省苏州市吴中区长桥街道长蠡路阳光城檀苑	31254581
2023-01-02T02:35:54+08:00[Asia/Shanghai]	120616005	1868053057509804	江苏省苏州市吴中区长桥街道长蠡路阳光城檀苑	31253930
2023-01-02T02:35:57+08:00[Asia/Shanghai]	120616041	1868053057509804	江苏省苏州市吴中区长桥街道长蠡路阳光城檀苑	31253621
2023-01-02T02:36+08:00[Asia/Shanghai]	120616188	1868053057509804	江苏省苏州市吴中区长桥街道长蠡路阳光城檀苑	31253551
2023-01-02T02:36:27+08:00[Asia/Shanghai]	120616625	1868053057509804	江苏省苏州市吴中区长桥街道吴中高新区先锋社区卫生服务站石湖景苑一期(中区)	31253236
2023-01-02T02:36:30+08:00[Asia/Shanghai]	120616683	1868053057509804	江苏省苏州市吴中区长桥街道吴中高新区先锋社区卫生服务站石湖景苑一期(中区)	31253161
2023-01-02T02:36:31+08:00[Asia/Shanghai]	120616676	1868053057509804	江苏省苏州市吴中区长桥街道吴中高新区先锋社区卫生服务站石湖景苑一期(中区)	31253138
2023-01-02T02:36:57+08:00[Asia/Shanghai]	120616533	1868053057509804	江苏省苏州市吴中区长桥街道长蠡路186号石湖景苑一期(中区)	31253043
2023-01-02T02:37:26+08:00[Asia/Shanghai]	120616530	1868053057509804	江苏省苏州市吴中区长桥街道长蠡路186号石湖景苑一期(中区)	31253040
2023-01-02T02:37:56+08:00[Asia/Shanghai]	120616528	1868053057509804	江苏省苏州市吴中区长桥街道长蠡路186号石湖景苑一期(中区)	31253035
2023-01-02T02:38:17+08:00[Asia/Shanghai]	120616535	1868053057509804	江苏省苏州市吴中区长桥街道长蠡路186号石湖景苑一期(中区)	31253038
2023-01-02T02:38:22+08:00[Asia/Shanghai]	120616535	1868053057509804	江苏省苏州市吴中区长桥街道长蠡路186号石湖景苑一期(中区)	31253035
2023-01-02T02:38:27+08:00[Asia/Shanghai]	120616536	1868053057509804	江苏省苏州市吴中区长桥街道长蠡路186号石湖景苑一期(中区)	31253038
2023-01-02T02:38:57+08:00[Asia/Shanghai]	120616535	1868053057509804	江苏省苏州市吴中区长桥街道长蠡路184号石湖景苑一期(中区)	31253086
2023-01-02T02:40:28+08:00[Asia/Shanghai]	120616691	1868053057509804	江苏省苏州市吴中区长桥街道先锋社区居委会石湖景苑一期(中区)	31253423
2023-01-02T02:40:31+08:00[Asia/Shanghai]	120616711	1868053057509804	江苏省苏州市吴中区长桥街道先锋社区居委会石湖景苑一期(中区)	31253528
2023-01-02T02:40:40+08:00[Asia/Shanghai]	120616610	1868053057509804	江苏省苏州市吴中区长桥街道品味鲜面馆(石湖景苑一期店)石湖景苑一期(中区)	31253696
2023-01-02T02:40:45+08:00[Asia/Shanghai]	120616513	1868053057509804	江苏省苏州市吴中区长桥街道长蠡路172号石湖景苑一期(中区)	31253696
2023-01-02T02:40:46+08:00[Asia/Shanghai]	120616475	1868053057509804	江苏省苏州市吴中区长桥街道长蠡路172号石湖景苑一期(中区)	31253705
2023-01-02T02:40:45+08:00[Asia/Shanghai]	120616513	1868053057509804	江苏省苏州市吴中区长桥街道长蠡路172号石湖景苑一期(中区)	31253696
2023-01-02T02:40:46+08:00[Asia/Shanghai]	120616475	1868053057509804	江苏省苏州市吴中区长桥街道长蠡路172号石湖景苑一期(中区)	31253705
2023-01-02T02:41:03+08:00[Asia/Shanghai]	120616118	1868053057509804	江苏省苏州市吴中区长桥街道长蠡路阳光城檀苑	31254608
2023-01-02T02:41:15+08:00[Asia/Shanghai]	120615946	1868053057509804	江苏省苏州市吴中区长桥街道石湖西路阳光城檀苑	31254939
2023-01-02T02:41:18+08:00[Asia/Shanghai]	120615536	1868053057509804	江苏省苏州市吴中区长桥街道石湖西路阳光城檀苑	31255000
2023-01-02T02:41:27+08:00[Asia/Shanghai]	120613464	1868053057509804	江苏省苏州市吴中区长桥街道石湖西路阳光城檀苑	31254945
2023-01-02T02:41:57+08:00[Asia/Shanghai]	120611418	1868053057509804	江苏省苏州市吴中区长桥街道石湖西路上美	31254965
2023-01-02T02:42:27+08:00[Asia/Shanghai]	120607316	1868053057509804	江苏省苏州市吴中区长桥街道石湖西路	31255005
2023-01-02T02:42:58+08:00[Asia/Shanghai]	120605615	1868053057509804	江苏省苏州市吴中区长桥街道石湖西路	31255028
2023-01-02T02:43:43+08:00[Asia/Shanghai]	120604933	1868053057509804	江苏省苏州市吴中区长桥街道石湖西路万达广场(苏州吴中店)	31255035
2023-01-02T02:44:10+08:00[Asia/Shanghai]	120599565	1868053057509804	江苏省苏州市吴中区长桥街道友新路万达广场(苏州吴中店)	31255319
2023-01-02T02:44:13+08:00[Asia/Shanghai]	120599526	1868053057509804	江苏省苏州市吴中区长桥街道友新快速路万达广场(苏州吴中店)	31255665
2023-01-02T02:44:18+08:00[Asia/Shanghai]	120599480	1868053057509804	江苏省苏州市吴中区长桥街道友新快速路万达广场(苏州吴中店)	31256493
2023-01-02T02:44:47+08:00[Asia/Shanghai]	120599443	1868053057509804	江苏省苏州市姑苏区吴门桥街道友新快速路	31261400
2023-01-02T02:45:18+08:00[Asia/Shanghai]	120598220	1868053057509804	江苏省苏州市姑苏区吴门桥街道友新快速路锦沧名苑	31268185
2023-01-02T02:45:48+08:00[Asia/Shanghai]	120591985	1868053057509804	江苏省苏州市姑苏区吴门桥街道友新快速路沧浪新城第二实验小学校	31273976
2023-01-02T02:46:09+08:00[Asia/Shanghai]	120589510	1868053057509804	江苏省苏州市姑苏区吴门桥街道西环快速路	31277050
2023-01-02T02:46:12+08:00[Asia/Shanghai]	120589703	1868053057509804	江苏省苏州市姑苏区吴门桥街道西环快速路苏州公交解放西路换乘枢纽站	31277326
2023-01-02T02:46:15+08:00[Asia/Shanghai]	120589995	1868053057509804	江苏省苏州市姑苏区吴门桥街道苏州公交解放西路换乘枢纽站	31277491
2023-01-02T02:46:15+08:00[Asia/Shanghai]	120589995	1868053057509804	江苏省苏州市姑苏区吴门桥街道苏州公交解放西路换乘枢纽站	31277491
2023-01-02T02:46:22+08:00[Asia/Shanghai]	120590503	1868053057509804	江苏省苏州市姑苏区吴门桥街道苏州公交解放西路换乘枢纽站	31277438
2023-01-02T02:46:28+08:00[Asia/Shanghai]	120590926	1868053057509804	江苏省苏州市姑苏区吴门桥街道南环西路194号	31277023
2023-01-02T02:46:31+08:00[Asia/Shanghai]	120590965	1868053057509804	江苏省苏州市姑苏区吴门桥街道南环西路194号	31276678
2023-01-02T02:46:43+08:00[Asia/Shanghai]	120589396	1868053057509804	江苏省苏州市姑苏区吴门桥街道苏福快速路	31275383
2023-01-02T02:46:49+08:00[Asia/Shanghai]	120587866	1868053057509804	江苏省苏州市姑苏区吴门桥街道苏福快速路	31274716
2023-01-02T02:47:13+08:00[Asia/Shanghai]	120582416	1868053057509804	江苏省苏州市姑苏区吴门桥街道苏福快速路	31273746
2023-01-02T02:47:27+08:00[Asia/Shanghai]	120579445	1868053057509804	江苏省苏州市虎丘区横塘街道苏福快速路晋源花园1期	31273358
2023-01-02T02:47:57+08:00[Asia/Shanghai]	120571531	1868053057509804	江苏省苏州市虎丘区横塘街道晋源路远发金屋家居装饰广场	31270831
2023-01-02T02:48:13+08:00[Asia/Shanghai]	120569958	1868053057509804	江苏省苏州市虎丘区横塘街道苏福快速路横山体育公园	31267364
2023-01-02T02:48:43+08:00[Asia/Shanghai]	120563333	1868053057509804	江苏省苏州市虎丘区狮山街道苏福快速路苏州新区科技工业园东区	31263928
2023-01-02T02:48:57+08:00[Asia/Shanghai]	120558708	1868053057509804	江苏省苏州市吴中区木渎镇苏福快速路	31263379
2023-01-02T02:49:06+08:00[Asia/Shanghai]	120555353	1868053057509804	江苏省苏州市吴中区木渎镇苏福快速路上坤水岸四季花园	31262580
2023-01-02T02:49:06+08:00[Asia/Shanghai]	120555353	1868053057509804	江苏省苏州市吴中区木渎镇苏福快速路上坤水岸四季花园	31262580
2023-01-02T02:49:29+08:00[Asia/Shanghai]	120546411	1868053057509804	江苏省苏州市吴中区木渎镇苏福快速路木渎凯马广场	31260326
2023-01-02T02:49:43+08:00[Asia/Shanghai]	120542908	1868053057509804	江苏省苏州市吴中区木渎镇苏福快速路木渎凯马广场	31260328
2023-01-02T02:51:45+08:00[Asia/Shanghai]	120528685	1868053057509804	江苏省苏州市吴中区木渎镇花苑东路睿峰	31264146
2023-01-02T02:51:42+08:00[Asia/Shanghai]	120528546	1868053057509804	江苏省苏州市吴中区木渎镇花苑东路睿峰	31264163
2023-01-02T02:52:09+08:00[Asia/Shanghai]	120528993	1868053057509804	江苏省苏州市吴中区木渎镇睿峰	31263956
2023-01-02T02:52:16+08:00[Asia/Shanghai]	120529290	1868053057509804	江苏省苏州市吴中区木渎镇睿峰	31263975
2023-01-02T02:52:46+08:00[Asia/Shanghai]	120529841	1868053057509804	江苏省苏州市吴中区木渎镇花苑东路333号3-106睿峰	31264006
2023-01-02T02:53:16+08:00[Asia/Shanghai]	120529810	1868053057509804	江苏省苏州市吴中区木渎镇阿成川菜(睿峰商务广场店)睿峰	31264013
2023-01-10T14:22:54+08:00[Asia/Shanghai]	120526777	1868053057509804	江苏省苏州市吴中区木渎镇花苑东路137(中环西线东约34米)	31263661
2023-01-10T14:22:55+08:00[Asia/Shanghai]	120526777	1868053057509804	江苏省苏州市吴中区木渎镇花苑东路137(中环西线东约34米)	31263661
2023-01-10T14:22:57+08:00[Asia/Shanghai]	120526777	1868053057509804	江苏省苏州市吴中区木渎镇花苑东路137(中环西线东约34米)	31263661
2023-01-10T14:22:59+08:00[Asia/Shanghai]	120526777	1868053057509804	江苏省苏州市吴中区木渎镇花苑东路137(中环西线东约34米)	31263661
2023-01-10T14:23:28+08:00[Asia/Shanghai]	120529808	1868053057509804	江苏省苏州市吴中区木渎镇阿成川菜(睿峰商务广场店)睿峰	31264075
2023-01-10T14:23:58+08:00[Asia/Shanghai]	120530136	1868053057509804	江苏省苏州市吴中区木渎镇水煮鱼(睿峰商务广场店)睿峰	31264030
2023-01-10T14:24:28+08:00[Asia/Shanghai]	120530141	1868053057509804	江苏省苏州市吴中区木渎镇花苑东路睿峰	31264136
2023-01-10T14:24:58+08:00[Asia/Shanghai]	120530606	1868053057509804	江苏省苏州市吴中区木渎镇花苑东路	31264238
2023-01-10T14:25:28+08:00[Asia/Shanghai]	120533256	1868053057509804	江苏省苏州市吴中区木渎镇花苑东路东门町	31264385
2023-01-10T14:26:51+08:00[Asia/Shanghai]	120537243	1868053057509804	江苏省苏州市吴中区木渎镇花苑东路天马医药集团天吉生物制药有限公司	31264619
2023-01-10T14:27:21+08:00[Asia/Shanghai]	120537213	1868053057509804	江苏省苏州市吴中区木渎镇花苑东路天马医药集团天吉生物制药有限公司	31264660
2023-01-10T14:27:51+08:00[Asia/Shanghai]	120537391	1868053057509804	江苏省苏州市吴中区木渎镇花苑东路天马医药集团天吉生物制药有限公司	31264653
2023-01-10T14:28:21+08:00[Asia/Shanghai]	120540980	1868053057509804	江苏省苏州市吴中区木渎镇花苑东路苏州市神斧雕塑厂工业园	31264915
2023-01-10T14:28:33+08:00[Asia/Shanghai]	120542230	1868053057509804	江苏省苏州市吴中区木渎镇花苑东路	31264968
2023-01-10T14:28:36+08:00[Asia/Shanghai]	120542328	1868053057509804	江苏省苏州市吴中区木渎镇花苑东路	31264913
2023-01-10T14:28:51+08:00[Asia/Shanghai]	120542526	1868053057509804	江苏省苏州市吴中区木渎镇枫瑞路汾湖小区一期	31263343
2023-01-10T14:30:59+08:00[Asia/Shanghai]	120544443	1868053057509804	江苏省苏州市吴中区木渎镇中山东路木渎凯马广场	31260103
2023-01-10T14:31:31+08:00[Asia/Shanghai]	120548506	1868053057509804	江苏省苏州市吴中区木渎镇苏福快速路木渎凯马广场	31260533
2023-01-10T14:31:32+08:00[Asia/Shanghai]	120548571	1868053057509804	江苏省苏州市吴中区木渎镇中山东路木渎凯马广场	31260526
2023-01-10T14:32:01+08:00[Asia/Shanghai]	120548656	1868053057509804	江苏省苏州市吴中区木渎镇中山东路木渎凯马广场	31260350
2023-01-10T14:32:08+08:00[Asia/Shanghai]	120548756	1868053057509804	江苏省苏州市吴中区木渎镇中山东路木渎凯马广场	31260361
2023-01-10T14:32:31+08:00[Asia/Shanghai]	120551441	1868053057509804	江苏省苏州市吴中区木渎镇苏福路苏胥坊商业广场	31261083
2023-01-10T14:33:01+08:00[Asia/Shanghai]	120556436	1868053057509804	江苏省苏州市吴中区木渎镇苏福快速路上坤水岸四季花园	31262728
2023-01-10T14:33:31+08:00[Asia/Shanghai]	120562206	1868053057509804	江苏省苏州市虎丘区狮山街道苏福快速路华能苏州热电有限责任公司	31263770
2023-01-10T14:33:50+08:00[Asia/Shanghai]	120565913	1868053057509804	江苏省苏州市虎丘区狮山街道苏福快速路	31263886
2023-01-10T14:34:20+08:00[Asia/Shanghai]	120570123	1868053057509804	江苏省苏州市虎丘区横塘街道青春路星河胥江新著	31266230
2023-01-10T14:34:36+08:00[Asia/Shanghai]	120570559	1868053057509804	江苏省苏州市虎丘区横塘街道晋源路居艺空间	31268935
2023-01-10T14:35:05+08:00[Asia/Shanghai]	120571178	1868053057509804	江苏省苏州市虎丘区横塘街道晋源路居艺空间	31270148
2023-01-10T14:35:20+08:00[Asia/Shanghai]	120571998	1868053057509804	江苏省苏州市虎丘区横塘街道晋源路远发金屋家居装饰广场	31270801
2023-01-10T14:35:50+08:00[Asia/Shanghai]	120574918	1868053057509804	江苏省苏州市虎丘区横塘街道苏福快速路OYO天润快捷酒店(鑫苑路店)	31272090
2023-01-10T14:36:12+08:00[Asia/Shanghai]	120577001	1868053057509804	江苏省苏州市虎丘区横塘街道南环西路	31272596
2023-01-10T14:36:21+08:00[Asia/Shanghai]	120577546	1868053057509804	江苏省苏州市虎丘区横塘街道南环西路	31272636
2023-01-10T14:36:50+08:00[Asia/Shanghai]	120579091	1868053057509804	江苏省苏州市虎丘区横塘街道南环西路晋源水岸花苑南区	31272971
2023-01-10T14:37:20+08:00[Asia/Shanghai]	120584543	1868053057509804	江苏省苏州市姑苏区吴门桥街道南环西路福运公寓	31273874
2023-01-10T14:37:50+08:00[Asia/Shanghai]	120586368	1868053057509804	江苏省苏州市姑苏区吴门桥街道南环西路福运公寓	31274075
2023-01-10T14:38+08:00[Asia/Shanghai]	120586758	1868053057509804	江苏省苏州市姑苏区吴门桥街道福运路福运公寓	31274185
2023-01-10T14:38:20+08:00[Asia/Shanghai]	120587371	1868053057509804	江苏省苏州市姑苏区吴门桥街道解放西路华发公馆	31277153
2023-01-10T14:38:50+08:00[Asia/Shanghai]	120587820	1868053057509804	江苏省苏州市姑苏区吴门桥街道解放西路苏州燃料有限公司第六加油站	31277913
2023-01-10T14:38:59+08:00[Asia/Shanghai]	120588490	1868053057509804	江苏省苏州市姑苏区吴门桥街道解放西路唐寅园	31278350
2023-01-10T14:39:02+08:00[Asia/Shanghai]	120588546	1868053057509804	江苏省苏州市姑苏区吴门桥街道解放西路唐寅园	31278311
2023-01-10T15:22:23+08:00[Asia/Shanghai]	120588591	1868053057509804	江苏省苏州市姑苏区吴门桥街道解放西路唐寅园	31278444
2023-01-10T15:22:47+08:00[Asia/Shanghai]	120588490	1868053057509804	江苏省苏州市姑苏区吴门桥街道解放西路唐寅园	31278411
2023-01-10T15:22:48+08:00[Asia/Shanghai]	120588451	1868053057509804	江苏省苏州市姑苏区吴门桥街道解放西路唐寅园	31278396
2023-01-10T15:23:17+08:00[Asia/Shanghai]	120587063	1868053057509804	江苏省苏州市姑苏区吴门桥街道解放西路梅亭苑	31276591
2023-01-10T15:23:47+08:00[Asia/Shanghai]	120586736	1868053057509804	江苏省苏州市姑苏区吴门桥街道解放西路梅亭苑	31275436
2023-01-10T15:24:17+08:00[Asia/Shanghai]	120586673	1868053057509804	江苏省苏州市姑苏区吴门桥街道解放西路梅亭苑	31275196
2023-01-10T15:24:28+08:00[Asia/Shanghai]	120586531	1868053057509804	江苏省苏州市姑苏区吴门桥街道解放西路梅亭苑	31274735
2023-01-10T15:24:47+08:00[Asia/Shanghai]	120583686	1868053057509804	江苏省苏州市姑苏区吴门桥街道南环西路梅亭苑	31274095
2023-01-10T15:24:52+08:00[Asia/Shanghai]	120582421	1868053057509804	江苏省苏州市姑苏区吴门桥街道南环西路	31273918
2023-01-10T15:25:22+08:00[Asia/Shanghai]	120577996	1868053057509804	江苏省苏州市虎丘区横塘街道南环西路180-9号晋源花园1期	31273396
2023-01-10T15:25:20+08:00[Asia/Shanghai]	120577915	1868053057509804	江苏省苏州市虎丘区横塘街道南环西路180-10号晋源花园1期	31273406
2023-01-10T15:25:56+08:00[Asia/Shanghai]	120575678	1868053057509804	江苏省苏州市虎丘区横塘街道晋源路66号	31273005
2023-01-10T15:26:02+08:00[Asia/Shanghai]	120574781	1868053057509804	江苏省苏州市虎丘区横塘街道鑫苑路19号中锐星悦湾名苑	31273261
2023-01-10T15:26:05+08:00[Asia/Shanghai]	120574436	1868053057509804	江苏省苏州市虎丘区横塘街道鑫苑路7号现代装饰广场(苏福路)	31272520
2023-01-10T15:26:12+08:00[Asia/Shanghai]	120573823	1868053057509804	江苏省苏州市虎丘区横塘街道雨润发购物广场现代装饰广场(苏福路)	31272040
2023-01-10T15:26:15+08:00[Asia/Shanghai]	120573568	1868053057509804	江苏省苏州市虎丘区横塘街道晋源路现代装饰广场(苏福路)	31271891
2023-01-10T15:26:27+08:00[Asia/Shanghai]	120573486	1868053057509804	江苏省苏州市虎丘区横塘街道现代装饰广场(苏福路)	31272016
2023-01-10T15:26:56+08:00[Asia/Shanghai]	120573495	1868053057509804	江苏省苏州市虎丘区横塘街道晋源路现代装饰广场(苏福路)	31271921
2023-01-10T15:27:26+08:00[Asia/Shanghai]	120572606	1868053057509804	江苏省苏州市虎丘区横塘街道家乐居国际精品广场	31271508
2023-01-10T15:27:56+08:00[Asia/Shanghai]	120572584	1868053057509804	江苏省苏州市虎丘区横塘街道家乐居国际精品广场家乐居装饰大厦	31271520
2023-01-10T15:28:24+08:00[Asia/Shanghai]	120572548	1868053057509804	江苏省苏州市虎丘区横塘街道家乐居国际精品广场家乐居装饰大厦	31271504
2023-01-10T15:29:07+08:00[Asia/Shanghai]	120572198	1868053057509804	江苏省苏州市虎丘区横塘街道二号门家乐居装饰大厦	31271440
2023-01-10T15:29:27+08:00[Asia/Shanghai]	120570216	1868053057509804	江苏省苏州市虎丘区横塘街道晋源路	31269788
2023-01-10T15:29:32+08:00[Asia/Shanghai]	120570033	1868053057509804	江苏省苏州市虎丘区横塘街道晋源路	31269153
2023-01-10T15:29:37+08:00[Asia/Shanghai]	120570135	1868053057509804	江苏省苏州市虎丘区横塘街道晋源路横山体育公园	31268600
2023-01-10T15:30:07+08:00[Asia/Shanghai]	120568541	1868053057509804	江苏省苏州市虎丘区横塘街道晋源路横山体育公园	31264606
2023-01-10T15:30:37+08:00[Asia/Shanghai]	120562130	1868053057509804	江苏省苏州市虎丘区狮山街道晋源路苏州新区科技工业园东区	31263875
2023-01-10T15:31:07+08:00[Asia/Shanghai]	120556021	1868053057509804	江苏省苏州市吴中区木渎镇中山东路上坤水岸四季花园	31262963
2023-01-10T15:31:37+08:00[Asia/Shanghai]	120552121	1868053057509804	江苏省苏州市吴中区木渎镇苏福路凯马新世界	31261871
2023-01-10T15:32:36+08:00[Asia/Shanghai]	120550495	1868053057509804	江苏省苏州市吴中区木渎镇中山东路	31261388
2023-01-10T15:33:06+08:00[Asia/Shanghai]	120546578	1868053057509804	江苏省苏州市吴中区木渎镇中山东路木渎凯马广场	31260441
2023-01-10T15:33:37+08:00[Asia/Shanghai]	120543861	1868053057509804	江苏省苏州市吴中区木渎镇苏福快速路木渎凯马广场	31260271
2023-01-10T15:34:06+08:00[Asia/Shanghai]	120539193	1868053057509804	江苏省苏州市吴中区木渎镇苏福快速路木渎凯马广场	31259996
2023-01-10T15:34:36+08:00[Asia/Shanghai]	120535003	1868053057509804	江苏省苏州市吴中区木渎镇中山东路木渎凯马广场	31259036
2023-01-10T15:34:44+08:00[Asia/Shanghai]	120534638	1868053057509804	江苏省苏州市吴中区木渎镇中山东路木渎凯马广场	31258985
2023-01-10T15:34:47+08:00[Asia/Shanghai]	120534565	1868053057509804	江苏省苏州市吴中区木渎镇珠江路木渎凯马广场	31259021
2023-01-10T15:35:07+08:00[Asia/Shanghai]	120534394	1868053057509804	江苏省苏州市吴中区木渎镇珠江路木渎凯马广场	31260253
2023-01-10T15:49:14+08:00[Asia/Shanghai]	120533995	1868053057509804	江苏省苏州市吴中区木渎镇珠江路国澳保安服务有限公司	31262615
2023-01-10T15:49:15+08:00[Asia/Shanghai]	120533976	1868053057509804	江苏省苏州市吴中区木渎镇珠江路苏州车之匠汽车服务有限公司	31262700
2023-01-10T15:49:16+08:00[Asia/Shanghai]	120533956	1868053057509804	江苏省苏州市吴中区木渎镇珠江路苏州车之匠汽车服务有限公司	31262791
2023-01-10T15:49:17+08:00[Asia/Shanghai]	120533933	1868053057509804	江苏省苏州市吴中区木渎镇珠江路苏州车之匠汽车服务有限公司	31262883
2023-01-10T15:49:18+08:00[Asia/Shanghai]	120533915	1868053057509804	江苏省苏州市吴中区木渎镇珠江路苏州车之匠汽车服务有限公司	31262976
2023-01-10T15:49:20+08:00[Asia/Shanghai]	120533880	1868053057509804	江苏省苏州市吴中区木渎镇珠江路苏州车之匠汽车服务有限公司	31263176
2023-01-10T15:49:25+08:00[Asia/Shanghai]	120533876	1868053057509804	江苏省苏州市吴中区木渎镇珠江路东门町	31263516
2023-01-10T15:49:31+08:00[Asia/Shanghai]	120533861	1868053057509804	江苏省苏州市吴中区木渎镇珠江路东门町	31263566
2023-01-10T15:49:44+08:00[Asia/Shanghai]	120533790	1868053057509804	江苏省苏州市吴中区木渎镇珠江路69号东门町	31263820
2023-01-10T15:50:14+08:00[Asia/Shanghai]	120533748	1868053057509804	江苏省苏州市吴中区木渎镇珠江路71号东门町	31263968
2023-01-10T15:50:44+08:00[Asia/Shanghai]	120533745	1868053057509804	江苏省苏州市吴中区木渎镇珠江路71号东门町	31263961
2023-01-10T15:51:08+08:00[Asia/Shanghai]	120533736	1868053057509804	江苏省苏州市吴中区木渎镇珠江路东门町	31264059
2023-01-10T15:51:13+08:00[Asia/Shanghai]	120533736	1868053057509804	江苏省苏州市吴中区木渎镇珠江路东门町	31264056
2023-01-10T15:51:14+08:00[Asia/Shanghai]	120533735	1868053057509804	江苏省苏州市吴中区木渎镇珠江路东门町	31264056
2023-01-10T15:51:38+08:00[Asia/Shanghai]	120533583	1868053057509804	江苏省苏州市吴中区木渎镇珠江路西跨塘村	31264653
2023-01-10T15:51:44+08:00[Asia/Shanghai]	120533120	1868053057509804	江苏省苏州市吴中区木渎镇花苑东路东门町	31264778
2023-01-10T15:51:48+08:00[Asia/Shanghai]	120532645	1868053057509804	江苏省苏州市吴中区木渎镇花苑东路	31264758
2023-01-10T15:52:14+08:00[Asia/Shanghai]	120529426	1868053057509804	江苏省苏州市吴中区木渎镇花苑东路雍锦园	31264533
2023-01-10T15:52:44+08:00[Asia/Shanghai]	120526751	1868053057509804	江苏省苏州市吴中区木渎镇花苑东路282号雍锦园	31264458
2023-01-10T15:55:01+08:00[Asia/Shanghai]	120525615	1868053057509804	江苏省苏州市吴中区木渎镇花苑东路璟萃雅园(建设中)	31264373
2023-01-10T15:55:07+08:00[Asia/Shanghai]	120524825	1868053057509804	江苏省苏州市吴中区木渎镇花苑东路璟萃雅园(建设中)	31264293
2023-01-10T15:55:21+08:00[Asia/Shanghai]	120522700	1868053057509804	江苏省苏州市吴中区木渎镇花苑东路璟萃雅园(建设中)	31264196
2023-01-10T15:55:26+08:00[Asia/Shanghai]	120522101	1868053057509804	江苏省苏州市吴中区木渎镇花苑东路璟萃雅园(建设中)	31264140
2023-01-10T15:56:01+08:00[Asia/Shanghai]	120519106	1868053057509804	江苏省苏州市吴中区木渎镇花苑东路新华工业区	31263939
2023-01-10T15:56:31+08:00[Asia/Shanghai]	120518166	1868053057509804	江苏省苏州市吴中区木渎镇花苑东路692号新华工业区	31264118
2023-01-10T16:09:42+08:00[Asia/Shanghai]	120526168	1868053057509804	江苏省苏州市吴中区木渎镇金枫路(金枫路西约9米)	31264337
2023-01-10T16:09:45+08:00[Asia/Shanghai]	120526168	1868053057509804	江苏省苏州市吴中区木渎镇金枫路(金枫路西约9米)	31264337
2023-01-10T16:09:49+08:00[Asia/Shanghai]	120526168	1868053057509804	江苏省苏州市吴中区木渎镇金枫路(金枫路西约9米)	31264337
2023-01-10T16:09:51+08:00[Asia/Shanghai]	120526168	1868053057509804	江苏省苏州市吴中区木渎镇金枫路(金枫路西约9米)	31264337
2023-01-10T16:10:19+08:00[Asia/Shanghai]	120516415	1868053057509804	江苏省苏州市吴中区木渎镇花苑东路新华工业区	31263836
2023-01-10T16:10:49+08:00[Asia/Shanghai]	120515783	1868053057509804	江苏省苏州市吴中区木渎镇花苑东路新华工业区	31263775
2023-01-10T16:11:19+08:00[Asia/Shanghai]	120514391	1868053057509804	江苏省苏州市吴中区木渎镇花苑东路天虹商场	31263660
2023-01-10T16:11:49+08:00[Asia/Shanghai]	120514315	1868053057509804	江苏省苏州市吴中区木渎镇花苑东路天虹商场	31263666
2023-01-10T16:13:42+08:00[Asia/Shanghai]	120513460	1868053057509804	江苏省苏州市吴中区木渎镇花苑东路天虹商场	31263551
2023-01-10T16:13:48+08:00[Asia/Shanghai]	120513241	1868053057509804	江苏省苏州市吴中区木渎镇金山南路华润万家(天平店)	31263066
2023-01-10T16:14:01+08:00[Asia/Shanghai]	120513240	1868053057509804	江苏省苏州市吴中区木渎镇金山南路木渎商城	31260683
2023-01-10T16:14:06+08:00[Asia/Shanghai]	120513223	1868053057509804	江苏省苏州市吴中区木渎镇金山南路木渎商城	31259915
2023-01-10T16:14:12+08:00[Asia/Shanghai]	120513210	1868053057509804	江苏省苏州市吴中区木渎镇金山南路玖久印象主题酒店(苏州木渎店)	31258960
2023-01-10T16:14:42+08:00[Asia/Shanghai]	120513168	1868053057509804	江苏省苏州市吴中区木渎镇翠坊北街木渎古镇	31255888
2023-01-10T16:15:12+08:00[Asia/Shanghai]	120513193	1868053057509804	江苏省苏州市吴中区木渎镇翠坊北街木渎古镇	31253893
2023-01-10T16:15:42+08:00[Asia/Shanghai]	120513128	1868053057509804	江苏省苏州市吴中区木渎镇翠坊北街木渎古镇	31252053
2023-01-10T16:16:12+08:00[Asia/Shanghai]	120513353	1868053057509804	江苏省苏州市吴中区木渎镇翠坊南街木渎古镇	31251096
2023-01-10T16:16:42+08:00[Asia/Shanghai]	120513981	1868053057509804	江苏省苏州市吴中区木渎镇翠坊南街格林豪泰(苏州木渎老街店)	31247928
2023-01-10T16:17:12+08:00[Asia/Shanghai]	120514165	1868053057509804	江苏省苏州市吴中区木渎镇木东公路南桥宾馆(木东公路店)	31245508
2023-01-10T16:17:14+08:00[Asia/Shanghai]	120514168	1868053057509804	江苏省苏州市吴中区木渎镇木东公路南桥宾馆(木东公路店)	31245471
2023-01-10T16:17:20+08:00[Asia/Shanghai]	120514108	1868053057509804	江苏省苏州市吴中区木渎镇木东公路南桥宾馆(木东公路店)	31245393
2023-01-10T16:17:42+08:00[Asia/Shanghai]	120512178	1868053057509804	江苏省苏州市吴中区木渎镇姑苏西路天荣园	31245223
2023-01-10T16:18:12+08:00[Asia/Shanghai]	120510176	1868053057509804	江苏省苏州市吴中区木渎镇姑苏西路沧浪人口文化园	31244636
2023-01-10T16:18:38+08:00[Asia/Shanghai]	120509996	1868053057509804	江苏省苏州市吴中区木渎镇姑苏西路沧浪人口文化园	31244586
2023-01-10T16:18:44+08:00[Asia/Shanghai]	120509940	1868053057509804	江苏省苏州市吴中区木渎镇走马塘路金运花园	31244255
2023-01-10T16:18:50+08:00[Asia/Shanghai]	120509986	1868053057509804	江苏省苏州市吴中区木渎镇走马塘路金运花园	31243631
2023-01-10T16:19:14+08:00[Asia/Shanghai]	120510138	1868053057509804	江苏省苏州市吴中区木渎镇走马塘路金运花园	31241150
2023-01-10T16:19:44+08:00[Asia/Shanghai]	120510320	1868053057509804	江苏省苏州市吴中区木渎镇走马塘路木渎金桥开发区管委会	31238785
2023-01-10T16:20:14+08:00[Asia/Shanghai]	120510503	1868053057509804	江苏省苏州市吴中区木渎镇走马塘路苏州市吴中区三和印刷有限公司	31236038
2023-01-10T16:20:17+08:00[Asia/Shanghai]	120510498	1868053057509804	江苏省苏州市吴中区木渎镇走马塘路苏州市吴中区三和印刷有限公司	31235891
2023-01-10T16:20:23+08:00[Asia/Shanghai]	120510106	1868053057509804	江苏省苏州市吴中区木渎镇木胥西路苏州市吴中区三和印刷有限公司	31235775
2023-01-10T16:20:33+08:00[Asia/Shanghai]	120509560	1868053057509804	江苏省苏州市吴中区木渎镇格标机动车检测警务室格标机动车检测	31236066
2023-01-10T16:20:35+08:00[Asia/Shanghai]	120509570	1868053057509804	江苏省苏州市吴中区木渎镇谢村路54号格标机动车检测	31236226
2023-01-10T16:20:38+08:00[Asia/Shanghai]	120509603	1868053057509804	江苏省苏州市吴中区木渎镇谢村路52号格标机动车检测	31236406
2023-01-10T16:20:41+08:00[Asia/Shanghai]	120509551	1868053057509804	江苏省苏州市吴中区木渎镇谢村路52号格标机动车检测	31236498
2023-01-10T16:20:47+08:00[Asia/Shanghai]	120509270	1868053057509804	江苏省苏州市吴中区木渎镇格标机动车检测	31236479
2023-01-10T16:20:50+08:00[Asia/Shanghai]	120509155	1868053057509804	江苏省苏州市吴中区木渎镇格标机动车检测	31236531
2023-01-10T16:21:02+08:00[Asia/Shanghai]	120509025	1868053057509804	江苏省苏州市吴中区木渎镇谢村路46号格标机动车检测	31237003
2023-01-12T11:51:39+08:00[Asia/Shanghai]	120508993	1868053057509804	江苏省苏州市吴中区木渎镇谢村路46号格标机动车检测	31237148
2023-01-12T11:51:40+08:00[Asia/Shanghai]	120508990	1868053057509804	江苏省苏州市吴中区木渎镇谢村路46号格标机动车检测	31237171
2023-01-12T11:52:09+08:00[Asia/Shanghai]	120509026	1868053057509804	江苏省苏州市吴中区木渎镇谢村路46号格标机动车检测	31237205
2023-01-12T11:52:39+08:00[Asia/Shanghai]	120509066	1868053057509804	江苏省苏州市吴中区木渎镇谢村路46号格标机动车检测	31237158
2023-01-12T11:53:09+08:00[Asia/Shanghai]	120509070	1868053057509804	江苏省苏州市吴中区木渎镇谢村路46号格标机动车检测	31237148
2023-01-12T11:53:37+08:00[Asia/Shanghai]	120509070	1868053057509804	江苏省苏州市吴中区木渎镇谢村路46号格标机动车检测	31237148
2023-01-12T11:54:09+08:00[Asia/Shanghai]	120509070	1868053057509804	江苏省苏州市吴中区木渎镇谢村路46号格标机动车检测	31237148
2023-01-12T15:42:53+08:00[Asia/Shanghai]	120514220	1868053057509804	江苏省苏州市吴中区木渎镇木胥路吴中区木渎镇晨阳学前儿童看护点(木胥西路)	31236280
2023-01-12T15:42:54+08:00[Asia/Shanghai]	120514348	1868053057509804	江苏省苏州市吴中区木渎镇木胥路苏州东仪核电科技股份有限公司	31236285
2023-01-12T15:43:23+08:00[Asia/Shanghai]	120514671	1868053057509804	江苏省苏州市吴中区木渎镇木胥路苏州东仪核电科技股份有限公司	31236323
2023-01-12T15:43:31+08:00[Asia/Shanghai]	120515118	1868053057509804	江苏省苏州市吴中区木渎镇木胥路苏州东仪核电科技股份有限公司	31236383
2023-01-12T15:43:34+08:00[Asia/Shanghai]	120515323	1868053057509804	江苏省苏州市吴中区木渎镇木东公路苏州东仪核电科技股份有限公司	31236473
2023-01-12T15:43:53+08:00[Asia/Shanghai]	120515040	1868053057509804	江苏省苏州市吴中区木渎镇木东公路金桥旅社(木东公路店)	31238864
2023-01-12T15:44:23+08:00[Asia/Shanghai]	120515001	1868053057509804	江苏省苏州市吴中区木渎镇木东公路	31239640
2023-01-12T15:44:53+08:00[Asia/Shanghai]	120514981	1868053057509804	江苏省苏州市吴中区木渎镇木东公路	31239675
2023-01-12T15:45:23+08:00[Asia/Shanghai]	120514758	1868053057509804	江苏省苏州市吴中区木渎镇木东公路木渎第二高级中学	31241201
2023-01-12T15:45:34+08:00[Asia/Shanghai]	120514560	1868053057509804	江苏省苏州市吴中区木渎镇木东公路尧峰商业广场	31242781
2023-01-12T15:46:04+08:00[Asia/Shanghai]	120514328	1868053057509804	江苏省苏州市吴中区木渎镇木东公路南桥宾馆(木东公路店)	31245086
2023-01-12T15:47:06+08:00[Asia/Shanghai]	120514273	1868053057509804	江苏省苏州市吴中区木渎镇木东公路	31245639
2023-01-12T15:47:24+08:00[Asia/Shanghai]	120514069	1868053057509804	江苏省苏州市吴中区木渎镇翠坊南街船闸新村	31247345
2023-01-12T15:47:29+08:00[Asia/Shanghai]	120514006	1868053057509804	江苏省苏州市吴中区木渎镇翠坊南街格林豪泰(苏州木渎老街店)	31247835
2023-01-12T15:47:36+08:00[Asia/Shanghai]	120513920	1868053057509804	江苏省苏州市吴中区木渎镇翠坊南街灵岩村	31248666
2023-01-12T15:48:06+08:00[Asia/Shanghai]	120513441	1868053057509804	江苏省苏州市吴中区木渎镇翠坊南街木渎实验小学附属幼儿园	31250911
2023-01-12T15:48:36+08:00[Asia/Shanghai]	120513226	1868053057509804	江苏省苏州市吴中区木渎镇翠坊北街木渎古镇	31252236
2023-01-12T15:48:39+08:00[Asia/Shanghai]	120513221	1868053057509804	江苏省苏州市吴中区木渎镇翠坊北街木渎古镇	31252276
2023-01-12T15:49:06+08:00[Asia/Shanghai]	120513216	1868053057509804	江苏省苏州市吴中区木渎镇翠坊北街木渎古镇	31253486
2023-01-12T15:49:36+08:00[Asia/Shanghai]	120513265	1868053057509804	江苏省苏州市吴中区木渎镇翠坊北街木渎古镇	31254608
2023-01-12T15:50:24+08:00[Asia/Shanghai]	120513321	1868053057509804	江苏省苏州市吴中区木渎镇翠坊北街木渎古镇	31256739
2023-01-12T15:50:54+08:00[Asia/Shanghai]	120513316	1868053057509804	江苏省苏州市吴中区木渎镇金山南路木渎商城	31258834
2023-01-12T15:51:24+08:00[Asia/Shanghai]	120513388	1868053057509804	江苏省苏州市吴中区木渎镇金山南路金沙国际(金山南路)	31261219
2023-01-12T15:51:54+08:00[Asia/Shanghai]	120513445	1868053057509804	江苏省苏州市吴中区木渎镇金山南路华润万家(天平店)	31263166
2023-01-12T15:51:57+08:00[Asia/Shanghai]	120513536	1868053057509804	江苏省苏州市吴中区木渎镇花苑东路华润万家(天平店)	31263301
2023-01-12T15:52:24+08:00[Asia/Shanghai]	120516328	1868053057509804	江苏省苏州市吴中区木渎镇花苑东路新华园	31263498
2023-01-12T15:52:47+08:00[Asia/Shanghai]	120518708	1868053057509804	江苏省苏州市吴中区木渎镇花苑东路新华工业区	31263726
2023-01-12T15:52:54+08:00[Asia/Shanghai]	120518760	1868053057509804	江苏省苏州市吴中区木渎镇花苑东路196号新华工业区	31263983
2023-01-12T15:52:57+08:00[Asia/Shanghai]	120518598	1868053057509804	江苏省苏州市吴中区木渎镇花苑东路64号新华工业区	31263961
2023-01-12T15:53:04+08:00[Asia/Shanghai]	120518175	1868053057509804	江苏省苏州市吴中区木渎镇花苑东路190号新华工业区	31263978
2023-01-12T15:53:12+08:00[Asia/Shanghai]	120518053	1868053057509804	江苏省苏州市吴中区木渎镇花苑东路694号新华工业区	31264138
2023-01-12T18:14:36+08:00[Asia/Shanghai]	120525801	1868053057509804	江苏省苏州市吴中区金枫南路369号(优住社区西南96米)	31271553
2023-01-12T22:16:01+08:00[Asia/Shanghai]	120501646	1868053057509804	江苏省苏州市虎丘区枫桥街道马涧路(马涧路东南约54米)	31318819
2023-01-12T22:16:08+08:00[Asia/Shanghai]	120501646	1868053057509804	江苏省苏州市虎丘区枫桥街道马涧路(马涧路东南约54米)	31318819
2023-01-12T22:26:51+08:00[Asia/Shanghai]	120530673	1868053057509804	江苏省苏州市吴中区花苑东路323号(大治桥(地铁站)西77米)	31264265
2023-01-13T06:58:34+08:00[Asia/Shanghai]	120531021	1868053057509804	江苏省苏州市吴中区木渎镇花苑东路雍锦园	31264335
2023-01-13T06:58:59+08:00[Asia/Shanghai]	120531413	1868053057509804	江苏省苏州市吴中区木渎镇花苑东路东门町	31264380
2023-01-13T06:59:48+08:00[Asia/Shanghai]	120531385	1868053057509804	江苏省苏州市吴中区木渎镇花苑东路东门町	31264533
2023-01-13T07:00:12+08:00[Asia/Shanghai]	120527925	1868053057509804	江苏省苏州市吴中区木渎镇花苑东路雍锦园	31264415
2023-01-13T07:00:13+08:00[Asia/Shanghai]	120527798	1868053057509804	江苏省苏州市吴中区木渎镇花苑东路雍锦园	31264415
2023-01-13T07:00:24+08:00[Asia/Shanghai]	120526763	1868053057509804	江苏省苏州市吴中区木渎镇花苑东路雍锦园	31264419
2023-01-13T07:00:42+08:00[Asia/Shanghai]	120526435	1868053057509804	江苏省苏州市吴中区木渎镇金枫南路雍锦园	31265373
2023-01-13T07:01:12+08:00[Asia/Shanghai]	120526088	1868053057509804	江苏省苏州市吴中区木渎镇金枫南路海派都市花园	31269548
2023-01-13T07:01:33+08:00[Asia/Shanghai]	120525660	1868053057509804	江苏省苏州市吴中区木渎镇中环西线浙建·枫华广场	31272663
2023-01-13T07:02:03+08:00[Asia/Shanghai]	120525366	1868053057509804	江苏省苏州市吴中区木渎镇中环西线悠方	31278276
2023-01-13T07:02:18+08:00[Asia/Shanghai]	120525201	1868053057509804	江苏省苏州市虎丘区狮山街道中环西线东创科技园	31281640
2023-01-13T07:02:48+08:00[Asia/Shanghai]	120524850	1868053057509804	江苏省苏州市虎丘区狮山街道中环西线金色家园	31288065
2023-01-13T07:03:03+08:00[Asia/Shanghai]	120524726	1868053057509804	江苏省苏州市虎丘区狮山街道中环西线苏州高新区第一初级中学校教育集团珠江路校区	31291111
2023-01-13T07:03:33+08:00[Asia/Shanghai]	120524456	1868053057509804	江苏省苏州市虎丘区狮山街道中环西线精华电子(苏州)有限公司	31296081
2023-01-13T07:03:48+08:00[Asia/Shanghai]	120524193	1868053057509804	江苏省苏州市虎丘区狮山街道中环西线毅嘉电子(苏州)有限公司东区	31298175
2023-01-13T07:04:18+08:00[Asia/Shanghai]	120523523	1868053057509804	江苏省苏州市虎丘区狮山街道中环西线福莱盈电子股份有限公司	31302336
2023-01-13T07:04:33+08:00[Asia/Shanghai]	120523170	1868053057509804	江苏省苏州市虎丘区狮山街道中环西线纪宝创新科技园	31304693
2023-01-13T07:05:03+08:00[Asia/Shanghai]	120522465	1868053057509804	江苏省苏州市虎丘区枫桥街道中环西线竹本油脂	31309675
2023-01-13T07:05:19+08:00[Asia/Shanghai]	120522250	1868053057509804	江苏省苏州市虎丘区枫桥街道中环西线乐辉液晶显示(苏州)有限公司	31312573
2023-01-13T07:05:49+08:00[Asia/Shanghai]	120521371	1868053057509804	江苏省苏州市虎丘区枫桥街道中环西线和联永硕(苏州)园区	31317888
2023-01-13T07:06:04+08:00[Asia/Shanghai]	120521000	1868053057509804	江苏省苏州市虎丘区枫桥街道中环西线和联永硕(苏州)园区	31320573
2023-01-13T07:06:34+08:00[Asia/Shanghai]	120520148	1868053057509804	江苏省苏州市虎丘区枫桥街道中环西线	31326183
2023-01-13T07:06:49+08:00[Asia/Shanghai]	120519825	1868053057509804	江苏省苏州市虎丘区枫桥街道中环西线施耐德	31329041
2023-01-13T07:07:19+08:00[Asia/Shanghai]	120519084	1868053057509804	江苏省苏州市虎丘区枫桥街道中环西线赛默飞世尔(苏州)仪器有限公司	31334830
2023-01-13T07:07:34+08:00[Asia/Shanghai]	120518743	1868053057509804	江苏省苏州市虎丘区枫桥街道中环西线苏州敬业	31337706
2023-01-13T07:08:04+08:00[Asia/Shanghai]	120517958	1868053057509804	江苏省苏州市虎丘区浒墅关镇中环西线	31343688
2023-01-13T07:08:19+08:00[Asia/Shanghai]	120518790	1868053057509804	江苏省苏州市虎丘区浒墅关镇中环西线苏州市山花精密机械有限公司	31346373
2023-01-13T07:08:49+08:00[Asia/Shanghai]	120516781	1868053057509804	江苏省苏州市虎丘区浒墅关镇209乡道苏州高新区综合保税区(大同路)	31350390
2023-01-13T07:09:04+08:00[Asia/Shanghai]	120515331	1868053057509804	江苏省苏州市虎丘区浒墅关镇中环西线苏州高新区综合保税区(大同路)	31352241
2023-01-13T07:09:34+08:00[Asia/Shanghai]	120512616	1868053057509804	江苏省苏州市虎丘区浒墅关镇209乡道苏州高新区综合保税区(大同路)	31355758
2023-01-13T07:09:49+08:00[Asia/Shanghai]	120510918	1868053057509804	江苏省苏州市虎丘区浒墅关镇高新区高架桥	31357910
2023-01-13T07:10:19+08:00[Asia/Shanghai]	120506848	1868053057509804	江苏省苏州市虎丘区浒墅关镇高新区高架桥鸿文雅苑	31362786
2023-01-13T07:10:34+08:00[Asia/Shanghai]	120504856	1868053057509804	江苏省苏州市虎丘区浒墅关镇209乡道华美花园	31364961
2023-01-13T07:11:04+08:00[Asia/Shanghai]	120500275	1868053057509804	江苏省苏州市虎丘区浒墅关镇高新区高架桥文昌花园	31369155
2023-01-13T07:11:19+08:00[Asia/Shanghai]	120497498	1868053057509804	江苏省苏州市虎丘区浒墅关镇209乡道	31371173
2023-01-13T07:11:49+08:00[Asia/Shanghai]	120492596	1868053057509804	江苏省苏州市虎丘区浒墅关镇209乡道	31374318
2023-01-13T07:12:04+08:00[Asia/Shanghai]	120490765	1868053057509804	江苏省苏州市虎丘区浒墅关镇107乡道	31376010
2023-01-13T07:12:34+08:00[Asia/Shanghai]	120488833	1868053057509804	江苏省苏州市虎丘区浒墅关镇209乡道	31378788
2023-01-13T07:13:24+08:00[Asia/Shanghai]	120488671	1868053057509804	江苏省苏州市虎丘区浒墅关镇通浒路	31379000
2023-01-13T07:13:27+08:00[Asia/Shanghai]	120488540	1868053057509804	江苏省苏州市虎丘区浒墅关镇通浒路	31379071
2023-01-13T07:13:53+08:00[Asia/Shanghai]	120485871	1868053057509804	江苏省苏州市虎丘区浒墅关镇通浒路	31378485
2023-01-13T07:13:57+08:00[Asia/Shanghai]	120485611	1868053057509804	江苏省苏州市虎丘区浒墅关镇通浒路	31378526
2023-01-13T07:14:02+08:00[Asia/Shanghai]	120485465	1868053057509804	江苏省苏州市虎丘区浒墅关镇通浒路	31378913
2023-01-13T07:14:13+08:00[Asia/Shanghai]	120484868	1868053057509804	江苏省苏州市虎丘区浒墅关镇北津东路	31379865
2023-01-13T07:14:16+08:00[Asia/Shanghai]	120484495	1868053057509804	江苏省苏州市虎丘区浒墅关镇华金路	31379938
2023-01-13T07:14:24+08:00[Asia/Shanghai]	120484358	1868053057509804	江苏省苏州市虎丘区浒墅关镇华金路	31379916
2023-01-13T07:14:45+08:00[Asia/Shanghai]	120483980	1868053057509804	江苏省苏州市虎丘区浒墅关镇华金路	31379865
2023-01-13T07:14:52+08:00[Asia/Shanghai]	120483563	1868053057509804	江苏省苏州市虎丘区浒墅关镇华金路华通花园	31380208
2023-01-13T07:14:56+08:00[Asia/Shanghai]	120483298	1868053057509804	江苏省苏州市虎丘区浒墅关镇华金路华通花园	31380650
2023-01-13T07:15:26+08:00[Asia/Shanghai]	120481415	1868053057509804	江苏省苏州市虎丘区浒墅关镇华金路华通花园	31382283
2023-01-13T07:15:56+08:00[Asia/Shanghai]	120481415	1868053057509804	江苏省苏州市虎丘区浒墅关镇华金路华通花园	31382283
2023-01-13T07:16:24+08:00[Asia/Shanghai]	120479313	1868053057509804	江苏省苏州市虎丘区浒墅关镇华金路真山公园	31382890
2023-01-13T07:16:54+08:00[Asia/Shanghai]	120474025	1868053057509804	江苏省苏州市虎丘区浒墅关镇华金路真山公园	31383551
2023-01-13T07:17:09+08:00[Asia/Shanghai]	120471613	1868053057509804	江苏省苏州市虎丘区浒墅关镇华金路荣华花苑	31383283
2023-01-13T07:17:39+08:00[Asia/Shanghai]	120470424	1868053057509804	江苏省苏州市虎丘区浒墅关镇华金路苏州高新区通安中学	31383043
2023-01-13T07:19:01+08:00[Asia/Shanghai]	120470121	1868053057509804	江苏省苏州市虎丘区浒墅关镇华金路苏州高新区通安中学	31382985
2023-01-13T07:19:07+08:00[Asia/Shanghai]	120469441	1868053057509804	江苏省苏州市虎丘区通安镇华金路中诺誉园	31382880
2023-01-13T07:19:30+08:00[Asia/Shanghai]	120465606	1868053057509804	江苏省苏州市虎丘区通安镇华金路中诺誉园	31382161
2023-01-13T07:20+08:00[Asia/Shanghai]	120464028	1868053057509804	江苏省苏州市虎丘区通安镇华金路华通花园	31381840
2023-01-13T07:20:30+08:00[Asia/Shanghai]	120460075	1868053057509804	江苏省苏州市虎丘区通安镇华金路苏州新区华盛工程塑胶有限公司	31381080
2023-01-13T07:21+08:00[Asia/Shanghai]	120456295	1868053057509804	江苏省苏州市虎丘区通安镇华金路荣尚花苑	31380335
2023-01-13T07:21:31+08:00[Asia/Shanghai]	120452235	1868053057509804	江苏省苏州市虎丘区通安镇华金路通安大众工业园	31379695
2023-01-13T07:21:35+08:00[Asia/Shanghai]	120452086	1868053057509804	江苏省苏州市虎丘区通安镇华金路通安大众工业园	31379628
2023-01-13T07:21:36+08:00[Asia/Shanghai]	120452085	1868053057509804	江苏省苏州市虎丘区通安镇华金路通安大众工业园	31379601
2023-01-13T08:56:42+08:00[Asia/Shanghai]	120452148	1868053057509804	江苏省苏州市虎丘区通安镇荣尚花苑通安大众工业园	31379328
2023-01-13T08:57:09+08:00[Asia/Shanghai]	120452630	1868053057509804	江苏省苏州市虎丘区通安镇华金路通安大众工业园	31379731
2023-01-13T08:57:54+08:00[Asia/Shanghai]	120456198	1868053057509804	江苏省苏州市虎丘区通安镇华金路荣尚花苑	31380283
2023-01-13T08:58:18+08:00[Asia/Shanghai]	120458018	1868053057509804	江苏省苏州市虎丘区通安镇华金路苏州高新区通安科技产业园	31380616
2023-01-13T08:58:19+08:00[Asia/Shanghai]	120458171	1868053057509804	江苏省苏州市虎丘区通安镇华金路苏州高新区通安科技产业园	31380646
2023-01-13T08:58:48+08:00[Asia/Shanghai]	120459790	1868053057509804	江苏省苏州市虎丘区通安镇华金路苏州高新区通安科技产业园	31381001
2023-01-13T08:59:18+08:00[Asia/Shanghai]	120462916	1868053057509804	江苏省苏州市虎丘区通安镇华金路苏州固锝电子股份有限公司	31381633
2023-01-13T08:59:49+08:00[Asia/Shanghai]	120464064	1868053057509804	江苏省苏州市虎丘区通安镇华金路华通花园	31381815
2023-01-13T09:00:20+08:00[Asia/Shanghai]	120469146	1868053057509804	江苏省苏州市虎丘区通安镇华金路华通花园	31382735
2023-01-13T09:00:50+08:00[Asia/Shanghai]	120469995	1868053057509804	江苏省苏州市虎丘区通安镇东唐路华通花园	31382870
2023-01-13T09:01:20+08:00[Asia/Shanghai]	120474941	1868053057509804	江苏省苏州市虎丘区浒墅关镇华通花园(一区)华通花园	31383460
2023-01-13T09:01:50+08:00[Asia/Shanghai]	120479986	1868053057509804	江苏省苏州市虎丘区浒墅关镇华金路华通花园	31382728
2023-01-13T09:02:20+08:00[Asia/Shanghai]	120480018	1868053057509804	江苏省苏州市虎丘区浒墅关镇华金路真山公园	31382755
2023-01-13T09:02:36+08:00[Asia/Shanghai]	120481200	1868053057509804	江苏省苏州市虎丘区浒墅关镇真武路真山公园	31382560
2023-01-13T09:02:50+08:00[Asia/Shanghai]	120482455	1868053057509804	江苏省苏州市虎丘区浒墅关镇真武路真山公园	31383273
2023-01-13T09:03:09+08:00[Asia/Shanghai]	120483643	1868053057509804	江苏省苏州市虎丘区浒墅关镇真武路真山公园	31383910
2023-01-13T09:03:20+08:00[Asia/Shanghai]	120484598	1868053057509804	江苏省苏州市虎丘区浒墅关镇209乡道浒墅人家一区	31383466
2023-01-13T09:03:34+08:00[Asia/Shanghai]	120486466	1868053057509804	江苏省苏州市虎丘区浒墅关镇209乡道	31381449
2023-01-13T09:04:04+08:00[Asia/Shanghai]	120488013	1868053057509804	江苏省苏州市虎丘区浒墅关镇209乡道	31379369
2023-01-13T09:05:20+08:00[Asia/Shanghai]	120488431	1868053057509804	江苏省苏州市虎丘区浒墅关镇209乡道	31378553
2023-01-13T09:05:50+08:00[Asia/Shanghai]	120491435	1868053057509804	江苏省苏州市虎丘区浒墅关镇209乡道阳山花苑二区	31374853
2023-01-13T09:06:20+08:00[Asia/Shanghai]	120496079	1868053057509804	江苏省苏州市虎丘区浒墅关镇209乡道中国石油加油站	31371846
2023-01-13T09:06:50+08:00[Asia/Shanghai]	120500733	1868053057509804	江苏省苏州市虎丘区浒墅关镇高新区高架桥鸿运家园	31368618
2023-01-13T09:07:20+08:00[Asia/Shanghai]	120505420	1868053057509804	江苏省苏州市虎丘区浒墅关镇高新区高架桥鸿福花苑	31364160
2023-01-13T09:07:50+08:00[Asia/Shanghai]	120509401	1868053057509804	江苏省苏州市虎丘区浒墅关镇209乡道名墅花园	31359616
2023-01-13T09:08:20+08:00[Asia/Shanghai]	120512330	1868053057509804	江苏省苏州市虎丘区浒墅关镇中环西线大白荡城市生态公园	31355868
2023-01-13T09:08:50+08:00[Asia/Shanghai]	120513435	1868053057509804	江苏省苏州市虎丘区浒墅关镇209乡道大白荡城市生态公园	31354356
2023-01-13T09:09:05+08:00[Asia/Shanghai]	120513836	1868053057509804	江苏省苏州市虎丘区浒墅关镇209乡道苏州高新区综合保税区(大同路)	31353779
2023-01-13T09:09:35+08:00[Asia/Shanghai]	120514910	1868053057509804	江苏省苏州市虎丘区浒墅关镇中环西线梧桐树花园	31352301
2023-01-13T09:09:51+08:00[Asia/Shanghai]	120515538	1868053057509804	江苏省苏州市虎丘区浒墅关镇中环西线云锦苑	31351483
2023-01-13T09:10:21+08:00[Asia/Shanghai]	120516506	1868053057509804	江苏省苏州市虎丘区浒墅关镇中环西线云锦苑	31350208
2023-01-13T09:10:35+08:00[Asia/Shanghai]	120517290	1868053057509804	江苏省苏州市虎丘区浒墅关镇中环西线	31349230
2023-01-13T09:11:05+08:00[Asia/Shanghai]	120518420	1868053057509804	江苏省苏州市虎丘区浒墅关镇旭辉朗香郡	31347950
2023-01-13T09:11:36+08:00[Asia/Shanghai]	120518700	1868053057509804	江苏省苏州市虎丘区浒墅关镇旭辉朗香郡鸿基科技园	31346616
2023-01-13T09:12:06+08:00[Asia/Shanghai]	120518274	1868053057509804	江苏省苏州市虎丘区浒墅关镇金枫路苏州市山花精密机械有限公司	31345551
2023-01-13T09:12:36+08:00[Asia/Shanghai]	120517875	1868053057509804	江苏省苏州市虎丘区浒墅关镇中环西线城市阳光员工之家	31344026
2023-01-13T09:13:06+08:00[Asia/Shanghai]	120517921	1868053057509804	江苏省苏州市虎丘区浒墅关镇中环西线傅宇通讯(苏州)有限公司	31342556
2023-01-13T09:13:36+08:00[Asia/Shanghai]	120518075	1868053057509804	江苏省苏州市虎丘区浒墅关镇中环西线傅宇通讯(苏州)有限公司	31341580
2023-01-13T09:14:06+08:00[Asia/Shanghai]	120518276	1868053057509804	江苏省苏州市虎丘区枫桥街道中环西线中国石化金枫路加油站	31340186
2023-01-13T09:14:25+08:00[Asia/Shanghai]	120518446	1868053057509804	江苏省苏州市虎丘区枫桥街道中环西线三菱化学聚酯膜(苏州)有限公司	31339105
2023-01-13T09:14:55+08:00[Asia/Shanghai]	120518818	1868053057509804	江苏省苏州市虎丘区枫桥街道中环西线优耐铜材(苏州)有限公司	31336476
2023-01-13T09:15:11+08:00[Asia/Shanghai]	120518960	1868053057509804	江苏省苏州市虎丘区枫桥街道中环西线赛默飞世尔(苏州)仪器有限公司	31334835
2023-01-13T09:15:41+08:00[Asia/Shanghai]	120519450	1868053057509804	江苏省苏州市虎丘区枫桥街道中环西线金枫智能制造产业园	31331193
2023-01-13T09:15:55+08:00[Asia/Shanghai]	120519658	1868053057509804	江苏省苏州市虎丘区枫桥街道金枫路施耐德	31329110
2023-01-13T09:16:25+08:00[Asia/Shanghai]	120520270	1868053057509804	江苏省苏州市虎丘区枫桥街道金枫路和联永硕(苏州)园区	31324433
2023-01-13T09:16:41+08:00[Asia/Shanghai]	120520651	1868053057509804	江苏省苏州市虎丘区枫桥街道金枫路和联永硕(苏州)园区	31322155
2023-01-13T09:17:11+08:00[Asia/Shanghai]	120520778	1868053057509804	江苏省苏州市虎丘区枫桥街道金枫路和联永硕(苏州)园区	31321303
2023-01-13T09:17:43+08:00[Asia/Shanghai]	120520906	1868053057509804	江苏省苏州市虎丘区枫桥街道金枫路和联永硕(苏州)园区	31320493
2023-01-13T09:18:13+08:00[Asia/Shanghai]	120521001	1868053057509804	江苏省苏州市虎丘区枫桥街道金枫路和联永硕(苏州)园区	31319708
2023-01-13T09:18:43+08:00[Asia/Shanghai]	120521198	1868053057509804	江苏省苏州市虎丘区枫桥街道金枫路和联永硕(苏州)园区	31318271
2023-01-13T09:19:13+08:00[Asia/Shanghai]	120521491	1868053057509804	江苏省苏州市虎丘区枫桥街道金枫路和联永硕(苏州)园区	31316560
2023-01-13T09:19:43+08:00[Asia/Shanghai]	120521800	1868053057509804	江苏省苏州市虎丘区枫桥街道中环西线和联永硕(苏州)园区	31314991
2023-01-13T09:20:13+08:00[Asia/Shanghai]	120521985	1868053057509804	江苏省苏州市虎丘区枫桥街道华山路和联永硕(苏州)园区	31313821
2023-01-13T09:20:48+08:00[Asia/Shanghai]	120522150	1868053057509804	江苏省苏州市虎丘区枫桥街道中环西线乐辉液晶显示(苏州)有限公司	31312321
2023-01-13T09:21:19+08:00[Asia/Shanghai]	120522261	1868053057509804	江苏省苏州市虎丘区枫桥街道中环西线乐辉液晶显示(苏州)有限公司	31310746
2023-01-13T09:21:49+08:00[Asia/Shanghai]	120522475	1868053057509804	江苏省苏州市虎丘区狮山街道中环西线竹本油脂	31308294
2023-01-13T09:22:19+08:00[Asia/Shanghai]	120523086	1868053057509804	江苏省苏州市虎丘区狮山街道金枫路纪宝创新科技园	31304248
2023-01-13T09:22:49+08:00[Asia/Shanghai]	120523898	1868053057509804	江苏省苏州市虎丘区狮山街道金枫路毅嘉电子(苏州)有限公司	31299118
2023-01-13T09:23:49+08:00[Asia/Shanghai]	120524748	1868053057509804	江苏省苏州市吴中区木渎镇中环西线江苏泰晟旅游集团有限公司	31287183
2023-01-13T09:24:19+08:00[Asia/Shanghai]	120525058	1868053057509804	江苏省苏州市吴中区木渎镇中环西线东创科技园	31281751
2023-01-13T09:24:33+08:00[Asia/Shanghai]	120525161	1868053057509804	江苏省苏州市吴中区木渎镇中环西线狮山当代	31279633
2023-01-13T09:25:03+08:00[Asia/Shanghai]	120525306	1868053057509804	江苏省苏州市吴中区木渎镇金枫南路领峰商务广场	31275403
2023-01-13T09:25:19+08:00[Asia/Shanghai]	120525393	1868053057509804	江苏省苏州市吴中区木渎镇金枫南路招商花园坊	31273398
2023-01-13T09:25:49+08:00[Asia/Shanghai]	120525788	1868053057509804	江苏省苏州市吴中区木渎镇金枫南路金柏集团(金枫路)	31268455
2023-01-13T09:26:03+08:00[Asia/Shanghai]	120525926	1868053057509804	江苏省苏州市吴中区木渎镇金枫南路	31266671
2023-01-13T09:26:33+08:00[Asia/Shanghai]	120526118	1868053057509804	江苏省苏州市吴中区木渎镇金枫南路璟萃雅园(建设中)	31265198
2023-01-13T09:26:58+08:00[Asia/Shanghai]	120526511	1868053057509804	江苏省苏州市吴中区木渎镇中环西线	31264078
2023-01-13T09:27:04+08:00[Asia/Shanghai]	120526783	1868053057509804	江苏省苏州市吴中区木渎镇花苑东路	31264046
2023-01-13T09:27:35+08:00[Asia/Shanghai]	120528663	1868053057509804	江苏省苏州市吴中区木渎镇花苑东路睿峰	31264151
2023-01-13T09:28:05+08:00[Asia/Shanghai]	120528893	1868053057509804	江苏省苏州市吴中区木渎镇花苑东路睿峰	31264190
2023-01-13T09:28:35+08:00[Asia/Shanghai]	120529955	1868053057509804	江苏省苏州市吴中区木渎镇花苑东路睿峰	31264143
2023-01-13T09:29:05+08:00[Asia/Shanghai]	120530033	1868053057509804	江苏省苏州市吴中区木渎镇花苑东路睿峰	31264145
2023-01-13T09:29:35+08:00[Asia/Shanghai]	120530048	1868053057509804	江苏省苏州市吴中区木渎镇花苑东路睿峰	31264133
2023-01-13T20:37:57+08:00[Asia/Shanghai]	120524113	1868053057509804	江苏省苏州市虎丘区金枫南路辅路(悠方南141米)	31276358
2023-01-13T20:52:31+08:00[Asia/Shanghai]	120526141	1868053057509804	江苏省苏州市吴中区金枫南路363号(优住社区西南54米)	31271690
2023-01-14T00:46:14+08:00[Asia/Shanghai]	120526351	1868053057509804	江苏省苏州市吴中区木渎镇浏阳蒸菜(枫华店)浙建·枫华广场	31272836
2023-01-14T00:46:25+08:00[Asia/Shanghai]	120525880	1868053057509804	江苏省苏州市吴中区木渎镇金枫南路浙建·枫华广场	31273178
2023-01-14T00:46:25+08:00[Asia/Shanghai]	120525880	1868053057509804	江苏省苏州市吴中区木渎镇金枫南路浙建·枫华广场	31273178
2023-01-14T00:46:23+08:00[Asia/Shanghai]	120525961	1868053057509804	江苏省苏州市吴中区木渎镇金枫南路浙建·枫华广场	31273050
2023-01-14T00:46:25+08:00[Asia/Shanghai]	120525880	1868053057509804	江苏省苏州市吴中区木渎镇金枫南路浙建·枫华广场	31273178
2023-01-14T00:47:17+08:00[Asia/Shanghai]	120525376	1868053057509804	江苏省苏州市吴中区木渎镇中环西线悠方	31277980
2023-01-14T00:47:47+08:00[Asia/Shanghai]	120525248	1868053057509804	江苏省苏州市吴中区木渎镇中环西线悠方	31278210
2023-01-14T00:48:17+08:00[Asia/Shanghai]	120525236	1868053057509804	江苏省苏州市吴中区木渎镇中环西线悠方	31278326
2023-01-14T00:48:21+08:00[Asia/Shanghai]	120525086	1868053057509804	江苏省苏州市吴中区木渎镇竹园路悠方	31278405
2023-01-14T00:48:38+08:00[Asia/Shanghai]	120522468	1868053057509804	江苏省苏州市吴中区木渎镇竹园路合景·领峰	31278158
2023-01-14T00:48:47+08:00[Asia/Shanghai]	120522536	1868053057509804	江苏省苏州市吴中区木渎镇领峰合景·领峰	31277706
2023-01-14T00:48:58+08:00[Asia/Shanghai]	120522681	1868053057509804	江苏省苏州市吴中区木渎镇领峰悠方	31277163
2023-01-14T00:49:02+08:00[Asia/Shanghai]	120522686	1868053057509804	江苏省苏州市吴中区木渎镇领峰悠方	31277010
2023-01-14T00:49:17+08:00[Asia/Shanghai]	120522965	1868053057509804	江苏省苏州市吴中区木渎镇领峰悠方	31276616
2023-01-14T00:49:48+08:00[Asia/Shanghai]	120522915	1868053057509804	江苏省苏州市吴中区木渎镇领峰悠方	31276590
2023-01-14T00:50:18+08:00[Asia/Shanghai]	120522881	1868053057509804	江苏省苏州市吴中区木渎镇领峰合景·领峰	31276483
2023-01-14T00:50:48+08:00[Asia/Shanghai]	120522871	1868053057509804	江苏省苏州市吴中区木渎镇领峰合景·领峰	31276501
2023-01-14T00:51:18+08:00[Asia/Shanghai]	120522848	1868053057509804	江苏省苏州市吴中区木渎镇领峰合景·领峰	31276451
2023-01-14T00:51:48+08:00[Asia/Shanghai]	120522816	1868053057509804	江苏省苏州市吴中区木渎镇领峰合景·领峰	31276471
2023-01-14T00:57:01+08:00[Asia/Shanghai]	120523819	1868053057509804	江苏省苏州市吴中区木渎镇华润万家(合景领峰店)合景·领峰	31276245
2023-01-14T00:57:02+08:00[Asia/Shanghai]	120523926	1868053057509804	江苏省苏州市吴中区木渎镇华润万家(合景领峰店)合景·领峰	31276304
2023-01-14T00:57:03+08:00[Asia/Shanghai]	120523993	1868053057509804	江苏省苏州市吴中区木渎镇LOHO眼镜(苏州吴中悠方购物中心店)合景·领峰	31276306
2023-01-14T00:57:04+08:00[Asia/Shanghai]	120524066	1868053057509804	江苏省苏州市吴中区木渎镇金枫南路268号合景·领峰	31276293
2023-01-14T00:57:16+08:00[Asia/Shanghai]	120524950	1868053057509804	江苏省苏州市吴中区木渎镇金枫南路170号领峰商务广场	31276403
2023-01-14T00:57:19+08:00[Asia/Shanghai]	120525028	1868053057509804	江苏省苏州市吴中区木渎镇金枫南路170号领峰商务广场	31276363
2023-01-14T00:57:31+08:00[Asia/Shanghai]	120524998	1868053057509804	江苏省苏州市吴中区木渎镇东吴面馆(领峰商务广场店)领峰商务广场	31275556
2023-01-14T00:58:01+08:00[Asia/Shanghai]	120525078	1868053057509804	江苏省苏州市吴中区木渎镇狗狗公园领峰商务广场	31274305
2023-01-14T00:58:31+08:00[Asia/Shanghai]	120525568	1868053057509804	江苏省苏州市吴中区木渎镇金枫南路584号	31267298
2023-01-14T00:58:59+08:00[Asia/Shanghai]	120526563	1868053057509804	江苏省苏州市吴中区木渎镇金枫南路	31264041
2023-01-14T00:59:03+08:00[Asia/Shanghai]	120527045	1868053057509804	江苏省苏州市吴中区木渎镇花苑东路	31263971
2023-01-14T00:59:09+08:00[Asia/Shanghai]	120528200	1868053057509804	江苏省苏州市吴中区木渎镇睿峰	31264066
2023-01-14T00:59:33+08:00[Asia/Shanghai]	120530126	1868053057509804	江苏省苏州市吴中区木渎镇花苑东路睿峰	31264180
2023-01-14T01:00:01+08:00[Asia/Shanghai]	120531190	1868053057509804	江苏省苏州市吴中区木渎镇花苑东路东门町	31264300
2023-01-14T01:00:05+08:00[Asia/Shanghai]	120531468	1868053057509804	江苏省苏州市吴中区木渎镇花苑东路东门町	31264298
2023-01-14T01:00:08+08:00[Asia/Shanghai]	120531425	1868053057509804	江苏省苏州市吴中区木渎镇花苑东路东门町	31264421
2023-01-14T01:00:30+08:00[Asia/Shanghai]	120531171	1868053057509804	江苏省苏州市吴中区木渎镇花苑东路雍锦园	31264573
2023-01-14T01:00:33+08:00[Asia/Shanghai]	120530710	1868053057509804	江苏省苏州市吴中区木渎镇花苑东路雍锦园	31264566
2023-01-14T01:00:37+08:00[Asia/Shanghai]	120529743	1868053057509804	江苏省苏州市吴中区木渎镇花苑东路雍锦园	31264513
2023-01-14T01:00:45+08:00[Asia/Shanghai]	120527615	1868053057509804	江苏省苏州市吴中区木渎镇花苑东路雍锦园	31264370
2023-01-14T01:01:15+08:00[Asia/Shanghai]	120526699	1868053057509804	江苏省苏州市吴中区木渎镇花苑东路雍锦园	31264363
2023-01-14T01:02:41+08:00[Asia/Shanghai]	120527053	1868053057509804	江苏省苏州市吴中区木渎镇花苑东路雍锦园	31264068
2023-01-14T01:03:11+08:00[Asia/Shanghai]	120529288	1868053057509804	江苏省苏州市吴中区木渎镇花苑东路睿峰	31264149
2023-01-14T01:03:41+08:00[Asia/Shanghai]	120529333	1868053057509804	江苏省苏州市吴中区木渎镇睿峰	31264100
2023-01-14T12:15:09+08:00[Asia/Shanghai]	120526777	1868053057509804	江苏省苏州市吴中区木渎镇花苑东路137(中环西线东约34米)	31263661
2023-01-14T12:15:11+08:00[Asia/Shanghai]	120526777	1868053057509804	江苏省苏州市吴中区木渎镇花苑东路137(中环西线东约34米)	31263661
2023-01-14T12:15:14+08:00[Asia/Shanghai]	120526777	1868053057509804	江苏省苏州市吴中区木渎镇花苑东路137(中环西线东约34米)	31263661
2023-01-14T12:15:42+08:00[Asia/Shanghai]	120529865	1868053057509804	江苏省苏州市吴中区木渎镇睿峰	31263758
2023-01-14T12:16:12+08:00[Asia/Shanghai]	120529316	1868053057509804	江苏省苏州市吴中区木渎镇花苑东路雍锦园	31264516
2023-01-14T12:16:42+08:00[Asia/Shanghai]	120529593	1868053057509804	江苏省苏州市吴中区木渎镇睿峰	31263818
2023-01-14T12:17:12+08:00[Asia/Shanghai]	120530594	1868053057509804	江苏省苏州市吴中区木渎镇花苑东路雍锦园	31264418
2023-01-14T12:17:22+08:00[Asia/Shanghai]	120531336	1868053057509804	江苏省苏州市吴中区木渎镇花苑东路东门町	31264481
2023-01-14T12:17:25+08:00[Asia/Shanghai]	120531421	1868053057509804	江苏省苏州市吴中区木渎镇花苑东路东门町	31264423
2023-01-14T12:32:49+08:00[Asia/Shanghai]	120531663	1868053057509804	江苏省苏州市吴中区木渎镇花苑东路281号东门町	31264070
2023-01-14T12:33:14+08:00[Asia/Shanghai]	120532826	1868053057509804	江苏省苏州市吴中区木渎镇花苑东路东门町	31264419
2023-01-14T12:33:57+08:00[Asia/Shanghai]	120533179	1868053057509804	江苏省苏州市吴中区木渎镇花苑东路东门町	31264440
2023-01-14T12:34:39+08:00[Asia/Shanghai]	120534110	1868053057509804	江苏省苏州市吴中区木渎镇珠江路苏州智能制造研究院	31261340
2023-01-14T12:35:05+08:00[Asia/Shanghai]	120534271	1868053057509804	江苏省苏州市吴中区木渎镇珠江路木渎凯马广场	31260561
2023-01-14T12:43:26+08:00[Asia/Shanghai]	120534548	1868053057509804	江苏省苏州市吴中区木渎镇苏州宝途吉利国澳保安服务有限公司	31262615
2023-01-14T12:43:50+08:00[Asia/Shanghai]	120533743	1868053057509804	江苏省苏州市吴中区木渎镇珠江路东门町	31264374
2023-01-14T12:43:51+08:00[Asia/Shanghai]	120533738	1868053057509804	江苏省苏州市吴中区木渎镇珠江路东门町	31264376
2023-01-14T12:44:20+08:00[Asia/Shanghai]	120533616	1868053057509804	江苏省苏州市吴中区木渎镇花苑东路西跨塘村	31264773
2023-01-14T12:44:25+08:00[Asia/Shanghai]	120533231	1868053057509804	江苏省苏州市吴中区木渎镇珠江路698号	31264836
2023-01-14T12:44:50+08:00[Asia/Shanghai]	120530435	1868053057509804	江苏省苏州市吴中区木渎镇花苑东路雍锦园	31264535
2023-01-14T12:45:20+08:00[Asia/Shanghai]	120526940	1868053057509804	江苏省苏州市吴中区木渎镇花苑东路雍锦园	31264413
2023-01-14T12:45:50+08:00[Asia/Shanghai]	120526715	1868053057509804	江苏省苏州市吴中区木渎镇花苑东路雍锦园	31264335
2023-01-14T12:45:45+08:00[Asia/Shanghai]	120526755	1868053057509804	江苏省苏州市吴中区木渎镇花苑东路雍锦园	31264338
2023-01-14T12:46:17+08:00[Asia/Shanghai]	120526358	1868053057509804	江苏省苏州市吴中区木渎镇花苑东路诺德·国礼(建设中)	31263980
2023-01-14T12:46:48+08:00[Asia/Shanghai]	120526400	1868053057509804	江苏省苏州市吴中区木渎镇金枫南路苏高新大成珺	31259841
2023-01-14T12:48+08:00[Asia/Shanghai]	120526770	1868053057509804	江苏省苏州市吴中区木渎镇中山东路65号	31258040
2023-01-14T12:48:30+08:00[Asia/Shanghai]	120527326	1868053057509804	江苏省苏州市吴中区木渎镇金枫南路朗诗绿色街区	31254443
2023-01-14T12:49+08:00[Asia/Shanghai]	120527771	1868053057509804	江苏省苏州市吴中区木渎镇金枫南路朗诗绿街南岸	31250898
2023-01-14T12:49:30+08:00[Asia/Shanghai]	120527435	1868053057509804	江苏省苏州市吴中区木渎镇金枫南路朗诗绿街南岸	31250810
2023-01-14T12:50+08:00[Asia/Shanghai]	120527848	1868053057509804	江苏省苏州市吴中区木渎镇金枫南路朗诗绿街南岸	31251013
2023-01-14T12:50:31+08:00[Asia/Shanghai]	120526140	1868053057509804	江苏省苏州市吴中区木渎镇金枫路姑苏印象花园	31247263
2023-01-14T12:51:07+08:00[Asia/Shanghai]	120525478	1868053057509804	江苏省苏州市吴中区木渎镇金枫南路姑苏印象花园	31246641
2023-01-14T12:51:37+08:00[Asia/Shanghai]	120523981	1868053057509804	江苏省苏州市吴中区木渎镇金枫南路金枫南路天灵工业区	31244135
2023-01-14T12:52:07+08:00[Asia/Shanghai]	120523963	1868053057509804	江苏省苏州市吴中区木渎镇金枫南路苏州市木渎园林工程有限公司(凤凰路)	31241710
2023-01-14T12:52:37+08:00[Asia/Shanghai]	120523986	1868053057509804	江苏省苏州市吴中区木渎镇金枫南路苏州市木渎园林工程有限公司(凤凰路)	31241491
2023-01-14T12:53:06+08:00[Asia/Shanghai]	120523870	1868053057509804	江苏省苏州市吴中区木渎镇金枫南路1236号苏州呈泰纸业有限公司	31239913
2023-01-14T12:53:37+08:00[Asia/Shanghai]	120523603	1868053057509804	江苏省苏州市吴中区木渎镇木胥路苏州市金桥汽配产业园	31237235
2023-01-14T12:53:43+08:00[Asia/Shanghai]	120523085	1868053057509804	江苏省苏州市吴中区木渎镇木胥路苏州市金桥汽配产业园	31237160
2023-01-14T12:54:07+08:00[Asia/Shanghai]	120520885	1868053057509804	江苏省苏州市吴中区木渎镇木胥路木渎金桥工业园39工业区	31237018
2023-01-14T12:54:09+08:00[Asia/Shanghai]	120520829	1868053057509804	江苏省苏州市吴中区木渎镇木胥路木渎金桥工业园39工业区	31236998
2023-01-14T12:54:37+08:00[Asia/Shanghai]	120520821	1868053057509804	江苏省苏州市吴中区木渎镇木胥路28号木渎金桥工业园39工业区	31236828
2023-01-14T12:55:47+08:00[Asia/Shanghai]	120521210	1868053057509804	江苏省苏州市吴中区木渎镇钟塔路68号木渎金桥工业园39工业区	31237048
2023-01-14T12:56:18+08:00[Asia/Shanghai]	120523430	1868053057509804	江苏省苏州市吴中区木渎镇木胥路苏州市金桥汽配产业园	31237261
2023-01-14T12:56:42+08:00[Asia/Shanghai]	120524125	1868053057509804	江苏省苏州市吴中区木渎镇中环西线木渎金桥工业园51号工业区	31237406
2023-01-14T12:56:49+08:00[Asia/Shanghai]	120524250	1868053057509804	江苏省苏州市吴中区木渎镇中环西线木渎金桥工业园51号工业区	31238130
2023-01-14T12:57:19+08:00[Asia/Shanghai]	120524284	1868053057509804	江苏省苏州市吴中区木渎镇金枫南路苏州呈泰纸业有限公司	31240195
2023-01-14T12:57:49+08:00[Asia/Shanghai]	120524221	1868053057509804	江苏省苏州市吴中区木渎镇金枫南路苏州市吴中区木渎镇姑苏村民委员会	31241805
2023-01-14T12:58:19+08:00[Asia/Shanghai]	120524613	1868053057509804	江苏省苏州市吴中区木渎镇中环西线金枫南路天灵工业区	31245123
2023-01-14T12:58:48+08:00[Asia/Shanghai]	120527018	1868053057509804	江苏省苏州市吴中区木渎镇金枫路姑苏印象花园	31248046
2023-01-14T12:59:18+08:00[Asia/Shanghai]	120528105	1868053057509804	江苏省苏州市吴中区木渎镇金枫路姑苏金茂悦	31250065
2023-01-14T12:59:58+08:00[Asia/Shanghai]	120528146	1868053057509804	江苏省苏州市吴中区木渎镇七子路	31250413
2023-01-14T13:00:27+08:00[Asia/Shanghai]	120527631	1868053057509804	江苏省苏州市吴中区木渎镇金枫南路金枫美地	31254745
2023-01-14T13:00:57+08:00[Asia/Shanghai]	120527280	1868053057509804	江苏省苏州市吴中区木渎镇金枫南路	31257701
2023-01-14T13:01:27+08:00[Asia/Shanghai]	120527258	1868053057509804	江苏省苏州市吴中区木渎镇金枫南路	31257703
2023-01-14T13:01:57+08:00[Asia/Shanghai]	120527256	1868053057509804	江苏省苏州市吴中区木渎镇金枫南路	31257703
2023-01-14T13:02:27+08:00[Asia/Shanghai]	120527239	1868053057509804	江苏省苏州市吴中区木渎镇金枫南路	31257920
2023-01-14T13:03:17+08:00[Asia/Shanghai]	120527368	1868053057509804	江苏省苏州市吴中区木渎镇横一路吴中科技创业园	31260908
2023-01-14T13:03:20+08:00[Asia/Shanghai]	120527625	1868053057509804	江苏省苏州市吴中区木渎镇横一路吴中科技创业园	31260926
2023-01-14T13:03:47+08:00[Asia/Shanghai]	120530018	1868053057509804	江苏省苏州市吴中区木渎镇横一路苏州旭鹏精密工业有限公司	31260980
2023-01-14T13:04:17+08:00[Asia/Shanghai]	120531500	1868053057509804	江苏省苏州市吴中区木渎镇横一路大运城	31261021
2023-01-14T13:04:22+08:00[Asia/Shanghai]	120531588	1868053057509804	江苏省苏州市吴中区木渎镇横一路大运城	31261020
2023-01-14T13:04:30+08:00[Asia/Shanghai]	120531693	1868053057509804	江苏省苏州市吴中区木渎镇大治路苏州智能制造研究院	31261105
2023-01-14T13:04:40+08:00[Asia/Shanghai]	120531648	1868053057509804	江苏省苏州市吴中区木渎镇大治路星河时代新著华庭	31261765
2023-01-14T13:04:48+08:00[Asia/Shanghai]	120531775	1868053057509804	江苏省苏州市吴中区木渎镇大治路星河时代新著华庭	31261881
2023-01-14T13:04:45+08:00[Asia/Shanghai]	120531753	1868053057509804	江苏省苏州市吴中区木渎镇大治路星河时代新著华庭	31261823
2023-01-14T13:05:18+08:00[Asia/Shanghai]	120531723	1868053057509804	江苏省苏州市吴中区木渎镇大治路星河时代新著华庭	31262630
2023-01-14T13:07:38+08:00[Asia/Shanghai]	120526777	1868053057509804	江苏省苏州市吴中区木渎镇花苑东路137(中环西线东约34米)	31263661
2023-01-14T13:07:40+08:00[Asia/Shanghai]	120526777	1868053057509804	江苏省苏州市吴中区木渎镇花苑东路137(中环西线东约34米)	31263661
2023-01-14T13:07:43+08:00[Asia/Shanghai]	120526777	1868053057509804	江苏省苏州市吴中区木渎镇花苑东路137(中环西线东约34米)	31263661
2023-01-14T13:07:45+08:00[Asia/Shanghai]	120526777	1868053057509804	江苏省苏州市吴中区木渎镇花苑东路137(中环西线东约34米)	31263661
2023-01-14T13:08:14+08:00[Asia/Shanghai]	120530965	1868053057509804	江苏省苏州市吴中区木渎镇花苑东路171号	31263225
2023-01-14T13:08:44+08:00[Asia/Shanghai]	120531516	1868053057509804	江苏省苏州市吴中区木渎镇大治路东门町	31263195
2023-01-14T13:27:51+08:00[Asia/Shanghai]	120526777	1868053057509804	江苏省苏州市吴中区木渎镇花苑东路137(中环西线东约34米)	31263661
2023-01-14T13:27:56+08:00[Asia/Shanghai]	120526777	1868053057509804	江苏省苏州市吴中区木渎镇花苑东路137(中环西线东约34米)	31263661
2023-01-14T13:28:26+08:00[Asia/Shanghai]	120530160	1868053057509804	江苏省苏州市吴中区木渎镇椒麻手撕鸡米饭(睿峰店)苏州旭鹏精密工业有限公司	31262628
2023-01-14T13:28:56+08:00[Asia/Shanghai]	120531480	1868053057509804	江苏省苏州市吴中区木渎镇大治路东门町	31263326
2023-01-14T13:29:26+08:00[Asia/Shanghai]	120531536	1868053057509804	江苏省苏州市吴中区木渎镇大治路东门町	31263280
2023-01-14T13:29:56+08:00[Asia/Shanghai]	120531403	1868053057509804	江苏省苏州市吴中区木渎镇大治路东门町	31263360
2023-01-14T14:11:35+08:00[Asia/Shanghai]	120533671	1868053057509804	江苏省苏州市吴中区木渎镇珠江路东门町	31263733
2023-01-14T14:11:36+08:00[Asia/Shanghai]	120533653	1868053057509804	江苏省苏州市吴中区木渎镇珠江路东门町	31263828
2023-01-14T14:11:38+08:00[Asia/Shanghai]	120533626	1868053057509804	江苏省苏州市吴中区木渎镇珠江路东门町	31263998
2023-01-14T14:11:43+08:00[Asia/Shanghai]	120533581	1868053057509804	江苏省苏州市吴中区木渎镇花苑东路245号东门町	31264220
2023-01-14T14:11:46+08:00[Asia/Shanghai]	120533561	1868053057509804	江苏省苏州市吴中区木渎镇珠江路82号东门町	31264318
2023-01-14T14:11:49+08:00[Asia/Shanghai]	120533505	1868053057509804	江苏省苏州市吴中区木渎镇珠江路82号东门町	31264343
2023-01-14T14:11:52+08:00[Asia/Shanghai]	120533478	1868053057509804	江苏省苏州市吴中区木渎镇珠江路82号东门町	31264271
2023-01-14T14:12:05+08:00[Asia/Shanghai]	120533798	1868053057509804	江苏省苏州市吴中区木渎镇珠江路星河时代新著华庭	31262981
2023-01-14T14:12:35+08:00[Asia/Shanghai]	120534378	1868053057509804	江苏省苏州市吴中区木渎镇中山东路大运城	31258995
2023-01-14T14:13:05+08:00[Asia/Shanghai]	120532595	1868053057509804	江苏省苏州市吴中区木渎镇丁钩钓鱼·锡纸包鱼(花样城店)花样城商业广场	31259014
2023-01-14T14:16:29+08:00[Asia/Shanghai]	120531788	1868053057509804	江苏省苏州市吴中区木渎镇大治路大运城	31259685
2023-01-14T14:16:30+08:00[Asia/Shanghai]	120531788	1868053057509804	江苏省苏州市吴中区木渎镇大治路大运城	31259685
2023-01-14T14:16:53+08:00[Asia/Shanghai]	120531548	1868053057509804	江苏省苏州市吴中区木渎镇大运城公寓大润发(木渎店)	31259721
2023-01-14T14:16:58+08:00[Asia/Shanghai]	120531550	1868053057509804	江苏省苏州市吴中区木渎镇大运城公寓大润发(木渎店)	31259710
2023-01-14T14:16:59+08:00[Asia/Shanghai]	120531551	1868053057509804	江苏省苏州市吴中区木渎镇大运城公寓大润发(木渎店)	31259708
2023-01-14T14:17:29+08:00[Asia/Shanghai]	120531611	1868053057509804	江苏省苏州市吴中区木渎镇大治路大润发(木渎店)	31259676
2023-01-14T15:20:20+08:00[Asia/Shanghai]	120531556	1868053057509804	江苏省苏州市吴中区木渎镇苏州新区木渎大运城亚朵酒店大运城	31260254
2023-01-14T15:20:21+08:00[Asia/Shanghai]	120531550	1868053057509804	江苏省苏州市吴中区木渎镇苏州新区木渎大运城亚朵酒店大运城	31260301
2023-01-14T15:20:22+08:00[Asia/Shanghai]	120531578	1868053057509804	江苏省苏州市吴中区木渎镇大治路大运城	31260335
2023-01-14T15:20:23+08:00[Asia/Shanghai]	120531618	1868053057509804	江苏省苏州市吴中区木渎镇大治路大运城	31260344
2023-01-14T15:20:24+08:00[Asia/Shanghai]	120531625	1868053057509804	江苏省苏州市吴中区木渎镇大治路大运城	31260348
2023-01-14T15:20:23+08:00[Asia/Shanghai]	120531618	1868053057509804	江苏省苏州市吴中区木渎镇大治路大运城	31260344
2023-01-14T15:20:26+08:00[Asia/Shanghai]	120531703	1868053057509804	江苏省苏州市吴中区木渎镇大治路苏州智能制造研究院	31260361
2023-01-14T15:20:29+08:00[Asia/Shanghai]	120531831	1868053057509804	江苏省苏州市吴中区木渎镇大治路苏州智能制造研究院	31260385
2023-01-14T15:20:50+08:00[Asia/Shanghai]	120533989	1868053057509804	江苏省苏州市吴中区木渎镇珠江路886号苏州智能制造研究院	31260616
2023-01-14T15:20:54+08:00[Asia/Shanghai]	120534146	1868053057509804	江苏省苏州市吴中区木渎镇珠江路苏州智能制造研究院	31260596
2023-01-14T15:20:57+08:00[Asia/Shanghai]	120534230	1868053057509804	江苏省苏州市吴中区木渎镇珠江路苏州智能制造研究院	31260610
2023-01-14T15:21:20+08:00[Asia/Shanghai]	120534046	1868053057509804	江苏省苏州市吴中区木渎镇珠江路星河时代新著华庭	31261933
2023-01-14T15:21:50+08:00[Asia/Shanghai]	120534028	1868053057509804	江苏省苏州市吴中区木渎镇珠江路星河时代新著华庭	31262263
2023-01-14T15:22:20+08:00[Asia/Shanghai]	120534048	1868053057509804	江苏省苏州市吴中区木渎镇珠江路苏州宝途吉利	31262255
2023-01-14T15:22:50+08:00[Asia/Shanghai]	120534048	1868053057509804	江苏省苏州市吴中区木渎镇珠江路苏州宝途吉利	31262340
2023-01-14T15:24:46+08:00[Asia/Shanghai]	120533608	1868053057509804	江苏省苏州市吴中区木渎镇珠江路西跨塘村	31264670
2023-01-14T15:24:52+08:00[Asia/Shanghai]	120533161	1868053057509804	江苏省苏州市吴中区木渎镇珠江路698号	31264846
2023-01-14T15:25:16+08:00[Asia/Shanghai]	120531556	1868053057509804	江苏省苏州市吴中区木渎镇大治路雍锦园	31264746
2023-01-14T15:25:46+08:00[Asia/Shanghai]	120528676	1868053057509804	江苏省苏州市吴中区木渎镇花苑东路314号雍锦园	31264561
2023-01-14T15:26:16+08:00[Asia/Shanghai]	120526623	1868053057509804	江苏省苏州市吴中区木渎镇花苑东路280号雍锦园	31264440
2023-01-14T15:26:46+08:00[Asia/Shanghai]	120528205	1868053057509804	江苏省苏州市吴中区木渎镇花苑东路雍锦园	31264226
2023-01-14T15:27:16+08:00[Asia/Shanghai]	120529388	1868053057509804	江苏省苏州市吴中区木渎镇花苑东路睿峰	31264218
2023-01-14T16:15:30+08:00[Asia/Shanghai]	120530783	1868053057509804	江苏省苏州市吴中区木渎镇花苑东路雍锦园	31264325
2023-01-14T16:15:54+08:00[Asia/Shanghai]	120531235	1868053057509804	江苏省苏州市吴中区木渎镇花苑东路东门町	31264341
2023-01-14T16:15:55+08:00[Asia/Shanghai]	120531253	1868053057509804	江苏省苏州市吴中区木渎镇花苑东路东门町	31264343
2023-01-14T16:15:56+08:00[Asia/Shanghai]	120531281	1868053057509804	江苏省苏州市吴中区木渎镇花苑东路东门町	31264346
2023-01-14T16:16:24+08:00[Asia/Shanghai]	120531411	1868053057509804	江苏省苏州市吴中区木渎镇花苑东路东门町	31264496
2023-01-14T16:16:54+08:00[Asia/Shanghai]	120531426	1868053057509804	江苏省苏州市吴中区木渎镇花苑东路东门町	31264495
2023-01-14T16:17:10+08:00[Asia/Shanghai]	120530385	1868053057509804	江苏省苏州市吴中区木渎镇花苑东路雍锦园	31264640
2023-01-14T16:17:15+08:00[Asia/Shanghai]	120529401	1868053057509804	江苏省苏州市吴中区木渎镇花苑东路雍锦园	31264583
2023-01-14T16:17:23+08:00[Asia/Shanghai]	120528108	1868053057509804	江苏省苏州市吴中区木渎镇花苑东路296号雍锦园	31264511
2023-01-14T16:17:53+08:00[Asia/Shanghai]	120526595	1868053057509804	江苏省苏州市吴中区木渎镇金枫南路雍锦园	31264570
2023-01-14T16:17:57+08:00[Asia/Shanghai]	120526545	1868053057509804	江苏省苏州市吴中区木渎镇金枫南路雍锦园	31264599
2023-01-14T16:18:22+08:00[Asia/Shanghai]	120525976	1868053057509804	江苏省苏州市吴中区木渎镇中环西线金柏集团(金枫路)	31268806
2023-01-14T16:18:52+08:00[Asia/Shanghai]	120526036	1868053057509804	江苏省苏州市吴中区木渎镇小怪兽宠物浙建·枫华广场	31271716
2023-01-14T20:07:51+08:00[Asia/Shanghai]	120530285	1868053057509804	江苏省苏州市吴中区花苑东路331号(大治桥(地铁站)西120米)	31264256
2023-01-15T10:15:16+08:00[Asia/Shanghai]	120530954	1868053057509804	江苏省苏州市吴中区木渎镇花苑东路	31264273
2023-01-15T10:15:43+08:00[Asia/Shanghai]	120531150	1868053057509804	江苏省苏州市吴中区木渎镇花苑东路东门町	31264296
2023-01-15T10:15:44+08:00[Asia/Shanghai]	120531150	1868053057509804	江苏省苏州市吴中区木渎镇花苑东路东门町	31264296
2023-01-15T10:16:02+08:00[Asia/Shanghai]	120531290	1868053057509804	江苏省苏州市吴中区木渎镇花苑东路东门町	31264310
2023-01-15T10:16:13+08:00[Asia/Shanghai]	120531353	1868053057509804	江苏省苏州市吴中区木渎镇花苑东路东门町	31264478
2023-01-15T10:16:43+08:00[Asia/Shanghai]	120531358	1868053057509804	江苏省苏州市吴中区木渎镇花苑东路东门町	31264481
2023-01-15T10:16:05+08:00[Asia/Shanghai]	120531355	1868053057509804	江苏省苏州市吴中区木渎镇花苑东路东门町	31264366
2023-01-15T10:17:02+08:00[Asia/Shanghai]	120531255	1868053057509804	江苏省苏州市吴中区木渎镇花苑东路雍锦园	31264585
2023-01-15T10:17:13+08:00[Asia/Shanghai]	120529950	1868053057509804	江苏省苏州市吴中区木渎镇花苑东路雍锦园	31264550
2023-01-15T10:17:43+08:00[Asia/Shanghai]	120526800	1868053057509804	江苏省苏州市吴中区木渎镇花苑东路282号雍锦园	31264450
2023-01-15T10:18:09+08:00[Asia/Shanghai]	120526331	1868053057509804	江苏省苏州市吴中区木渎镇金枫南路正荣·幸福城邦	31266351
2023-01-15T10:18:39+08:00[Asia/Shanghai]	120526315	1868053057509804	江苏省苏州市吴中区木渎镇金枫南路357号海派都市花园	31270155
2023-01-15T10:18:55+08:00[Asia/Shanghai]	120526046	1868053057509804	江苏省苏州市吴中区木渎镇金枫南路浙建·枫华广场	31271563
2023-01-15T10:19:25+08:00[Asia/Shanghai]	120526995	1868053057509804	江苏省苏州市吴中区木渎镇金枫南路189号浙建·枫华广场	31273756
2023-01-15T10:19:39+08:00[Asia/Shanghai]	120526058	1868053057509804	江苏省苏州市吴中区木渎镇万枫家园金枫美丽湖广场	31275620
2023-01-15T10:20:09+08:00[Asia/Shanghai]	120525566	1868053057509804	江苏省苏州市吴中区木渎镇万枫家园狮山当代	31278356
2023-01-15T10:20:15+08:00[Asia/Shanghai]	120525855	1868053057509804	江苏省苏州市虎丘区狮山街道万枫家园狮山当代	31278515
2023-01-15T10:20:39+08:00[Asia/Shanghai]	120526763	1868053057509804	江苏省苏州市虎丘区狮山街道万枫家园苏州新区西南加油站	31278598
2023-01-15T10:20:42+08:00[Asia/Shanghai]	120526820	1868053057509804	江苏省苏州市虎丘区狮山街道万枫家园苏州新区西南加油站	31278546
2023-01-15T10:21:09+08:00[Asia/Shanghai]	120526953	1868053057509804	江苏省苏州市虎丘区狮山街道万枫家园苏州新区西南加油站	31278218
2023-01-15T10:21:39+08:00[Asia/Shanghai]	120526931	1868053057509804	江苏省苏州市虎丘区狮山街道万枫家园苏州新区西南加油站	31278226
2023-01-15T10:22:08+08:00[Asia/Shanghai]	120526961	1868053057509804	江苏省苏州市虎丘区狮山街道万枫家园苏州新区西南加油站	31278203
2023-01-15T10:22:38+08:00[Asia/Shanghai]	120526956	1868053057509804	江苏省苏州市虎丘区狮山街道万枫家园苏州新区西南加油站	31278171
2023-01-15T10:20:59+08:00[Asia/Shanghai]	120526881	1868053057509804	江苏省苏州市虎丘区狮山街道万枫家园苏州新区西南加油站	31278268
2023-01-15T10:25:42+08:00[Asia/Shanghai]	120525904	1868053057509804	江苏省 苏州市 虎丘区 金枫南路 靠近华润万家(金枫店)	31279188
2023-01-15T10:25:44+08:00[Asia/Shanghai]	120525904	1868053057509804	江苏省 苏州市 虎丘区 金枫南路 靠近华润万家(金枫店)	31279188
2023-01-15T10:25:49+08:00[Asia/Shanghai]	120525904	1868053057509804	江苏省 苏州市 虎丘区 金枫南路 靠近华润万家(金枫店)	31279188
2023-01-15T10:26:18+08:00[Asia/Shanghai]	120527470	1868053057509804	江苏省苏州市虎丘区狮山街道万枫家园苏州新区西南加油站	31278701
2023-01-15T10:26:48+08:00[Asia/Shanghai]	120527419	1868053057509804	江苏省苏州市虎丘区狮山街道竹园路467号狮山当代	31279030
2023-01-15T10:27:17+08:00[Asia/Shanghai]	120525241	1868053057509804	江苏省苏州市虎丘区狮山街道中环西线狮山当代	31278821
2023-01-15T10:27:20+08:00[Asia/Shanghai]	120525253	1868053057509804	江苏省苏州市虎丘区狮山街道中环西线狮山当代	31279015
2023-01-15T10:27:23+08:00[Asia/Shanghai]	120525316	1868053057509804	江苏省苏州市虎丘区狮山街道中环西线狮山当代	31279165
2023-01-15T10:28:19+08:00[Asia/Shanghai]	120525220	1868053057509804	江苏省苏州市虎丘区狮山街道嘉业阳光假日	31284498
2023-01-15T10:28:49+08:00[Asia/Shanghai]	120525043	1868053057509804	江苏省苏州市虎丘区狮山街道金色家园	31287266
2023-01-15T10:29:04+08:00[Asia/Shanghai]	120524930	1868053057509804	江苏省苏州市虎丘区狮山街道金色家园	31288951
2023-01-15T10:29:34+08:00[Asia/Shanghai]	120524838	1868053057509804	江苏省苏州市虎丘区狮山街道金枫南路苏州高新区第一初级中学校教育集团珠江路校区	31290366
2023-01-15T10:29:48+08:00[Asia/Shanghai]	120524695	1868053057509804	江苏省苏州市虎丘区狮山街道中环西线晶端显示	31292008
2023-01-15T10:30:18+08:00[Asia/Shanghai]	120524483	1868053057509804	江苏省苏州市虎丘区狮山街道中环西线精华电子(苏州)有限公司	31295986
2023-01-15T10:30:34+08:00[Asia/Shanghai]	120524183	1868053057509804	江苏省苏州市虎丘区狮山街道金枫路毅嘉电子(苏州)有限公司东区	31298411
2023-01-15T10:31:04+08:00[Asia/Shanghai]	120523504	1868053057509804	江苏省苏州市虎丘区狮山街道中环西线福莱盈电子股份有限公司	31302784
2023-01-15T10:31:48+08:00[Asia/Shanghai]	120522633	1868053057509804	江苏省苏州市虎丘区狮山街道金枫路竹本油脂	31308519
2023-01-15T10:32:34+08:00[Asia/Shanghai]	120522021	1868053057509804	江苏省苏州市虎丘区枫桥街道金枫路和联永硕(苏州)园区	31315060
2023-01-15T10:32:48+08:00[Asia/Shanghai]	120521633	1868053057509804	江苏省苏州市虎丘区枫桥街道金枫路和联永硕(苏州)园区	31317041
2023-01-15T10:33:18+08:00[Asia/Shanghai]	120521096	1868053057509804	江苏省苏州市虎丘区枫桥街道金枫路和联永硕(苏州)园区	31320668
2023-01-15T10:33:34+08:00[Asia/Shanghai]	120520866	1868053057509804	江苏省苏州市虎丘区枫桥街道金枫路和联永硕(苏州)园区	31322285
2023-01-15T10:34:04+08:00[Asia/Shanghai]	120520431	1868053057509804	江苏省苏州市虎丘区枫桥街道金枫路和联永硕(苏州)园区	31325128
2023-01-15T10:34:18+08:00[Asia/Shanghai]	120520344	1868053057509804	江苏省苏州市虎丘区枫桥街道金枫路	31326798
2023-01-15T10:34:48+08:00[Asia/Shanghai]	120524500	1868053057509804	江苏省苏州市虎丘区枫桥街道鹿山路固纬科技园	31328090
2023-01-15T10:35:04+08:00[Asia/Shanghai]	120527301	1868053057509804	江苏省苏州市虎丘区枫桥街道太湖大道高架路固纬科技园	31328498
2023-01-15T10:35:34+08:00[Asia/Shanghai]	120531465	1868053057509804	江苏省苏州市虎丘区枫桥街道太湖大道高架路新希望双喜乳业(苏州)有限公司	31328793
2023-01-15T10:35:48+08:00[Asia/Shanghai]	120533326	1868053057509804	江苏省苏州市虎丘区枫桥街道鹿山路苏州轴承厂股份有限公司	31328899
2023-01-15T10:36:18+08:00[Asia/Shanghai]	120539076	1868053057509804	江苏省苏州市虎丘区枫桥街道太湖大道高架路东泰精密模具(苏州)有限公司	31329200
2023-01-15T10:36:34+08:00[Asia/Shanghai]	120541961	1868053057509804	江苏省苏州市虎丘区枫桥街道太湖大道高架路苏州市公安局交通管理局	31329086
2023-01-15T10:37:04+08:00[Asia/Shanghai]	120546566	1868053057509804	江苏省苏州市虎丘区枫桥街道太湖大道高架路天驰大厦	31328951
2023-01-15T10:37:18+08:00[Asia/Shanghai]	120549055	1868053057509804	江苏省苏州市虎丘区枫桥街道太湖大道高架路	31328845
2023-01-15T10:37:48+08:00[Asia/Shanghai]	120552298	1868053057509804	江苏省苏州市虎丘区枫桥街道太湖大道高架路天之运花园	31325955
2023-01-15T10:38:04+08:00[Asia/Shanghai]	120553508	1868053057509804	江苏省苏州市虎丘区枫桥街道太湖大道高架路维田商务	31323848
2023-01-15T10:38:34+08:00[Asia/Shanghai]	120557676	1868053057509804	江苏省苏州市虎丘区枫桥街道太湖大道高架路鑫苑国际城市花园	31322506
2023-01-15T10:38:48+08:00[Asia/Shanghai]	120559755	1868053057509804	江苏省苏州市姑苏区虎丘街道太湖大道高架路苏州市阳光城实验小学校	31323606
2023-01-15T10:39:18+08:00[Asia/Shanghai]	120564246	1868053057509804	江苏省苏州市姑苏区虎丘街道太湖大道高架路嘉业·阳光城	31325906
2023-01-15T10:39:34+08:00[Asia/Shanghai]	120566686	1868053057509804	江苏省苏州市姑苏区虎丘街道北环西路	31327115
2023-01-15T10:40:04+08:00[Asia/Shanghai]	120571630	1868053057509804	江苏省苏州市姑苏区虎丘街道北环快速路	31327845
2023-01-15T10:40:18+08:00[Asia/Shanghai]	120573618	1868053057509804	江苏省苏州市姑苏区虎丘街道北环快速路	31327526
2023-01-15T10:40:48+08:00[Asia/Shanghai]	120577135	1868053057509804	江苏省苏州市姑苏区虎丘街道北环快速路玖园商务楼	31326953
2023-01-15T10:41:04+08:00[Asia/Shanghai]	120579701	1868053057509804	江苏省苏州市姑苏区虎丘街道北环快速路玖园	31326561
2023-01-15T10:41:34+08:00[Asia/Shanghai]	120585270	1868053057509804	江苏省苏州市姑苏区虎丘街道北环快速路	31326521
2023-01-15T10:41:49+08:00[Asia/Shanghai]	120587140	1868053057509804	江苏省苏州市姑苏区虎丘街道北环快速路莲花新村二期	31326876
2023-01-15T10:42:19+08:00[Asia/Shanghai]	120591431	1868053057509804	江苏省苏州市姑苏区虎丘街道北环快速路长盛花园	31327788
2023-01-15T10:42:33+08:00[Asia/Shanghai]	120593080	1868053057509804	江苏省苏州市姑苏区虎丘街道北环快速路长盛花园	31328093
2023-01-15T10:43:03+08:00[Asia/Shanghai]	120597425	1868053057509804	江苏省苏州市姑苏区苏锦街道北环快速路	31328893
2023-01-15T10:43:19+08:00[Asia/Shanghai]	120599403	1868053057509804	江苏省苏州市姑苏区虎丘街道北环西路苏州钱万里桥出租车服务区	31328940
2023-01-15T10:43:39+08:00[Asia/Shanghai]	120601228	1868053057509804	江苏省苏州市姑苏区虎丘街道广济北路	31328471
2023-01-15T10:43:42+08:00[Asia/Shanghai]	120601385	1868053057509804	江苏省苏州市姑苏区虎丘街道广济北路	31328745
2023-01-15T10:43:49+08:00[Asia/Shanghai]	120601413	1868053057509804	江苏省苏州市姑苏区苏锦街道北环快速路	31329498
2023-01-15T10:44:03+08:00[Asia/Shanghai]	120601650	1868053057509804	江苏省苏州市姑苏区苏锦街道广济北路	31331135
2023-01-15T10:44:33+08:00[Asia/Shanghai]	120604485	1868053057509804	江苏省苏州市姑苏区苏锦街道大娘水饺苏州北广场汽车客运站	31332498
2023-01-15T10:45:39+08:00[Asia/Shanghai]	120606171	1868053057509804	江苏省苏州市姑苏区苏锦街道苏州站	31332641
2023-01-15T10:46:08+08:00[Asia/Shanghai]	120607625	1868053057509804	江苏省苏州市姑苏区苏锦街道公共厕所苏州站	31333106
2023-01-15T10:46:38+08:00[Asia/Shanghai]	120608726	1868053057509804	江苏省苏州市姑苏区苏锦街道锦阁路	31333446
2023-01-15T10:47:08+08:00[Asia/Shanghai]	120609415	1868053057509804	江苏省苏州市姑苏区苏锦街道苏站路1423号	31333571
2023-01-15T10:47:38+08:00[Asia/Shanghai]	120609413	1868053057509804	江苏省苏州市姑苏区苏锦街道苏站路1423号	31333570
2023-01-15T10:47:49+08:00[Asia/Shanghai]	120609451	1868053057509804	江苏省苏州市姑苏区苏锦街道苏站路1421号	31333585
2023-01-15T10:47:52+08:00[Asia/Shanghai]	120609506	1868053057509804	江苏省苏州市姑苏区苏锦街道苏站路1421号苏站社会停车场	31333635
2023-01-15T10:48:08+08:00[Asia/Shanghai]	120609460	1868053057509804	江苏省苏州市姑苏区苏锦街道苏站路917号苏站社会停车场	31334201
2023-01-15T10:48:17+08:00[Asia/Shanghai]	120609405	1868053057509804	江苏省苏州市姑苏区苏锦街道苏站路919号苏站社会停车场	31334535
2023-01-15T10:48:20+08:00[Asia/Shanghai]	120609470	1868053057509804	江苏省苏州市姑苏区苏锦街道苏站路丽枫酒店(苏州火车站店)	31334645
2023-01-15T10:48:38+08:00[Asia/Shanghai]	120610735	1868053057509804	江苏省苏州市姑苏区苏锦街道苏站路苏站社会停车场	31334860
2023-01-15T10:48:42+08:00[Asia/Shanghai]	120610993	1868053057509804	江苏省苏州市姑苏区苏锦街道人民路苏站社会停车场	31334791
2023-01-15T10:49:05+08:00[Asia/Shanghai]	120610360	1868053057509804	江苏省苏州市姑苏区苏锦街道人民路	31332808
2023-01-15T10:49:24+08:00[Asia/Shanghai]	120611280	1868053057509804	江苏省苏州市姑苏区苏锦街道人民路	31331168
2023-01-15T10:49:32+08:00[Asia/Shanghai]	120611838	1868053057509804	江苏省苏州市姑苏区苏锦街道北环快速路	31330715
2023-01-15T10:49:54+08:00[Asia/Shanghai]	120612048	1868053057509804	江苏省苏州市姑苏区平江街道平四路金秋园	31329285
2023-01-15T10:49:56+08:00[Asia/Shanghai]	120611946	1868053057509804	江苏省苏州市姑苏区平江街道平四路金秋园	31329240
2023-01-15T10:50:08+08:00[Asia/Shanghai]	120611045	1868053057509804	江苏省苏州市姑苏区金阊街道平四路平门楼宾馆	31329180
2023-01-15T10:50:38+08:00[Asia/Shanghai]	120609761	1868053057509804	江苏省苏州市姑苏区金阊街道平四路花都快捷宾馆(火车站南广场店)	31328936
2023-01-15T10:50:54+08:00[Asia/Shanghai]	120610413	1868053057509804	江苏省苏州市姑苏区金阊街道平四路百分百宾馆(平四路)	31329026
2023-01-15T10:51:24+08:00[Asia/Shanghai]	120611376	1868053057509804	江苏省苏州市姑苏区平江街道平四路金秋园	31329161
2023-01-15T10:52:16+08:00[Asia/Shanghai]	120611765	1868053057509804	江苏省苏州市姑苏区平江街道平四路金秋园	31329190
2023-01-15T10:52:19+08:00[Asia/Shanghai]	120612008	1868053057509804	江苏省苏州市姑苏区平江街道平四路金秋园	31329223
2023-01-15T10:52:47+08:00[Asia/Shanghai]	120612033	1868053057509804	江苏省苏州市姑苏区苏锦街道北环西路	31330313
2023-01-15T10:52:53+08:00[Asia/Shanghai]	120611888	1868053057509804	江苏省苏州市姑苏区苏锦街道车站路	31330906
2023-01-15T10:53:01+08:00[Asia/Shanghai]	120611675	1868053057509804	江苏省苏州市姑苏区苏锦街道车站路	31331585
2023-01-15T10:53:05+08:00[Asia/Shanghai]	120611498	1868053057509804	江苏省苏州市姑苏区苏锦街道车站路	31331708
2023-01-15T10:53:17+08:00[Asia/Shanghai]	120610183	1868053057509804	江苏省苏州市姑苏区苏锦街道车站路苏州站	31331556
2023-01-15T10:53:47+08:00[Asia/Shanghai]	120608658	1868053057509804	江苏省苏州市姑苏区苏锦街道车站路苏州站	31330975
2023-01-15T10:53:51+08:00[Asia/Shanghai]	120608498	1868053057509804	江苏省苏州市姑苏区苏锦街道车站路苏州站	31330910
2023-01-15T10:54:17+08:00[Asia/Shanghai]	120608590	1868053057509804	江苏省苏州市姑苏区苏锦街道北环快速路苏州站	31330080
2023-01-15T10:54:14+08:00[Asia/Shanghai]	120608571	1868053057509804	江苏省苏州市姑苏区苏锦街道车站路苏州站	31330128
2023-01-15T10:54:47+08:00[Asia/Shanghai]	120608826	1868053057509804	江苏省苏州市姑苏区苏锦街道北环西路苏州站	31330311
2023-01-15T10:54:50+08:00[Asia/Shanghai]	120608890	1868053057509804	江苏省苏州市姑苏区苏锦街道北环西路苏州站	31330436
2023-01-15T10:55:16+08:00[Asia/Shanghai]	120609608	1868053057509804	江苏省苏州市姑苏区苏锦街道北环西路苏州站	31330616
2023-01-15T10:55:17+08:00[Asia/Shanghai]	120609645	1868053057509804	江苏省苏州市姑苏区苏锦街道北环西路苏州站	31330645
2023-01-15T10:55:46+08:00[Asia/Shanghai]	120609683	1868053057509804	江苏省苏州市姑苏区苏锦街道车站路苏州站	31330973
2023-01-15T10:55:52+08:00[Asia/Shanghai]	120609838	1868053057509804	江苏省苏州市姑苏区苏锦街道车站路苏州站	31331296
2023-01-15T10:55:56+08:00[Asia/Shanghai]	120610113	1868053057509804	江苏省苏州市姑苏区苏锦街道车站路苏州站	31331423
2023-01-15T10:56:02+08:00[Asia/Shanghai]	120610476	1868053057509804	江苏省苏州市姑苏区苏锦街道车站路	31331381
2023-01-15T10:56:04+08:00[Asia/Shanghai]	120610561	1868053057509804	江苏省苏州市姑苏区苏锦街道北环西路	31331311
2023-01-15T10:56:16+08:00[Asia/Shanghai]	120610658	1868053057509804	江苏省苏州市姑苏区苏锦街道北环西路	31330676
2023-01-15T10:56:21+08:00[Asia/Shanghai]	120610433	1868053057509804	江苏省苏州市姑苏区苏锦街道北环西路	31330473
2023-01-15T10:56:26+08:00[Asia/Shanghai]	120610001	1868053057509804	江苏省苏州市姑苏区苏锦街道北环西路苏州站	31330490
2023-01-15T10:56:32+08:00[Asia/Shanghai]	120609353	1868053057509804	江苏省苏州市姑苏区苏锦街道北环西路苏州站	31330481
2023-01-15T10:56:37+08:00[Asia/Shanghai]	120608650	1868053057509804	江苏省苏州市姑苏区苏锦街道北环西路苏州站	31330496
2023-01-15T10:57:17+08:00[Asia/Shanghai]	120603361	1868053057509804	江苏省苏州市姑苏区苏锦街道北环西路苏州站	31329805
2023-01-15T10:58:11+08:00[Asia/Shanghai]	120602528	1868053057509804	江苏省苏州市姑苏区苏锦街道北环西路	31329718
2023-01-15T10:58:40+08:00[Asia/Shanghai]	120601975	1868053057509804	江苏省苏州市姑苏区苏锦街道北环西路	31329710
2023-01-15T10:59:10+08:00[Asia/Shanghai]	120601961	1868053057509804	江苏省苏州市姑苏区苏锦街道北环西路	31329711
2023-01-15T10:59:40+08:00[Asia/Shanghai]	120601466	1868053057509804	江苏省苏州市姑苏区苏锦街道北环西路	31329653
2023-01-15T11:00+08:00[Asia/Shanghai]	120601591	1868053057509804	江苏省苏州市姑苏区苏锦街道北环快速路	31329455
2023-01-15T11:00:10+08:00[Asia/Shanghai]	120601991	1868053057509804	江苏省苏州市姑苏区苏锦街道北环快速路	31329414
2023-01-15T11:00:40+08:00[Asia/Shanghai]	120605525	1868053057509804	江苏省苏州市姑苏区虎丘街道北环快速路苏州站	31329456
2023-01-15T11:00:46+08:00[Asia/Shanghai]	120605531	1868053057509804	江苏省苏州市姑苏区苏锦街道北环西路苏州站	31329645
2023-01-15T11:00:54+08:00[Asia/Shanghai]	120605385	1868053057509804	江苏省苏州市姑苏区苏锦街道北环西路苏州站	31330188
2023-01-15T11:00:57+08:00[Asia/Shanghai]	120605288	1868053057509804	江苏省苏州市姑苏区苏锦街道北环西路苏州站	31330241
2023-01-15T11:01:15+08:00[Asia/Shanghai]	120604193	1868053057509804	江苏省苏州市姑苏区苏锦街道苏州站南广场地下停车场(出口)苏州站	31330050
2023-01-15T11:01:45+08:00[Asia/Shanghai]	120601913	1868053057509804	江苏省苏州市姑苏区苏锦街道北环西路	31329696
2023-01-15T11:01:57+08:00[Asia/Shanghai]	120601626	1868053057509804	江苏省苏州市姑苏区苏锦街道北环西路	31329718
2023-01-15T11:02:15+08:00[Asia/Shanghai]	120601635	1868053057509804	江苏省苏州市姑苏区苏锦街道北环快速路	31329538
2023-01-15T11:02:21+08:00[Asia/Shanghai]	120602241	1868053057509804	江苏省苏州市姑苏区苏锦街道北环快速路	31329541
2023-01-15T11:02:44+08:00[Asia/Shanghai]	120605746	1868053057509804	江苏省苏州市姑苏区苏锦街道北环西路苏州站	31329706
2023-01-15T11:03:15+08:00[Asia/Shanghai]	120610670	1868053057509804	江苏省苏州市姑苏区苏锦街道北环快速路	31330271
2023-01-15T11:03:45+08:00[Asia/Shanghai]	120614166	1868053057509804	江苏省苏州市姑苏区苏锦街道北环西路	31330910
2023-01-15T11:04:20+08:00[Asia/Shanghai]	120614901	1868053057509804	江苏省苏州市姑苏区苏锦街道北环西路	31331026
2023-01-15T11:04:46+08:00[Asia/Shanghai]	120618393	1868053057509804	江苏省苏州市姑苏区苏锦街道西汇路	31331683
2023-01-15T11:04:52+08:00[Asia/Shanghai]	120618525	1868053057509804	江苏省苏州市姑苏区苏锦街道西汇支路中国石油平门加油站	31332026
2023-01-15T11:04:55+08:00[Asia/Shanghai]	120618413	1868053057509804	江苏省苏州市姑苏区苏锦街道西汇支路中国石油平门加油站	31332300
2023-01-15T11:05:25+08:00[Asia/Shanghai]	120618238	1868053057509804	江苏省苏州市姑苏区苏锦街道西汇支路中国石油平门加油站	31332780
2023-01-15T11:05:55+08:00[Asia/Shanghai]	120618231	1868053057509804	江苏省苏州市姑苏区苏锦街道西汇支路中国石油平门加油站	31332785
2023-01-15T11:06:12+08:00[Asia/Shanghai]	120618056	1868053057509804	江苏省苏州市姑苏区苏锦街道北环东路	31333190
2023-01-15T11:06:18+08:00[Asia/Shanghai]	120617608	1868053057509804	江苏省苏州市姑苏区苏锦街道北环东路	31333168
2023-01-15T11:06:25+08:00[Asia/Shanghai]	120616621	1868053057509804	江苏省苏州市姑苏区苏锦街道北环东路	31332981
2023-01-15T11:06:55+08:00[Asia/Shanghai]	120612173	1868053057509804	江苏省苏州市姑苏区苏锦街道车站路	31331933
2023-01-15T11:07:21+08:00[Asia/Shanghai]	120609484	1868053057509804	江苏省苏州市姑苏区苏锦街道车站路苏州站	31331171
2023-01-15T11:07:51+08:00[Asia/Shanghai]	120608580	1868053057509804	江苏省苏州市姑苏区苏锦街道车站路苏州站	31330946
2023-01-15T11:07:53+08:00[Asia/Shanghai]	120608498	1868053057509804	江苏省苏州市姑苏区苏锦街道车站路苏州站	31330904
2023-01-15T11:07:56+08:00[Asia/Shanghai]	120608435	1868053057509804	江苏省苏州市姑苏区苏锦街道车站路苏州站	31330785
2023-01-15T11:08:21+08:00[Asia/Shanghai]	120608685	1868053057509804	江苏省苏州市姑苏区苏锦街道北环快速路苏州站	31330028
2023-01-15T11:08:50+08:00[Asia/Shanghai]	120608786	1868053057509804	江苏省苏州市姑苏区苏锦街道北环快速路苏州站	31330115
2023-01-15T11:08:57+08:00[Asia/Shanghai]	120608741	1868053057509804	江苏省苏州市姑苏区苏锦街道北环西路苏州站	31330371
2023-01-15T11:09:21+08:00[Asia/Shanghai]	120609050	1868053057509804	江苏省苏州市姑苏区苏锦街道北环西路苏州站	31330543
2023-01-15T11:09+08:00[Asia/Shanghai]	120608771	1868053057509804	江苏省苏州市姑苏区苏锦街道北环西路苏州站	31330480
2023-01-15T11:09:20+08:00[Asia/Shanghai]	120609031	1868053057509804	江苏省苏州市姑苏区苏锦街道北环西路苏州站	31330543
2023-01-15T11:09:51+08:00[Asia/Shanghai]	120609085	1868053057509804	江苏省苏州市姑苏区苏锦街道车站路苏州站	31331011
2023-01-15T11:09:55+08:00[Asia/Shanghai]	120609078	1868053057509804	江苏省苏州市姑苏区苏锦街道车站路苏州站	31331043
2023-01-15T11:09:55+08:00[Asia/Shanghai]	120609078	1868053057509804	江苏省苏州市姑苏区苏锦街道车站路苏州站	31331043
2023-01-15T11:09:55+08:00[Asia/Shanghai]	120609078	1868053057509804	江苏省苏州市姑苏区苏锦街道车站路苏州站	31331043
2023-01-15T12:15:35+08:00[Asia/Shanghai]	120600251	1868053057509804	江苏省苏州市姑苏区苏锦街道北环西路	31329783
2023-01-15T12:15:37+08:00[Asia/Shanghai]	120600036	1868053057509804	江苏省苏州市姑苏区苏锦街道广济北路607号	31329751
2023-01-15T12:16:05+08:00[Asia/Shanghai]	120596198	1868053057509804	江苏省苏州市姑苏区虎丘街道北环西路上海高铁基础设施段苏州综合维修工区	31328920
2023-01-15T12:16:36+08:00[Asia/Shanghai]	120591751	1868053057509804	江苏省苏州市姑苏区虎丘街道北环快速路长盛花园	31327966
2023-01-15T12:17:05+08:00[Asia/Shanghai]	120587640	1868053057509804	江苏省苏州市姑苏区虎丘街道北环快速路	31327144
2023-01-15T12:17:36+08:00[Asia/Shanghai]	120582259	1868053057509804	江苏省苏州市姑苏区虎丘街道北环西路银城·原溪	31326541
2023-01-15T12:17:54+08:00[Asia/Shanghai]	120579011	1868053057509804	江苏省苏州市姑苏区虎丘街道北环西路	31326831
2023-01-15T12:18:24+08:00[Asia/Shanghai]	120573484	1868053057509804	江苏省苏州市姑苏区虎丘街道北环西路	31327691
2023-01-15T12:18:40+08:00[Asia/Shanghai]	120570483	1868053057509804	江苏省苏州市姑苏区白洋湾街道北环快速路	31328075
2023-01-15T12:19:10+08:00[Asia/Shanghai]	120564653	1868053057509804	江苏省苏州市姑苏区虎丘街道北环快速路嘉业·阳光城	31326343
2023-01-15T12:19:24+08:00[Asia/Shanghai]	120562028	1868053057509804	江苏省苏州市姑苏区虎丘街道太湖大道高架路嘉业·阳光城	31324966
2023-01-15T12:19:54+08:00[Asia/Shanghai]	120556980	1868053057509804	江苏省苏州市虎丘区枫桥街道太湖大道高架路蓝天商务广场	31322378
2023-01-15T12:20:10+08:00[Asia/Shanghai]	120554576	1868053057509804	江苏省苏州市虎丘区枫桥街道太湖大道高架路天之运花园	31322820
2023-01-15T12:20:40+08:00[Asia/Shanghai]	120552078	1868053057509804	江苏省苏州市虎丘区枫桥街道太湖大道高架路苏高新水质净化枫桥厂	31326748
2023-01-15T12:20:54+08:00[Asia/Shanghai]	120550671	1868053057509804	江苏省苏州市虎丘区枫桥街道太湖大道高架路苏高新水质净化枫桥厂	31328438
2023-01-15T12:21:24+08:00[Asia/Shanghai]	120545280	1868053057509804	江苏省苏州市虎丘区枫桥街道太湖大道高架路	31329176
2023-01-15T12:21:40+08:00[Asia/Shanghai]	120541796	1868053057509804	江苏省苏州市虎丘区枫桥街道鹿山路	31329281
2023-01-15T12:22:10+08:00[Asia/Shanghai]	120535133	1868053057509804	江苏省苏州市虎丘区枫桥街道鹿山路YAMAHA(鹿山路)	31329251
2023-01-15T12:22:24+08:00[Asia/Shanghai]	120531958	1868053057509804	江苏省苏州市虎丘区枫桥街道鹿山路世联汽车内饰(苏州)有限公司	31328989
2023-01-15T12:22:54+08:00[Asia/Shanghai]	120525518	1868053057509804	江苏省苏州市虎丘区枫桥街道鹿山路NGK	31328458
2023-01-15T12:23:10+08:00[Asia/Shanghai]	120522121	1868053057509804	江苏省苏州市虎丘区枫桥街道鹿山路埃赛克斯电磁线(苏州)有限公司停车场	31328070
2023-01-15T12:23:40+08:00[Asia/Shanghai]	120515376	1868053057509804	江苏省苏州市虎丘区枫桥街道鹿山路通用电气高压电气开关有限公司	31327505
2023-01-15T12:23:54+08:00[Asia/Shanghai]	120512543	1868053057509804	江苏省苏州市虎丘区枫桥街道鹿山路华兰生物	31327246
2023-01-15T12:24:24+08:00[Asia/Shanghai]	120506368	1868053057509804	江苏省苏州市虎丘区枫桥街道鹿山路鸿硕精密电工(苏州)有限公司	31326706
2023-01-15T12:24:40+08:00[Asia/Shanghai]	120503033	1868053057509804	江苏省苏州市虎丘区枫桥街道联港路苏州阿特斯阳光能源科技有限公司	31326456
2023-01-15T12:25:11+08:00[Asia/Shanghai]	120497491	1868053057509804	江苏省苏州市虎丘区枫桥街道鹿山路艾蒂盟斯压铸电子技术有限公司	31325921
2023-01-15T12:25:41+08:00[Asia/Shanghai]	120499440	1868053057509804	江苏省苏州市虎丘区枫桥街道鹿山路苏州国家环保产业园	31325788
2023-01-15T12:26:11+08:00[Asia/Shanghai]	120505938	1868053057509804	江苏省苏州市虎丘区枫桥街道太湖大道高架路阿特斯阳光电力集团股份有限公司	31326521
2023-01-15T12:26:41+08:00[Asia/Shanghai]	120511974	1868053057509804	江苏省苏州市虎丘区枫桥街道太湖大道高架路上阳(苏州)纸器包装有限公司	31327001
2023-01-15T12:27:11+08:00[Asia/Shanghai]	120517168	1868053057509804	江苏省苏州市虎丘区枫桥街道鹿山路和联永硕(苏州)园区	31327368
2023-01-15T12:27:41+08:00[Asia/Shanghai]	120520193	1868053057509804	江苏省苏州市虎丘区枫桥街道金枫路和联永硕(苏州)园区	31324461
2023-01-15T12:28:11+08:00[Asia/Shanghai]	120521108	1868053057509804	江苏省苏州市虎丘区枫桥街道中环西线和联永硕(苏州)园区	31319353
2023-01-15T12:28:31+08:00[Asia/Shanghai]	120521818	1868053057509804	江苏省苏州市虎丘区枫桥街道中环西线和联永硕(苏州)园区	31315441
2023-01-15T12:29:01+08:00[Asia/Shanghai]	120522404	1868053057509804	江苏省苏州市虎丘区枫桥街道中环西线竹本油脂	31309531
2023-01-15T12:29:16+08:00[Asia/Shanghai]	120522765	1868053057509804	江苏省苏州市虎丘区狮山街道中环西线纪宝创新科技园	31306739
2023-01-15T12:29:46+08:00[Asia/Shanghai]	120523636	1868053057509804	江苏省苏州市虎丘区狮山街道中环西线福莱盈电子股份有限公司	31301016
2023-01-15T12:30:01+08:00[Asia/Shanghai]	120524080	1868053057509804	江苏省苏州市虎丘区狮山街道中环西线毅嘉电子(苏州)有限公司	31298208
2023-01-15T12:30:31+08:00[Asia/Shanghai]	120524515	1868053057509804	江苏省苏州市虎丘区狮山街道中环西线特不同音响(苏州)有限公司	31293008
2023-01-15T12:30:46+08:00[Asia/Shanghai]	120524633	1868053057509804	江苏省苏州市虎丘区狮山街道中环西线苏州勤美达精密机械有限公司	31290655
2023-01-15T12:31:16+08:00[Asia/Shanghai]	120524926	1868053057509804	江苏省苏州市吴中区木渎镇中环西线嘉业阳光假日	31284711
2023-01-15T12:31:31+08:00[Asia/Shanghai]	120525061	1868053057509804	江苏省苏州市吴中区木渎镇中环西线嘉业阳光假日	31281918
2023-01-15T12:32:01+08:00[Asia/Shanghai]	120525283	1868053057509804	江苏省苏州市吴中区木渎镇中环西线悠方	31276781
2023-01-15T12:32:16+08:00[Asia/Shanghai]	120525375	1868053057509804	江苏省苏州市吴中区木渎镇中环西线领峰商务广场	31274760
2023-01-15T12:32:46+08:00[Asia/Shanghai]	120525613	1868053057509804	江苏省苏州市吴中区木渎镇金枫南路博济科技创新园(建设中)	31270478
2023-01-15T12:33:01+08:00[Asia/Shanghai]	120525841	1868053057509804	江苏省苏州市吴中区木渎镇金枫南路金柏集团(金枫路)	31268193
2023-01-15T12:33:31+08:00[Asia/Shanghai]	120526118	1868053057509804	江苏省苏州市吴中区木渎镇金枫南路璟萃雅园(建设中)	31264988
2023-01-15T12:34:31+08:00[Asia/Shanghai]	120526218	1868053057509804	江苏省苏州市吴中区木渎镇花苑东路璟萃雅园(建设中)	31264356
2023-01-15T12:34:40+08:00[Asia/Shanghai]	120526678	1868053057509804	江苏省苏州市吴中区木渎镇花苑东路雍锦园	31264073
2023-01-15T12:35:01+08:00[Asia/Shanghai]	120528871	1868053057509804	江苏省苏州市吴中区木渎镇花苑东路睿峰	31264166
2023-01-15T12:35:31+08:00[Asia/Shanghai]	120530180	1868053057509804	江苏省苏州市吴中区木渎镇花苑东路睿峰	31264185
2023-01-15T12:36:01+08:00[Asia/Shanghai]	120530115	1868053057509804	江苏省苏州市吴中区木渎镇花苑东路睿峰	31264198
2023-01-15T14:13:49+08:00[Asia/Shanghai]	120526777	1868053057509804	江苏省苏州市吴中区木渎镇花苑东路137(中环西线东约34米)	31263661
2023-01-15T14:13:52+08:00[Asia/Shanghai]	120526777	1868053057509804	江苏省苏州市吴中区木渎镇花苑东路137(中环西线东约34米)	31263661
2023-01-15T14:13:55+08:00[Asia/Shanghai]	120526777	1868053057509804	江苏省苏州市吴中区木渎镇花苑东路137(中环西线东约34米)	31263661
2023-01-15T14:13:56+08:00[Asia/Shanghai]	120526777	1868053057509804	江苏省苏州市吴中区木渎镇花苑东路137(中环西线东约34米)	31263661
2023-01-15T14:14:25+08:00[Asia/Shanghai]	120530075	1868053057509804	江苏省苏州市吴中区木渎镇花苑东路睿峰	31264191
2023-01-15T14:14:55+08:00[Asia/Shanghai]	120530175	1868053057509804	江苏省苏州市吴中区木渎镇花苑东路睿峰	31264206
2023-01-15T14:15:25+08:00[Asia/Shanghai]	120531276	1868053057509804	江苏省苏州市吴中区木渎镇花苑东路东门町	31264343
2023-01-15T14:15:55+08:00[Asia/Shanghai]	120531325	1868053057509804	江苏省苏州市吴中区木渎镇花苑东路东门町	31264358
2023-01-15T14:16:25+08:00[Asia/Shanghai]	120531335	1868053057509804	江苏省苏州市吴中区木渎镇花苑东路东门町	31264360
2023-01-15T14:17:40+08:00[Asia/Shanghai]	120531314	1868053057509804	江苏省苏州市吴中区木渎镇大治路苏州欧蓝森环境设备有限公司	31265755
2023-01-15T14:17:44+08:00[Asia/Shanghai]	120531285	1868053057509804	江苏省苏州市吴中区木渎镇大治路苏州国威机械	31266210
2023-01-15T14:17:58+08:00[Asia/Shanghai]	120531143	1868053057509804	江苏省苏州市吴中区木渎镇大治路正荣·幸福城邦	31267701
2023-01-15T14:18:03+08:00[Asia/Shanghai]	120531121	1868053057509804	江苏省苏州市吴中区木渎镇大治路正荣·幸福城邦	31268116
2023-01-15T14:18:08+08:00[Asia/Shanghai]	120531070	1868053057509804	江苏省苏州市吴中区木渎镇大治路正荣·幸福城邦	31268520
2023-01-15T14:18:38+08:00[Asia/Shanghai]	120531120	1868053057509804	江苏省苏州市吴中区木渎镇金长路吴中木渎科技创业园	31268643
2023-01-15T14:18:41+08:00[Asia/Shanghai]	120530986	1868053057509804	江苏省苏州市吴中区木渎镇大治路天地源拾锦香都	31268713
2023-01-15T14:19:08+08:00[Asia/Shanghai]	120528341	1868053057509804	江苏省苏州市吴中区木渎镇金长路374号海派都市花园	31268566
2023-01-15T14:19:38+08:00[Asia/Shanghai]	120526298	1868053057509804	江苏省苏州市吴中区木渎镇金枫南路海派都市花园	31268410
2023-01-15T14:20:08+08:00[Asia/Shanghai]	120526353	1868053057509804	江苏省苏州市吴中区木渎镇金枫南路349号	31271043
2023-01-15T14:20:16+08:00[Asia/Shanghai]	120526400	1868053057509804	江苏省苏州市吴中区木渎镇金枫南路345号浙建·枫华广场	31271411
2023-01-15T17:24:49+08:00[Asia/Shanghai]	120531300	1868053057509804	江苏省苏州市吴中区木渎镇花苑东路东门町	31264358
2023-01-15T17:25:25+08:00[Asia/Shanghai]	120531430	1868053057509804	江苏省苏州市吴中区木渎镇花苑东路东门町	31264396
2023-01-15T17:25:26+08:00[Asia/Shanghai]	120531430	1868053057509804	江苏省苏州市吴中区木渎镇花苑东路东门町	31264396
2023-01-15T17:25:55+08:00[Asia/Shanghai]	120529895	1868053057509804	江苏省苏州市吴中区木渎镇花苑东路雍锦园	31264551
2023-01-15T17:26:25+08:00[Asia/Shanghai]	120526976	1868053057509804	江苏省苏州市吴中区木渎镇花苑东路雍锦园	31264423
2023-01-15T17:26:55+08:00[Asia/Shanghai]	120526980	1868053057509804	江苏省苏州市吴中区木渎镇花苑东路雍锦园	31264406
2023-01-15T17:27:44+08:00[Asia/Shanghai]	120526673	1868053057509804	江苏省苏州市吴中区木渎镇金枫南路雍锦园	31264163
2023-01-15T17:27:50+08:00[Asia/Shanghai]	120527155	1868053057509804	江苏省苏州市吴中区木渎镇花苑东路雍锦园	31264118
2023-01-15T17:28:15+08:00[Asia/Shanghai]	120528624	1868053057509804	江苏省苏州市吴中区木渎镇花苑东路睿峰	31264176
2023-01-15T17:28:45+08:00[Asia/Shanghai]	120528581	1868053057509804	江苏省苏州市吴中区木渎镇花苑东路睿峰	31264171
2023-01-15T17:30:13+08:00[Asia/Shanghai]	120526777	1868053057509804	江苏省苏州市吴中区木渎镇花苑东路137(中环西线东约34米)	31263661
2023-01-15T17:30:17+08:00[Asia/Shanghai]	120526777	1868053057509804	江苏省苏州市吴中区木渎镇花苑东路137(中环西线东约34米)	31263661
2023-01-15T17:30:21+08:00[Asia/Shanghai]	120526777	1868053057509804	江苏省苏州市吴中区木渎镇花苑东路137(中环西线东约34米)	31263661
2023-01-15T17:30:23+08:00[Asia/Shanghai]	120526777	1868053057509804	江苏省苏州市吴中区木渎镇花苑东路137(中环西线东约34米)	31263661
2023-01-15T17:30:51+08:00[Asia/Shanghai]	120529065	1868053057509804	江苏省苏州市吴中区木渎镇睿峰	31264100
2023-01-16T08:35:11+08:00[Asia/Shanghai]	120526777	1868053057509804	江苏省苏州市吴中区木渎镇花苑东路137(中环西线东约34米)	31263661
2023-01-16T08:35:14+08:00[Asia/Shanghai]	120526777	1868053057509804	江苏省苏州市吴中区木渎镇花苑东路137(中环西线东约34米)	31263661
2023-01-16T08:35:17+08:00[Asia/Shanghai]	120526777	1868053057509804	江苏省苏州市吴中区木渎镇花苑东路137(中环西线东约34米)	31263661
2023-01-16T08:35:19+08:00[Asia/Shanghai]	120526777	1868053057509804	江苏省苏州市吴中区木渎镇花苑东路137(中环西线东约34米)	31263661
2023-01-16T08:35:47+08:00[Asia/Shanghai]	120528560	1868053057509804	江苏省苏州市吴中区木渎镇花苑东路睿峰	31264235
2023-01-16T08:36:17+08:00[Asia/Shanghai]	120528630	1868053057509804	江苏省苏州市吴中区木渎镇花苑东路睿峰	31264233
2023-01-16T08:36:47+08:00[Asia/Shanghai]	120528605	1868053057509804	江苏省苏州市吴中区木渎镇花苑东路睿峰	31264220
2023-01-16T08:37:17+08:00[Asia/Shanghai]	120528596	1868053057509804	江苏省苏州市吴中区木渎镇花苑东路睿峰	31264271
2023-01-16T08:37:47+08:00[Asia/Shanghai]	120528598	1868053057509804	江苏省苏州市吴中区木渎镇花苑东路睿峰	31264246
2023-01-16T08:41:04+08:00[Asia/Shanghai]	120528976	1868053057509804	江苏省苏州市吴中区木渎镇花苑东路睿峰	31264243
2023-01-16T08:41:35+08:00[Asia/Shanghai]	120531043	1868053057509804	江苏省苏州市吴中区木渎镇花苑东路东门町	31264260
2023-01-16T08:41:44+08:00[Asia/Shanghai]	120531371	1868053057509804	江苏省苏州市吴中区木渎镇花苑东路东门町	31264283
2023-01-16T08:42:05+08:00[Asia/Shanghai]	120531413	1868053057509804	江苏省苏州市吴中区木渎镇花苑东路东门町	31264450
2023-01-16T08:42:33+08:00[Asia/Shanghai]	120531435	1868053057509804	江苏省苏州市吴中区木渎镇花苑东路东门町	31264505
2023-01-16T08:43:05+08:00[Asia/Shanghai]	120531226	1868053057509804	江苏省苏州市吴中区木渎镇大治路吴中区木渎镇正荣幼儿园	31266880
2023-01-16T08:43:35+08:00[Asia/Shanghai]	120531088	1868053057509804	江苏省苏州市吴中区木渎镇大治路正荣·幸福城邦	31268298
2023-01-16T08:43:39+08:00[Asia/Shanghai]	120531066	1868053057509804	江苏省苏州市吴中区木渎镇大治路正荣·幸福城邦	31268491
2023-01-16T08:43:42+08:00[Asia/Shanghai]	120530980	1868053057509804	江苏省苏州市吴中区木渎镇金长路正荣·幸福城邦	31268596
2023-01-16T08:43:49+08:00[Asia/Shanghai]	120530375	1868053057509804	江苏省苏州市吴中区木渎镇金长路天地源拾锦香都	31268601
2023-01-16T09:03:26+08:00[Asia/Shanghai]	120528145	1868053057509804	江苏省苏州市吴中区木渎镇金长路正荣·幸福城邦	31268326
2023-01-16T09:03:27+08:00[Asia/Shanghai]	120528038	1868053057509804	江苏省苏州市吴中区木渎镇金长路正荣·幸福城邦	31268300
2023-01-16T09:03:28+08:00[Asia/Shanghai]	120527935	1868053057509804	江苏省苏州市吴中区木渎镇金长路正荣·幸福城邦	31268288
2023-01-16T09:03:29+08:00[Asia/Shanghai]	120527821	1868053057509804	江苏省苏州市吴中区木渎镇金长路正荣·幸福城邦	31268285
2023-01-16T09:03:30+08:00[Asia/Shanghai]	120527703	1868053057509804	江苏省苏州市吴中区木渎镇金长路正荣·幸福城邦	31268276
2023-01-16T09:03:32+08:00[Asia/Shanghai]	120527450	1868053057509804	江苏省苏州市吴中区木渎镇金长路正荣·幸福城邦	31268278
2023-01-16T09:03:56+08:00[Asia/Shanghai]	120526098	1868053057509804	江苏省苏州市吴中区木渎镇金枫南路金柏集团(金枫路)	31268646
2023-01-16T09:07:58+08:00[Asia/Shanghai]	120526699	1868053057509804	江苏省苏州市吴中区木渎镇金枫南路	31258535
2023-01-16T09:07:59+08:00[Asia/Shanghai]	120526699	1868053057509804	江苏省苏州市吴中区木渎镇金枫南路	31258535
2023-01-16T09:08:28+08:00[Asia/Shanghai]	120526855	1868053057509804	江苏省苏州市吴中区木渎镇金枫南路	31257576
2023-01-16T09:08:58+08:00[Asia/Shanghai]	120527261	1868053057509804	江苏省苏州市吴中区木渎镇金枫南路朗诗绿色街区	31255260
2023-01-16T09:09:28+08:00[Asia/Shanghai]	120527858	1868053057509804	江苏省苏州市吴中区木渎镇金枫南路朗诗绿街南岸	31250538
2023-01-16T09:10:42+08:00[Asia/Shanghai]	120527008	1868053057509804	江苏省苏州市吴中区木渎镇中环西线姑苏印象花园	31247975
2023-01-16T09:11:12+08:00[Asia/Shanghai]	120524365	1868053057509804	江苏省苏州市吴中区木渎镇金枫南路金枫南路天灵工业区	31244808
2023-01-16T09:11:42+08:00[Asia/Shanghai]	120524089	1868053057509804	江苏省苏州市吴中区木渎镇金枫南路苏州市木渎园林工程有限公司(凤凰路)	31241545
2023-01-16T09:12:12+08:00[Asia/Shanghai]	120524104	1868053057509804	江苏省苏州市吴中区木渎镇金枫南路苏州市木渎园林工程有限公司(凤凰路)	31241265
2023-01-16T09:12:41+08:00[Asia/Shanghai]	120524110	1868053057509804	江苏省苏州市吴中区木渎镇金枫南路苏州市木渎园林工程有限公司(凤凰路)	31241203
2023-01-16T09:13:05+08:00[Asia/Shanghai]	120524051	1868053057509804	江苏省苏州市吴中区木渎镇金枫南路木渎金桥工业园25号工业区	31236083
2023-01-16T09:13:11+08:00[Asia/Shanghai]	120524118	1868053057509804	江苏省苏州市吴中区木渎镇中环西线木建工业区	31235038
2023-01-16T09:13:41+08:00[Asia/Shanghai]	120523566	1868053057509804	江苏省苏州市吴中区木渎镇中环西线苏州市家明工业园	31229628
2023-01-16T09:14:11+08:00[Asia/Shanghai]	120519440	1868053057509804	江苏省苏州市吴中区木渎镇康堡路木渎镇区公交尧峰首末站	31224590
2023-01-16T09:14:27+08:00[Asia/Shanghai]	120516520	1868053057509804	江苏省苏州市吴中区木渎镇中环西线聚萃创业园	31222265
2023-01-16T09:14:57+08:00[Asia/Shanghai]	120511371	1868053057509804	江苏省苏州市吴中区胥口镇中环西线	31219020
2023-01-16T09:15:11+08:00[Asia/Shanghai]	120511693	1868053057509804	江苏省苏州市吴中区胥口镇东山大道	31216316
2023-01-16T09:15:41+08:00[Asia/Shanghai]	120512601	1868053057509804	江苏省苏州市吴中区胥口镇中环西线	31209835
2023-01-16T09:15:57+08:00[Asia/Shanghai]	120513764	1868053057509804	江苏省苏州市吴中区横泾街道中环西线	31205666
2023-01-16T09:16:27+08:00[Asia/Shanghai]	120514125	1868053057509804	江苏省苏州市吴中区横泾街道东山大道	31200121
2023-01-16T09:16:41+08:00[Asia/Shanghai]	120514053	1868053057509804	江苏省苏州市吴中区横泾街道东山大道	31197995
2023-01-16T09:17:11+08:00[Asia/Shanghai]	120514075	1868053057509804	江苏省苏州市吴中区横泾街道东山大道	31197163
2023-01-16T09:18:26+08:00[Asia/Shanghai]	120514065	1868053057509804	江苏省苏州市吴中区横泾街道东山大道	31196623
2023-01-16T09:18:46+08:00[Asia/Shanghai]	120514051	1868053057509804	江苏省苏州市吴中区横泾街道东山大道	31195065
2023-01-16T09:18:51+08:00[Asia/Shanghai]	120514038	1868053057509804	江苏省苏州市吴中区横泾街道东山大道	31194543
2023-01-16T09:18:56+08:00[Asia/Shanghai]	120514050	1868053057509804	江苏省苏州市吴中区横泾街道东山大道	31194020
2023-01-16T09:19:26+08:00[Asia/Shanghai]	120513875	1868053057509804	江苏省苏州市吴中区横泾街道东山大道	31190015
2023-01-16T09:19:56+08:00[Asia/Shanghai]	120513706	1868053057509804	江苏省苏州市吴中区胥口镇东山大道	31185721
2023-01-16T09:20:26+08:00[Asia/Shanghai]	120513655	1868053057509804	江苏省苏州市吴中区胥口镇东山大道	31185228
2023-01-16T09:20:56+08:00[Asia/Shanghai]	120513538	1868053057509804	江苏省苏州市吴中区胥口镇东山大道苏州宇航普洛斯物流园	31181321
2023-01-16T09:22:25+08:00[Asia/Shanghai]	120513571	1868053057509804	江苏省苏州市吴中区胥口镇东太湖路苏州宇航普洛斯物流园	31179840
2023-01-16T09:22:31+08:00[Asia/Shanghai]	120513615	1868053057509804	江苏省苏州市吴中区临湖镇东山大道苏州力维钢材城	31179146
2023-01-16T09:22:54+08:00[Asia/Shanghai]	120514071	1868053057509804	江苏省苏州市吴中区临湖镇东山大道	31175831
2023-01-16T09:23:24+08:00[Asia/Shanghai]	120514361	1868053057509804	江苏省苏州市吴中区临湖镇东山大道	31173155
2023-01-16T09:23:52+08:00[Asia/Shanghai]	120514355	1868053057509804	江苏省苏州市吴中区临湖镇东山大道	31173156
2023-01-16T09:24:24+08:00[Asia/Shanghai]	120514958	1868053057509804	江苏省苏州市吴中区横泾街道东山大道	31169148
2023-01-16T09:24:54+08:00[Asia/Shanghai]	120515328	1868053057509804	江苏省苏州市吴中区横泾街道东山大道	31164785
2023-01-16T09:25:01+08:00[Asia/Shanghai]	120515718	1868053057509804	江苏省苏州市吴中区横泾街道木东路	31164793
2023-01-16T09:25:24+08:00[Asia/Shanghai]	120519055	1868053057509804	江苏省苏州市吴中区横泾街道木东路	31166069
2023-01-16T09:25:54+08:00[Asia/Shanghai]	120522653	1868053057509804	江苏省苏州市吴中区横泾街道木东路	31167300
2023-01-16T09:25:58+08:00[Asia/Shanghai]	120522716	1868053057509804	江苏省苏州市吴中区横泾街道木东路	31167308
2023-01-16T09:26:01+08:00[Asia/Shanghai]	120522851	1868053057509804	江苏省苏州市吴中区横泾街道新齐路	31167303
2023-01-16T09:26:07+08:00[Asia/Shanghai]	120522965	1868053057509804	江苏省苏州市吴中区横泾街道新齐路横泾旧木市场(木东公路)	31166973
2023-01-16T09:26:10+08:00[Asia/Shanghai]	120523028	1868053057509804	江苏省苏州市吴中区横泾街道新齐路横泾旧木市场(木东公路)	31166621
2023-01-16T09:26:40+08:00[Asia/Shanghai]	120523571	1868053057509804	江苏省苏州市吴中区横泾街道新齐路横泾旧木市场(木东公路)	31162969
2023-01-16T09:26:45+08:00[Asia/Shanghai]	120523268	1868053057509804	江苏省苏州市吴中区横泾街道新齐路横泾旧木市场(木东公路)	31162888
2023-01-16T09:26:55+08:00[Asia/Shanghai]	120522208	1868053057509804	江苏省苏州市吴中区横泾街道新齐路横泾旧木市场(木东公路)	31162476
2023-01-16T09:27:01+08:00[Asia/Shanghai]	120522271	1868053057509804	江苏省苏州市吴中区横泾街道新齐路横泾旧木市场(木东公路)	31161881
2023-01-16T09:27:18+08:00[Asia/Shanghai]	120522560	1868053057509804	江苏省苏州市吴中区横泾街道新齐路	31160371
2023-01-16T09:27:25+08:00[Asia/Shanghai]	120523240	1868053057509804	江苏省苏州市吴中区横泾街道新齐路	31160265
2023-01-16T09:27:31+08:00[Asia/Shanghai]	120524115	1868053057509804	江苏省苏州市吴中区横泾街道浦家桥	31160241
2023-01-16T09:27:39+08:00[Asia/Shanghai]	120525610	1868053057509804	江苏省苏州市吴中区横泾街道浦家桥泾湖家园	31160171
2023-01-16T09:28:09+08:00[Asia/Shanghai]	120530828	1868053057509804	江苏省苏州市吴中区横泾街道新光路泾湖家园	31161140
2023-01-16T09:28:15+08:00[Asia/Shanghai]	120531260	1868053057509804	江苏省苏州市吴中区横泾街道新光路泾湖家园	31161240
2023-01-16T09:28:23+08:00[Asia/Shanghai]	120531373	1868053057509804	江苏省苏州市吴中区横泾街道新光路	31160958
2023-01-16T09:28:25+08:00[Asia/Shanghai]	120531381	1868053057509804	江苏省苏州市吴中区横泾街道新光路	31160771
2023-01-16T09:28:55+08:00[Asia/Shanghai]	120531663	1868053057509804	江苏省苏州市吴中区横泾街道新光路	31158241
2023-01-16T09:33:18+08:00[Asia/Shanghai]	120531671	1868053057509804	江苏省苏州市吴中区横泾街道新光路	31158601
2023-01-16T09:33:19+08:00[Asia/Shanghai]	120531660	1868053057509804	江苏省苏州市吴中区横泾街道新光路	31158703
2023-01-16T09:33:20+08:00[Asia/Shanghai]	120531646	1868053057509804	江苏省苏州市吴中区横泾街道新光路	31158818
2023-01-16T09:33:24+08:00[Asia/Shanghai]	120531593	1868053057509804	江苏省苏州市吴中区横泾街道新光路	31159290
2023-01-16T09:33:38+08:00[Asia/Shanghai]	120531401	1868053057509804	江苏省苏州市吴中区横泾街道新光路134号	31161185
2023-01-16T09:33:44+08:00[Asia/Shanghai]	120531310	1868053057509804	江苏省苏州市吴中区横泾街道新光路120号	31162038
2023-01-16T09:33:48+08:00[Asia/Shanghai]	120531240	1868053057509804	江苏省苏州市吴中区横泾街道新光路114号小汤生态农业逸趣园	31162455
2023-01-16T09:34:18+08:00[Asia/Shanghai]	120531003	1868053057509804	江苏省苏州市吴中区横泾街道新光路长远新村	31164115
2023-01-16T09:34:48+08:00[Asia/Shanghai]	120530810	1868053057509804	江苏省苏州市吴中区横泾街道新光路长远新村	31165750
2023-01-16T09:35:18+08:00[Asia/Shanghai]	120530750	1868053057509804	江苏省苏州市吴中区横泾街道新光路长远工业小区	31166260
2023-01-16T09:35:48+08:00[Asia/Shanghai]	120530774	1868053057509804	江苏省苏州市吴中区横泾街道新光路长远工业小区	31166396
2023-01-16T09:36:23+08:00[Asia/Shanghai]	120530408	1868053057509804	江苏省苏州市吴中区横泾街道新光路	31168668
2023-01-16T09:36:52+08:00[Asia/Shanghai]	120530231	1868053057509804	江苏省苏州市吴中区横泾街道新光路	31169263
2023-01-16T09:37:22+08:00[Asia/Shanghai]	120530195	1868053057509804	江苏省苏州市吴中区横泾街道新光路	31169483
2023-01-16T09:37:52+08:00[Asia/Shanghai]	120530189	1868053057509804	江苏省苏州市吴中区横泾街道新光路	31169496
2023-01-16T09:38:22+08:00[Asia/Shanghai]	120530189	1868053057509804	江苏省苏州市吴中区横泾街道中国银行(苏州横泾支行)	31169523
2023-01-16T09:38:52+08:00[Asia/Shanghai]	120530141	1868053057509804	江苏省苏州市吴中区横泾街道乐园北路横泾街道办事处	31169745
2023-01-16T09:38:56+08:00[Asia/Shanghai]	120530118	1868053057509804	江苏省苏州市吴中区横泾街道乐园北路	31169765
2023-01-16T09:39:01+08:00[Asia/Shanghai]	120529975	1868053057509804	江苏省苏州市吴中区横泾街道木东路	31169991
2023-01-16T09:39:28+08:00[Asia/Shanghai]	120529910	1868053057509804	江苏省苏州市吴中区横泾街道木东路	31171775
2023-01-16T09:39:57+08:00[Asia/Shanghai]	120529736	1868053057509804	江苏省苏州市吴中区横泾街道木东路苏州尤耐特精密五金有限公司	31175400
2023-01-16T09:40:27+08:00[Asia/Shanghai]	120529633	1868053057509804	江苏省苏州市吴中区横泾街道木东路苏州市公安局吴中分局交通警察大队横泾中队	31177428
2023-01-16T09:40:57+08:00[Asia/Shanghai]	120529611	1868053057509804	江苏省苏州市吴中区横泾街道木东路苏州市公安局吴中分局交通警察大队横泾中队	31177825
2023-01-16T09:41:21+08:00[Asia/Shanghai]	120529316	1868053057509804	江苏省苏州市吴中区横泾街道木东路	31180831
2023-01-16T09:41:26+08:00[Asia/Shanghai]	120529318	1868053057509804	江苏省苏州市吴中区横泾街道木东路	31180831
2023-01-16T09:41:27+08:00[Asia/Shanghai]	120529318	1868053057509804	江苏省苏州市吴中区横泾街道木东路	31180831
2023-01-16T09:41:57+08:00[Asia/Shanghai]	120529321	1868053057509804	江苏省苏州市吴中区横泾街道木东路7782号	31180830
2023-01-16T09:43:09+08:00[Asia/Shanghai]	120528840	1868053057509804	江苏省苏州市吴中区横泾街道木东路石湖大酒店(木东公路)	31182271
2023-01-16T09:43:29+08:00[Asia/Shanghai]	120528341	1868053057509804	江苏省苏州市吴中区横泾街道木东路木东路-道路停车位	31183885
2023-01-16T09:43:34+08:00[Asia/Shanghai]	120528331	1868053057509804	江苏省苏州市吴中区横泾街道木东路木东路-道路停车位	31183911
2023-01-16T09:43:42+08:00[Asia/Shanghai]	120528331	1868053057509804	江苏省苏州市吴中区横泾街道木东路木东路-道路停车位	31183910
2023-01-16T09:44:12+08:00[Asia/Shanghai]	120527631	1868053057509804	江苏省苏州市吴中区横泾街道木东路苏州创思特自动化设备有限公司	31186388
2023-01-16T09:44:42+08:00[Asia/Shanghai]	120527286	1868053057509804	江苏省苏州市吴中区横泾街道木东路苏州跃龙模具有限公司	31187483
2023-01-16T09:45:09+08:00[Asia/Shanghai]	120527286	1868053057509804	江苏省苏州市吴中区横泾街道木东路苏州跃龙模具有限公司	31187478
2023-01-16T09:45:35+08:00[Asia/Shanghai]	120526178	1868053057509804	江苏省苏州市吴中区横泾街道木东路富民置业工业园	31189970
2023-01-16T09:45:40+08:00[Asia/Shanghai]	120525956	1868053057509804	江苏省苏州市吴中区横泾街道木东路富民置业工业园	31190400
2023-01-16T09:45:42+08:00[Asia/Shanghai]	120525868	1868053057509804	江苏省苏州市吴中区横泾街道木东路	31190575
2023-01-16T09:46:09+08:00[Asia/Shanghai]	120524176	1868053057509804	江苏省苏州市吴中区横泾街道木东路恒升机械	31194016
2023-01-16T09:46:39+08:00[Asia/Shanghai]	120522605	1868053057509804	江苏省苏州市吴中区横泾街道木东公路横泾工业园后巷工业区	31197101
2023-01-16T09:47:40+08:00[Asia/Shanghai]	120522398	1868053057509804	江苏省苏州市吴中区横泾街道吴中大道	31197363
2023-01-16T09:47:46+08:00[Asia/Shanghai]	120521805	1868053057509804	江苏省苏州市吴中区横泾街道吴中大道	31197443
2023-01-16T09:47:58+08:00[Asia/Shanghai]	120519378	1868053057509804	江苏省苏州市吴中区横泾街道吴中大道	31197233
2023-01-16T09:48:03+08:00[Asia/Shanghai]	120518116	1868053057509804	江苏省苏州市吴中区横泾街道吴中大道	31197113
2023-01-16T09:48:40+08:00[Asia/Shanghai]	120512875	1868053057509804	江苏省苏州市吴中区横泾街道吴中大道	31196346
2023-01-16T09:49:10+08:00[Asia/Shanghai]	120507775	1868053057509804	江苏省苏州市吴中区横泾街道吴中大道中石化壳牌苏州绕城加油站	31195213
2023-01-16T09:49:32+08:00[Asia/Shanghai]	120505053	1868053057509804	江苏省苏州市吴中区胥口镇吴中大道	31193936
2023-01-16T09:49:38+08:00[Asia/Shanghai]	120504756	1868053057509804	江苏省苏州市吴中区胥口镇吴中大道5038号	31194153
2023-01-16T09:49:42+08:00[Asia/Shanghai]	120504596	1868053057509804	江苏省苏州市吴中区胥口镇吴中大道5036号东山收费站(S58沪常高速入口)	31194530
2023-01-16T09:50:12+08:00[Asia/Shanghai]	120504431	1868053057509804	江苏省苏州市吴中区胥口镇东山收费站(S58沪常高速入口)	31195435
2023-01-16T09:50:40+08:00[Asia/Shanghai]	120504373	1868053057509804	江苏省苏州市吴中区胥口镇S58沪常高速	31197475
2023-01-16T09:50:57+08:00[Asia/Shanghai]	120505686	1868053057509804	江苏省苏州市吴中区横泾街道S58沪常高速	31199405
2023-01-16T09:51+08:00[Asia/Shanghai]	120506103	1868053057509804	江苏省苏州市吴中区横泾街道S58沪常高速	31199380
2023-01-16T09:51:04+08:00[Asia/Shanghai]	120506455	1868053057509804	江苏省苏州市吴中区横泾街道S58沪常高速	31199113
2023-01-16T09:51:07+08:00[Asia/Shanghai]	120506505	1868053057509804	江苏省苏州市吴中区横泾街道S58沪常高速	31198746
2023-01-16T09:51:10+08:00[Asia/Shanghai]	120506419	1868053057509804	江苏省苏州市吴中区横泾街道S58沪常高速	31198428
2023-01-16T09:51:13+08:00[Asia/Shanghai]	120506141	1868053057509804	江苏省苏州市吴中区横泾街道S58沪常高速	31198236
2023-01-16T09:51:19+08:00[Asia/Shanghai]	120505345	1868053057509804	江苏省苏州市吴中区胥口镇S58沪常高速	31198114
2023-01-16T09:51:25+08:00[Asia/Shanghai]	120504040	1868053057509804	江苏省苏州市吴中区胥口镇S58沪常高速	31198240
2023-01-16T09:51:55+08:00[Asia/Shanghai]	120494416	1868053057509804	江苏省苏州市吴中区胥口镇S58沪常高速	31200163
2023-01-16T09:52:50+08:00[Asia/Shanghai]	120481738	1868053057509804	江苏省苏州市吴中区胥口镇S58沪常高速	31210326
2023-01-16T09:52:51+08:00[Asia/Shanghai]	120481565	1868053057509804	江苏省苏州市吴中区胥口镇S58沪常高速	31210578
2023-01-16T09:52:55+08:00[Asia/Shanghai]	120480891	1868053057509804	江苏省苏州市吴中区胥口镇S58沪常高速	31211566
2023-01-16T09:53:25+08:00[Asia/Shanghai]	120475578	1868053057509804	江苏省苏州市吴中区胥口镇S58沪常高速太湖服务区	31219245
2023-01-16T09:53:39+08:00[Asia/Shanghai]	120472816	1868053057509804	江苏省苏州市吴中区胥口镇S17苏台高速	31222365
2023-01-16T09:54:09+08:00[Asia/Shanghai]	120466005	1868053057509804	江苏省苏州市吴中区胥口镇S17苏台高速	31227533
2023-01-16T09:54:25+08:00[Asia/Shanghai]	120461981	1868053057509804	江苏省苏州市吴中区胥口镇S17苏台高速	31230473
2023-01-16T09:54:55+08:00[Asia/Shanghai]	120455428	1868053057509804	江苏省苏州市吴中区胥口镇S17苏台高速	31236185
2023-01-16T09:55:09+08:00[Asia/Shanghai]	120453621	1868053057509804	江苏省苏州市吴中区胥口镇S17苏台高速苏州市合丰果蔬采摘园	31239890
2023-01-16T09:55:39+08:00[Asia/Shanghai]	120452968	1868053057509804	江苏省苏州市吴中区胥口镇S17苏台高速	31248326
2023-01-16T09:55:55+08:00[Asia/Shanghai]	120452935	1868053057509804	江苏省苏州市吴中区胥口镇S17苏台高速	31253373
2023-01-16T09:56:25+08:00[Asia/Shanghai]	120452341	1868053057509804	江苏省苏州市吴中区胥口镇S17苏台高速	31261965
2023-01-16T09:56:39+08:00[Asia/Shanghai]	120450785	1868053057509804	江苏省苏州市吴中区胥口镇S17苏台高速采香泾花木市场	31265395
2023-01-16T09:57:09+08:00[Asia/Shanghai]	120443906	1868053057509804	江苏省苏州市吴中区木渎镇S17苏台高速	31271181
2023-01-16T09:57:25+08:00[Asia/Shanghai]	120439166	1868053057509804	江苏省苏州市吴中区木渎镇S17苏台高速	31273445
2023-01-16T09:57:55+08:00[Asia/Shanghai]	120431845	1868053057509804	江苏省苏州市吴中区木渎镇S17苏台高速	31278905
2023-01-16T09:58:09+08:00[Asia/Shanghai]	120429781	1868053057509804	江苏省苏州市吴中区光福镇S17苏台高速	31282023
2023-01-16T09:58:39+08:00[Asia/Shanghai]	120427910	1868053057509804	江苏省苏州市吴中区木渎镇S17苏台高速景石园艺场	31288960
2023-01-16T09:58:55+08:00[Asia/Shanghai]	120428294	1868053057509804	江苏省苏州市吴中区光福镇S17苏台高速	31292785
2023-01-16T09:59:25+08:00[Asia/Shanghai]	120431011	1868053057509804	江苏省苏州市吴中区光福镇S17苏台高速	31299461
2023-01-16T09:59:39+08:00[Asia/Shanghai]	120432688	1868053057509804	江苏省苏州市虎丘区东渚街道S17苏台高速	31302993
2023-01-16T10:00:09+08:00[Asia/Shanghai]	120436308	1868053057509804	江苏省苏州市虎丘区东渚街道S17苏台高速	31310626
2023-01-16T10:00:25+08:00[Asia/Shanghai]	120437988	1868053057509804	江苏省苏州市虎丘区东渚街道S17苏台高速	31314104
2023-01-16T10:00:55+08:00[Asia/Shanghai]	120440025	1868053057509804	江苏省苏州市虎丘区东渚街道S17苏台高速	31321640
2023-01-16T10:01:09+08:00[Asia/Shanghai]	120439876	1868053057509804	江苏省苏州市虎丘区东渚街道S17苏台高速	31325678
2023-01-16T10:01:39+08:00[Asia/Shanghai]	120439598	1868053057509804	江苏省苏州市虎丘区东渚街道S17苏台高速	31334213
2023-01-16T10:01:55+08:00[Asia/Shanghai]	120439450	1868053057509804	江苏省苏州市虎丘区东渚街道科研路	31338755
2023-01-16T10:02:25+08:00[Asia/Shanghai]	120439450	1868053057509804	江苏省苏州市虎丘区东渚街道S17苏台高速	31346555
2023-01-16T10:02:39+08:00[Asia/Shanghai]	120440206	1868053057509804	江苏省苏州市虎丘区东渚街道S17苏台高速	31350514
2023-01-16T10:03:09+08:00[Asia/Shanghai]	120441103	1868053057509804	江苏省苏州市虎丘区通安镇S17苏台高速	31358561
2023-01-16T10:03:55+08:00[Asia/Shanghai]	120441626	1868053057509804	江苏省苏州市虎丘区通安镇S17苏台高速	31371061
2023-01-16T10:04:09+08:00[Asia/Shanghai]	120442271	1868053057509804	江苏省苏州市虎丘区通安镇S17苏台高速	31374873
2023-01-16T10:04:39+08:00[Asia/Shanghai]	120444189	1868053057509804	江苏省苏州市虎丘区通安镇S17苏台高速通安消防救援中队	31379881
2023-01-16T10:04:55+08:00[Asia/Shanghai]	120445671	1868053057509804	江苏省苏州市虎丘区通安镇S17苏台高速	31382421
2023-01-16T10:05:25+08:00[Asia/Shanghai]	120450163	1868053057509804	江苏省苏州市虎丘区通安镇S17苏台高速	31388621
2023-01-16T10:05:40+08:00[Asia/Shanghai]	120452578	1868053057509804	江苏省苏州市虎丘区通安镇S17苏台高速	31391985
2023-01-16T10:06:09+08:00[Asia/Shanghai]	120459381	1868053057509804	江苏省苏州市相城区望亭镇S17苏台高速	31398536
2023-01-16T10:06:25+08:00[Asia/Shanghai]	120463268	1868053057509804	江苏省苏州市虎丘区通安镇S17苏台高速	31401844
2023-01-16T10:06:55+08:00[Asia/Shanghai]	120469430	1868053057509804	江苏省苏州市相城区望亭镇S17苏台高速	31408861
2023-01-16T10:07:10+08:00[Asia/Shanghai]	120472231	1868053057509804	江苏省苏州市虎丘区浒墅关镇S17苏台高速	31412388
2023-01-16T10:07:40+08:00[Asia/Shanghai]	120478206	1868053057509804	江苏省苏州市相城区黄埭镇S17苏台高速	31419766
2023-01-16T10:07:55+08:00[Asia/Shanghai]	120481273	1868053057509804	江苏省苏州市相城区黄埭镇S17苏台高速	31422791
2023-01-16T10:08:25+08:00[Asia/Shanghai]	120487406	1868053057509804	江苏省苏州市相城区黄埭镇S17苏台高速	31428986
2023-01-16T10:08:40+08:00[Asia/Shanghai]	120489946	1868053057509804	江苏省苏州市相城区黄埭镇S17苏台高速	31432525
2023-01-16T10:09:10+08:00[Asia/Shanghai]	120496021	1868053057509804	江苏省苏州市相城区黄埭镇S17苏台高速	31440156
2023-01-16T10:09:25+08:00[Asia/Shanghai]	120499726	1868053057509804	江苏省苏州市相城区黄埭镇S17苏台高速	31443311
2023-01-16T10:09:55+08:00[Asia/Shanghai]	120508731	1868053057509804	江苏省苏州市相城区黄埭镇S17苏台高速	31448071
2023-01-16T10:10:10+08:00[Asia/Shanghai]	120513903	1868053057509804	江苏省苏州市相城区黄埭镇S17苏台高速	31449533
2023-01-16T10:10:40+08:00[Asia/Shanghai]	120524806	1868053057509804	江苏省苏州市相城区黄埭镇S17苏台高速	31451038
2023-01-16T10:10:55+08:00[Asia/Shanghai]	120529635	1868053057509804	江苏省苏州市相城区黄埭镇S17苏台高速	31452151
2023-01-16T10:11:25+08:00[Asia/Shanghai]	120538961	1868053057509804	江苏省苏州市相城区漕湖街道S17苏台高速	31455556
2023-01-16T10:11:40+08:00[Asia/Shanghai]	120543003	1868053057509804	江苏省苏州市相城区漕湖街道S17苏台高速	31457241
2023-01-16T10:12:10+08:00[Asia/Shanghai]	120551333	1868053057509804	江苏省苏州市相城区漕湖街道S17苏台高速	31461850
2023-01-16T10:12:25+08:00[Asia/Shanghai]	120555986	1868053057509804	江苏省苏州市相城区漕湖街道S17苏台高速	31464211
2023-01-16T10:12:57+08:00[Asia/Shanghai]	120566618	1868053057509804	江苏省苏州市相城区漕湖街道S17苏台高速	31468241
2023-01-16T10:12:58+08:00[Asia/Shanghai]	120566941	1868053057509804	江苏省苏州市相城区漕湖街道S17苏台高速	31468348
2023-01-16T10:13:10+08:00[Asia/Shanghai]	120570860	1868053057509804	江苏省苏州市相城区漕湖街道S17苏台高速	31469430
2023-01-16T10:13:40+08:00[Asia/Shanghai]	120580815	1868053057509804	江苏省苏州市相城区漕湖街道S17苏台高速	31470661
2023-01-16T10:13:55+08:00[Asia/Shanghai]	120585770	1868053057509804	江苏省苏州市相城区漕湖街道S17苏台高速	31470573
2023-01-16T10:14:26+08:00[Asia/Shanghai]	120595551	1868053057509804	江苏省苏州市相城区漕湖街道S17苏台高速	31470366
2023-01-16T10:17:22+08:00[Asia/Shanghai]	120648425	1868053057509804	江苏省苏州市相城区渭塘镇S17苏台高速	31486915
2023-01-16T10:17:25+08:00[Asia/Shanghai]	120649419	1868053057509804	江苏省苏州市相城区渭塘镇S17苏台高速	31486973
2023-01-16T10:17:41+08:00[Asia/Shanghai]	120654775	1868053057509804	江苏省苏州市相城区渭塘镇S17苏台高速	31487983
2023-01-16T10:18:33+08:00[Asia/Shanghai]	120670716	1868053057509804	江苏省苏州市相城区渭塘镇S17苏台高速	31493830
2023-01-16T10:18:55+08:00[Asia/Shanghai]	120678096	1868053057509804	江苏省苏州市相城区渭塘镇S17苏台高速	31494130
2023-01-16T10:19:11+08:00[Asia/Shanghai]	120683213	1868053057509804	江苏省苏州市相城区渭塘镇S17苏台高速	31493978
2023-01-16T10:19:41+08:00[Asia/Shanghai]	120692116	1868053057509804	江苏省苏州市相城区阳澄湖镇S17苏台高速	31494621
2023-01-16T10:19:55+08:00[Asia/Shanghai]	120696261	1868053057509804	江苏省苏州市相城区阳澄湖镇S17苏台高速	31495368
2023-01-16T10:23:30+08:00[Asia/Shanghai]	120750383	1868053057509804	江苏省苏州市相城区阳澄湖镇G1522常台高速	31509338
2023-01-16T10:23:31+08:00[Asia/Shanghai]	120750568	1868053057509804	江苏省苏州市相城区阳澄湖镇G1522常台高速	31509523
2023-01-16T10:23:42+08:00[Asia/Shanghai]	120752571	1868053057509804	江苏省苏州市相城区阳澄湖镇G1522常台高速	31511405
2023-01-16T10:24:12+08:00[Asia/Shanghai]	120758675	1868053057509804	江苏省苏州市相城区阳澄湖镇G1522常台高速	31515983
2023-01-16T10:24:26+08:00[Asia/Shanghai]	120762326	1868053057509804	江苏省苏州市相城区阳澄湖镇G1522常台高速	31518210
2023-01-16T10:25:19+08:00[Asia/Shanghai]	120776908	1868053057509804	江苏省苏州市相城区阳澄湖镇G1522常台高速	31525705
2023-01-16T10:25:42+08:00[Asia/Shanghai]	120782976	1868053057509804	江苏省苏州市相城区阳澄湖镇G1522常台高速	31530070
2023-01-16T10:25:56+08:00[Asia/Shanghai]	120785698	1868053057509804	江苏省苏州市常熟市沙家浜镇G1522常台高速	31532436
2023-01-16T10:29:18+08:00[Asia/Shanghai]	120828635	1868053057509804	江苏省苏州市常熟市沙家浜镇G1522常台高速	31570831
2023-01-16T10:29:42+08:00[Asia/Shanghai]	120834535	1868053057509804	江苏省苏州市常熟市沙家浜镇G1522常台高速苏州晋晟精密机械有限公司	31574930
2023-01-16T10:30:12+08:00[Asia/Shanghai]	120841121	1868053057509804	江苏省苏州市常熟市沙家浜镇G1522常台高速	31580710
2023-01-16T10:32:43+08:00[Asia/Shanghai]	120873735	1868053057509804	江苏省苏州市常熟市古里镇G1522常台高速古里红豆山庄	31613466
2023-01-16T10:33:13+08:00[Asia/Shanghai]	120882476	1868053057509804	江苏省苏州市常熟市古里镇G1522常台高速	31618201
2023-01-16T10:33:26+08:00[Asia/Shanghai]	120885790	1868053057509804	江苏省苏州市常熟市古里镇G1522常台高速	31620520
2023-01-16T10:33:56+08:00[Asia/Shanghai]	120892826	1868053057509804	江苏省苏州市常熟市董浜镇G1522常台高速	31626850
2023-01-16T10:34:12+08:00[Asia/Shanghai]	120895930	1868053057509804	江苏省苏州市常熟市董浜镇G1522常台高速	31630546
2023-01-16T10:34:42+08:00[Asia/Shanghai]	120900660	1868053057509804	江苏省苏州市常熟市董浜镇G1522常台高速	31637898
2023-01-16T10:34:56+08:00[Asia/Shanghai]	120902511	1868053057509804	江苏省苏州市常熟市董浜镇G1522常台高速	31641436
2023-01-16T10:35:26+08:00[Asia/Shanghai]	120907518	1868053057509804	江苏省苏州市常熟市董浜镇G1522常台高速	31648733
2023-01-16T10:35:42+08:00[Asia/Shanghai]	120911156	1868053057509804	江苏省苏州市常熟市董浜镇G1522常台高速	31652596
2023-01-16T10:36:12+08:00[Asia/Shanghai]	120918355	1868053057509804	江苏省苏州市常熟市董浜镇G1522常台高速	31658500
2023-01-16T10:36:26+08:00[Asia/Shanghai]	120921920	1868053057509804	江苏省苏州市常熟市董浜镇G1522常台高速	31660725
2023-01-16T10:36:56+08:00[Asia/Shanghai]	120927958	1868053057509804	江苏省苏州市常熟市董浜镇G1522常台高速	31664446
2023-01-16T10:37:12+08:00[Asia/Shanghai]	120931166	1868053057509804	江苏省苏州市常熟市董浜镇G1522常台高速	31666808
2023-01-16T10:37:42+08:00[Asia/Shanghai]	120936906	1868053057509804	江苏省苏州市常熟市董浜镇G15沈海高速	31672081
2023-01-16T10:37:56+08:00[Asia/Shanghai]	120939373	1868053057509804	江苏省苏州市常熟市董浜镇G15沈海高速	31675015
2023-01-16T10:38:26+08:00[Asia/Shanghai]	120944358	1868053057509804	江苏省苏州市常熟市董浜镇G15沈海高速	31682541
2023-01-16T10:38:58+08:00[Asia/Shanghai]	120947976	1868053057509804	江苏省苏州市常熟市董浜镇G15沈海高速	31691238
2023-01-16T10:38:59+08:00[Asia/Shanghai]	120948060	1868053057509804	江苏省苏州市常熟市董浜镇G15沈海高速	31691535
2023-01-16T10:39:26+08:00[Asia/Shanghai]	120950458	1868053057509804	江苏省苏州市常熟市董浜镇G15沈海高速	31699099
2023-01-16T10:39:56+08:00[Asia/Shanghai]	120952311	1868053057509804	江苏省苏州市常熟市董浜镇G15沈海高速	31704083
2023-01-16T10:40:27+08:00[Asia/Shanghai]	120952671	1868053057509804	江苏省苏州市常熟市董浜镇G15沈海高速	31704906
2023-01-16T10:40:57+08:00[Asia/Shanghai]	120953008	1868053057509804	江苏省苏州市常熟市董浜镇G15沈海高速	31705721
2023-01-16T10:41:27+08:00[Asia/Shanghai]	120953751	1868053057509804	江苏省苏州市常熟市董浜镇G15沈海高速	31707313
2023-01-16T10:41:57+08:00[Asia/Shanghai]	120954430	1868053057509804	江苏省苏州市常熟市董浜镇G15沈海高速	31708725
2023-01-16T10:42:27+08:00[Asia/Shanghai]	120954438	1868053057509804	江苏省苏州市常熟市董浜镇G15沈海高速	31708721
2023-01-16T10:42:57+08:00[Asia/Shanghai]	120954568	1868053057509804	江苏省苏州市常熟市董浜镇G15沈海高速	31708911
2023-01-16T10:46:11+08:00[Asia/Shanghai]	120955943	1868053057509804	江苏省苏州市常熟市碧溪街道G15沈海高速	31711588
2023-01-16T10:46:12+08:00[Asia/Shanghai]	120955960	1868053057509804	江苏省苏州市常熟市碧溪街道G15沈海高速	31711618
2023-01-16T10:46:13+08:00[Asia/Shanghai]	120955975	1868053057509804	江苏省苏州市常熟市碧溪街道G15沈海高速	31711650
2023-01-16T10:46:14+08:00[Asia/Shanghai]	120955991	1868053057509804	江苏省苏州市常熟市碧溪街道G15沈海高速	31711683
2023-01-16T10:46:40+08:00[Asia/Shanghai]	120956436	1868053057509804	江苏省苏州市常熟市碧溪街道G15沈海高速	31712375
2023-01-16T10:47:10+08:00[Asia/Shanghai]	120957130	1868053057509804	江苏省苏州市常熟市碧溪街道G15沈海高速	31713528
2023-01-16T10:48:04+08:00[Asia/Shanghai]	120959278	1868053057509804	江苏省苏州市常熟市碧溪街道G15沈海高速	31716943
2023-01-16T10:48:11+08:00[Asia/Shanghai]	120959755	1868053057509804	江苏省苏州市常熟市碧溪街道G15沈海高速	31717628
2023-01-16T10:48:41+08:00[Asia/Shanghai]	120962650	1868053057509804	江苏省苏州市常熟市碧溪街道G15沈海高速	31721615
2023-01-16T10:49:10+08:00[Asia/Shanghai]	120965896	1868053057509804	江苏省苏州市常熟市碧溪街道G15沈海高速	31725528
2023-01-16T10:49:40+08:00[Asia/Shanghai]	120967211	1868053057509804	江苏省苏州市常熟市碧溪街道G15沈海高速	31726998
2023-01-16T10:49:56+08:00[Asia/Shanghai]	120967900	1868053057509804	江苏省苏州市常熟市碧溪街道G15沈海高速	31727768
2023-01-16T10:50:26+08:00[Asia/Shanghai]	120970091	1868053057509804	江苏省苏州市常熟市碧溪街道G15沈海高速	31729978
2023-01-16T10:50:40+08:00[Asia/Shanghai]	120971335	1868053057509804	江苏省苏州市常熟市碧溪街道G15沈海高速	31731280
2023-01-16T10:51:10+08:00[Asia/Shanghai]	120973633	1868053057509804	江苏省苏州市常熟市碧溪街道G15沈海高速	31733593
2023-01-16T10:51:26+08:00[Asia/Shanghai]	120974501	1868053057509804	江苏省苏州市常熟市碧溪街道G15沈海高速	31734488
2023-01-16T10:51:56+08:00[Asia/Shanghai]	120976200	1868053057509804	江苏省苏州市常熟市碧溪街道G15沈海高速	31736258
2023-01-16T10:52:26+08:00[Asia/Shanghai]	120977511	1868053057509804	江苏省苏州市常熟市碧溪街道G15沈海高速	31737633
2023-01-16T10:52:55+08:00[Asia/Shanghai]	120979225	1868053057509804	江苏省苏州市常熟市碧溪街道G15沈海高速	31739466
2023-01-16T10:53:25+08:00[Asia/Shanghai]	120980338	1868053057509804	江苏省苏州市常熟市碧溪街道G15沈海高速	31740785
2023-01-16T10:53:55+08:00[Asia/Shanghai]	120981456	1868053057509804	江苏省苏州市常熟市碧溪街道G15沈海高速	31742131
2023-01-16T10:54:25+08:00[Asia/Shanghai]	120982783	1868053057509804	江苏省苏州市常熟市碧溪街道G15沈海高速	31743900
2023-01-16T10:54:55+08:00[Asia/Shanghai]	120985211	1868053057509804	江苏省苏州市常熟市碧溪街道G15沈海高速	31747374
2023-01-16T10:55:16+08:00[Asia/Shanghai]	120986566	1868053057509804	江苏省苏州市常熟市碧溪街道G15沈海高速	31749658
2023-01-16T10:55:46+08:00[Asia/Shanghai]	120988013	1868053057509804	江苏省苏州市常熟市碧溪街道G15沈海高速	31752306
2023-01-16T10:56:16+08:00[Asia/Shanghai]	120988843	1868053057509804	江苏省苏州市常熟市碧溪街道G15沈海高速	31754015
2023-01-16T10:56:45+08:00[Asia/Shanghai]	120990540	1868053057509804	江苏省苏州市常熟市碧溪街道G15沈海高速	31757788
2023-01-16T10:57:15+08:00[Asia/Shanghai]	120991755	1868053057509804	江苏省苏州市常熟市碧溪街道G15沈海高速	31761525
2023-01-16T10:57:45+08:00[Asia/Shanghai]	120992575	1868053057509804	江苏省苏州市常熟市碧溪街道G15沈海高速	31764438
2023-01-16T10:58:15+08:00[Asia/Shanghai]	120992908	1868053057509804	江苏省苏州市常熟市碧溪街道G15沈海高速	31766023
2023-01-16T10:58:45+08:00[Asia/Shanghai]	120993333	1868053057509804	江苏省苏州市常熟市碧溪街道G15沈海高速	31768116
2023-01-16T10:59:10+08:00[Asia/Shanghai]	120993810	1868053057509804	江苏省苏州市常熟市碧溪街道G15沈海高速	31770548
2023-01-16T11:00:25+08:00[Asia/Shanghai]	120995584	1868053057509804	江苏省苏州市常熟市碧溪街道G15沈海高速	31779320
2023-01-16T11:00:40+08:00[Asia/Shanghai]	120996186	1868053057509804	江苏省苏州市常熟市碧溪街道G15沈海高速	31782301
2023-01-16T11:01:10+08:00[Asia/Shanghai]	120997221	1868053057509804	江苏省南通市崇川区江海街道G15沈海高速	31787630
2023-01-16T11:01:25+08:00[Asia/Shanghai]	120997815	1868053057509804	江苏省南通市崇川区江海街道G15沈海高速	31790711
2023-01-16T11:01:54+08:00[Asia/Shanghai]	120998531	1868053057509804	江苏省南通市崇川区江海街道G15沈海高速	31796725
2023-01-16T11:02:10+08:00[Asia/Shanghai]	120998624	1868053057509804	江苏省南通市崇川区江海街道G15沈海高速	31799980
2023-01-16T11:02:40+08:00[Asia/Shanghai]	120998061	1868053057509804	江苏省南通市崇川区江海街道G15沈海高速	31807218
2023-01-16T11:02:54+08:00[Asia/Shanghai]	120997501	1868053057509804	江苏省南通市崇川区江海街道G15沈海高速	31810685
2023-01-16T11:03:25+08:00[Asia/Shanghai]	120995701	1868053057509804	江苏省南通市崇川区江海街道G15沈海高速	31817313
2023-01-16T11:03:40+08:00[Asia/Shanghai]	120994675	1868053057509804	江苏省南通市崇川区江海街道G15沈海高速	31820140
2023-01-16T11:04:10+08:00[Asia/Shanghai]	120992359	1868053057509804	江苏省南通市崇川区江海街道G15沈海高速	31825686
2023-01-16T11:04:25+08:00[Asia/Shanghai]	120991103	1868053057509804	江苏省南通市崇川区江海街道G15沈海高速	31828538
2023-01-16T11:04:54+08:00[Asia/Shanghai]	120988981	1868053057509804	江苏省南通市崇川区江海街道G15沈海高速	31834310
2023-01-16T11:05:10+08:00[Asia/Shanghai]	120987931	1868053057509804	江苏省南通市崇川区江海街道G15沈海高速	31837808
2023-01-16T11:05:40+08:00[Asia/Shanghai]	120986528	1868053057509804	江苏省南通市崇川区江海街道G15沈海高速	31845090
2023-01-16T11:05:54+08:00[Asia/Shanghai]	120986216	1868053057509804	江苏省南通市崇川区江海街道G15沈海高速	31848490
2023-01-16T11:06:24+08:00[Asia/Shanghai]	120986043	1868053057509804	江苏省南通市崇川区江海街道G15沈海高速	31855426
2023-01-16T11:06:40+08:00[Asia/Shanghai]	120986306	1868053057509804	江苏省南通市崇川区江海街道G15沈海高速	31858848
2023-01-16T11:07:31+08:00[Asia/Shanghai]	120988463	1868053057509804	江苏省南通市崇川区竹行街道G15沈海高速苏通大桥服务区	31868386
2023-01-16T11:07:42+08:00[Asia/Shanghai]	120988833	1868053057509804	江苏省南通市崇川区竹行街道苏通大桥服务区公共厕所苏通大桥服务区	31868859
2023-01-16T11:07:55+08:00[Asia/Shanghai]	120988941	1868053057509804	江苏省南通市崇川区竹行街道星巴克(G15苏通大桥服务区东区)苏通大桥服务区	31869145
2023-01-16T11:15:48+08:00[Asia/Shanghai]	120988983	1868053057509804	江苏省南通市崇川区竹行街道中国石化江苏高速石油苏通大桥服务区加油站	31870401
2023-01-16T11:16:32+08:00[Asia/Shanghai]	120988991	1868053057509804	江苏省南通市崇川区竹行街道中国石化江苏高速石油苏通大桥服务区加油站	31870388
2023-01-16T11:16:55+08:00[Asia/Shanghai]	120988988	1868053057509804	江苏省南通市崇川区竹行街道中国石化江苏高速石油苏通大桥服务区加油站	31870406
2023-01-16T11:16:57+08:00[Asia/Shanghai]	120988990	1868053057509804	江苏省南通市崇川区竹行街道中国石化江苏高速石油苏通大桥服务区加油站	31870405
2023-01-16T11:17:24+08:00[Asia/Shanghai]	120988990	1868053057509804	江苏省南通市崇川区竹行街道中国石化江苏高速石油苏通大桥服务区加油站	31870406
2023-01-16T11:20:17+08:00[Asia/Shanghai]	120991041	1868053057509804	江苏省南通市崇川区竹行街道G15沈海高速	31884059
2023-01-16T11:20:18+08:00[Asia/Shanghai]	120991090	1868053057509804	江苏省南通市崇川区竹行街道G15沈海高速	31884335
2023-01-16T11:20:47+08:00[Asia/Shanghai]	120992056	1868053057509804	江苏省南通市崇川区竹行街道G15沈海高速南通市宏运废旧物资回收有限公司	31891553
2023-01-16T11:21:17+08:00[Asia/Shanghai]	120992133	1868053057509804	江苏省南通市崇川区竹行街道G15沈海高速	31898825
2023-01-16T11:21:47+08:00[Asia/Shanghai]	120991450	1868053057509804	江苏省南通市崇川区竹行街道G15沈海高速	31904985
2023-01-16T11:22:17+08:00[Asia/Shanghai]	120990646	1868053057509804	江苏省南通市崇川区竹行街道G15沈海高速	31911081
2023-01-16T11:22:47+08:00[Asia/Shanghai]	120990295	1868053057509804	江苏省南通市崇川区竹行街道G15沈海高速	31918060
2023-01-16T11:23:06+08:00[Asia/Shanghai]	120990491	1868053057509804	江苏省南通市崇川区竹行街道G15沈海高速	31921521
2023-01-16T11:23:35+08:00[Asia/Shanghai]	120991441	1868053057509804	江苏省南通市崇川区竹行街道G15沈海高速	31928040
2023-01-16T11:23:51+08:00[Asia/Shanghai]	120992178	1868053057509804	江苏省南通市崇川区竹行街道朝阳河路	31931778
2023-01-16T11:24:21+08:00[Asia/Shanghai]	120993786	1868053057509804	江苏省南通市通州区张芝山镇G15沈海高速	31939383
2023-01-16T11:24:35+08:00[Asia/Shanghai]	120994426	1868053057509804	江苏省南通市通州区张芝山镇G15沈海高速帅龙集团	31943336
2023-01-16T11:25:06+08:00[Asia/Shanghai]	120994603	1868053057509804	江苏省南通市崇川区小海街道G15沈海高速	31952306
2023-01-16T11:25:21+08:00[Asia/Shanghai]	120994054	1868053057509804	江苏省南通市崇川区小海街道G15沈海高速	31956630
2023-01-16T11:25:51+08:00[Asia/Shanghai]	120991401	1868053057509804	江苏省南通市崇川区小海街道G15沈海高速	31965458
2023-01-16T11:26:07+08:00[Asia/Shanghai]	120989520	1868053057509804	江苏省南通市崇川区小海街道G15沈海高速	31969836
2023-01-16T11:26:36+08:00[Asia/Shanghai]	120987388	1868053057509804	江苏省南通市通州区先锋街道G15沈海高速	31976713
2023-01-16T11:26:51+08:00[Asia/Shanghai]	120986648	1868053057509804	江苏省南通市通州区先锋街道G15沈海高速	31980608
2023-01-16T11:27:21+08:00[Asia/Shanghai]	120986380	1868053057509804	江苏省南通市通州区先锋街道G15沈海高速	31988366
2023-01-16T11:27:37+08:00[Asia/Shanghai]	120986716	1868053057509804	江苏省南通市通州区先锋街道G15沈海高速	31992176
2023-01-16T11:28:06+08:00[Asia/Shanghai]	120987691	1868053057509804	江苏省南通市通州区先锋街道G15沈海高速	31999213
2023-01-16T11:28:22+08:00[Asia/Shanghai]	120987386	1868053057509804	江苏省南通市通州区先锋街道G15沈海高速先锋服务区	32003850
2023-01-16T11:28:52+08:00[Asia/Shanghai]	120984778	1868053057509804	江苏省南通市通州区先锋街道G15沈海高速三圩头村村委会	32012385
2023-01-16T11:29:07+08:00[Asia/Shanghai]	120982790	1868053057509804	江苏省南通市通州区先锋街道G15沈海高速	32015843
2023-01-16T11:29:38+08:00[Asia/Shanghai]	120977150	1868053057509804	江苏省南通市通州区先锋街道G15沈海高速	32022493
2023-01-16T11:29:52+08:00[Asia/Shanghai]	120974465	1868053057509804	江苏省南通市通州区先锋街道G15沈海高速	32025391
2023-01-16T11:30:22+08:00[Asia/Shanghai]	120969241	1868053057509804	江苏省南通市崇川区G15沈海高速	32031838
2023-01-16T11:30:38+08:00[Asia/Shanghai]	120967475	1868053057509804	江苏省南通市崇川区G15沈海高速	32035086
2023-01-16T11:31:07+08:00[Asia/Shanghai]	120965428	1868053057509804	江苏省南通市通州区金新街道G15沈海高速	32040483
2023-01-16T11:31:22+08:00[Asia/Shanghai]	120964643	1868053057509804	江苏省南通市通州区金新街道G15沈海高速	32043855
2023-01-16T11:31:52+08:00[Asia/Shanghai]	120964238	1868053057509804	江苏省南通市通州区兴仁镇G15沈海高速	32050289
2023-01-16T11:32:07+08:00[Asia/Shanghai]	120964379	1868053057509804	江苏省南通市通州区兴仁镇G15沈海高速	32053520
2023-01-16T11:32:37+08:00[Asia/Shanghai]	120964296	1868053057509804	江苏省南通市通州区兴东街道G15沈海高速	32061504
2023-01-16T11:32:52+08:00[Asia/Shanghai]	120963365	1868053057509804	江苏省南通市通州区兴东街道G15沈海高速	32065346
2023-01-16T11:33:22+08:00[Asia/Shanghai]	120960620	1868053057509804	江苏省南通市通州区兴东街道G15沈海高速	32071575
2023-01-16T11:33:37+08:00[Asia/Shanghai]	120958638	1868053057509804	江苏省南通市通州区兴东街道G15沈海高速	32074496
2023-01-16T11:34:07+08:00[Asia/Shanghai]	120954316	1868053057509804	江苏省南通市通州区兴东街道G15沈海高速	32079238
2023-01-16T11:36:50+08:00[Asia/Shanghai]	120960923	1868053057509804	江苏省南通市通州区兴仁镇S15洋通高速	32118086
2023-01-16T11:37:09+08:00[Asia/Shanghai]	120965038	1868053057509804	江苏省南通市通州区兴仁镇S15洋通高速	32122766
2023-01-16T11:38:16+08:00[Asia/Shanghai]	120984323	1868053057509804	江苏省南通市通州区西亭镇S15洋通高速	32134208
2023-01-16T11:38:17+08:00[Asia/Shanghai]	120984595	1868053057509804	江苏省南通市通州区西亭镇S15洋通高速	32134331
2023-01-16T11:38:46+08:00[Asia/Shanghai]	120993000	1868053057509804	江苏省南通市通州区西亭镇S15洋通高速	32138120
2023-01-16T11:38:54+08:00[Asia/Shanghai]	120995518	1868053057509804	江苏省南通市通州区西亭镇S15洋通高速	32139243
2023-01-16T11:39:24+08:00[Asia/Shanghai]	121004401	1868053057509804	江苏省南通市通州区西亭镇S15洋通高速	32143386
2023-01-16T11:39:40+08:00[Asia/Shanghai]	121008486	1868053057509804	江苏省南通市通州区西亭镇S15洋通高速	32145779
2023-01-16T11:40:10+08:00[Asia/Shanghai]	121017180	1868053057509804	江苏省南通市通州区西亭镇S15洋通高速	32150885
2023-01-16T11:40:24+08:00[Asia/Shanghai]	121021643	1868053057509804	江苏省南通市通州区西亭镇S15洋通高速	32152576
2023-01-16T11:40:44+08:00[Asia/Shanghai]	121028513	1868053057509804	江苏省南通市通州区西亭镇S15洋通高速	32154388
2023-01-16T11:40:49+08:00[Asia/Shanghai]	121030433	1868053057509804	江苏省南通市通州区西亭镇S15洋通高速	32154923
2023-01-16T11:40:54+08:00[Asia/Shanghai]	121032400	1868053057509804	江苏省南通市通州区西亭镇S15洋通高速	32155511
2023-01-16T11:40:58+08:00[Asia/Shanghai]	121033870	1868053057509804	江苏省南通市通州区西亭镇S15洋通高速	32156005
2023-01-16T11:41:10+08:00[Asia/Shanghai]	121037501	1868053057509804	江苏省南通市通州区西亭镇S15洋通高速	32157416
2023-01-16T11:41:40+08:00[Asia/Shanghai]	121044420	1868053057509804	江苏省南通市通州区西亭镇S15洋通高速	32160068
2023-01-16T11:41:54+08:00[Asia/Shanghai]	121047068	1868053057509804	江苏省南通市通州区西亭镇十八总港路	32160361
2023-01-16T11:42:24+08:00[Asia/Shanghai]	121048250	1868053057509804	江苏省南通市通州区西亭镇海平线骑岸收费站(S15洋通高速出口)	32160625
2023-01-16T11:43:02+08:00[Asia/Shanghai]	121048761	1868053057509804	江苏省南通市通州区西亭镇海平线骑岸收费站(S15洋通高速出口)	32160865
2023-01-16T11:43:33+08:00[Asia/Shanghai]	121056990	1868053057509804	江苏省南通市通州区十总镇海平线	32162446
2023-01-16T11:44:03+08:00[Asia/Shanghai]	121067511	1868053057509804	江苏省南通市通州区十总镇海平线	32162750
2023-01-16T11:44:19+08:00[Asia/Shanghai]	121073201	1868053057509804	江苏省南通市通州区十总镇海平线	32162046
2023-01-16T11:44:22+08:00[Asia/Shanghai]	121074293	1868053057509804	江苏省南通市通州区十总镇海平线	32161850
2023-01-16T11:44:24+08:00[Asia/Shanghai]	121075003	1868053057509804	江苏省南通市通州区十总镇海平线	32161700
2023-01-16T11:44:34+08:00[Asia/Shanghai]	121078665	1868053057509804	江苏省南通市通州区十总镇海平线	32160808
2023-01-16T11:44:38+08:00[Asia/Shanghai]	121080125	1868053057509804	江苏省南通市通州区十总镇海平线	32160403
2023-01-16T11:44:39+08:00[Asia/Shanghai]	121080466	1868053057509804	江苏省南通市通州区十总镇海平线	32160310
2023-01-16T11:44:59+08:00[Asia/Shanghai]	121087506	1868053057509804	江苏省南通市通州区十总镇海平线	32158968
2023-01-16T11:45:03+08:00[Asia/Shanghai]	121088956	1868053057509804	江苏省南通市通州区西亭镇海平线	32158796
2023-01-16T11:45:04+08:00[Asia/Shanghai]	121089295	1868053057509804	江苏省南通市通州区西亭镇海平线	32158756
2023-01-16T11:45:25+08:00[Asia/Shanghai]	121096338	1868053057509804	江苏省南通市通州区西亭镇海平线	32157845
2023-01-16T11:45:30+08:00[Asia/Shanghai]	121098289	1868053057509804	江苏省南通市通州区西亭镇海平线	32157590
2023-01-16T11:45:31+08:00[Asia/Shanghai]	121098656	1868053057509804	江苏省南通市通州区西亭镇海平线	32157539
2023-01-16T11:45:56+08:00[Asia/Shanghai]	121107921	1868053057509804	江苏省南通市通州区西亭镇海平线	32156386
2023-01-16T11:46:03+08:00[Asia/Shanghai]	121110593	1868053057509804	江苏省南通市通州区西亭镇平海公路	32155951
2023-01-16T11:46:04+08:00[Asia/Shanghai]	121110963	1868053057509804	江苏省南通市通州区西亭镇平海公路	32155876
2023-01-16T11:46:33+08:00[Asia/Shanghai]	121120816	1868053057509804	江苏省南通市通州区东社镇海平线南通华新环保集团	32153345
2023-01-16T11:46:47+08:00[Asia/Shanghai]	121125648	1868053057509804	江苏省南通市通州区东社镇平海公路南通妙哉礼品有限公司	32152433
2023-01-16T11:47:17+08:00[Asia/Shanghai]	121133693	1868053057509804	江苏省南通市通州区东社镇平海公路江苏联耀建筑装备有限公司	32150975
2023-01-16T11:47:33+08:00[Asia/Shanghai]	121138331	1868053057509804	江苏省南通市通州区东社镇平海公路	32150191
2023-01-16T11:48:03+08:00[Asia/Shanghai]	121147273	1868053057509804	江苏省南通市通州区东社镇平海公路	32149015
2023-01-16T11:48:17+08:00[Asia/Shanghai]	121151721	1868053057509804	江苏省南通市通州区东社镇平海公路	32148510
2023-01-16T11:48:47+08:00[Asia/Shanghai]	121161788	1868053057509804	江苏省南通市通州区东社镇平海公路南通剑烽机械有限公司	32147125
2023-01-16T11:49:03+08:00[Asia/Shanghai]	121166288	1868053057509804	江苏省南通市通州区东社镇平海公路南通金旭金属制品有限公司	32146390
2023-01-16T11:49:33+08:00[Asia/Shanghai]	121175831	1868053057509804	江苏省南通市通州区东社镇平海公路	32144820
2023-01-16T11:49:47+08:00[Asia/Shanghai]	121180101	1868053057509804	江苏省南通市通州区东社镇平海公路	32144105
2023-01-16T11:50:17+08:00[Asia/Shanghai]	121188840	1868053057509804	江苏省南通市通州区东社镇平海公路	32142669
2023-01-16T11:50:33+08:00[Asia/Shanghai]	121193643	1868053057509804	江苏省南通市通州区东社镇平海公路	32141910
2023-01-16T11:51:03+08:00[Asia/Shanghai]	121201576	1868053057509804	江苏省南通市通州区东社镇平海公路南通轩祥家居用品有限公司	32141068
2023-01-16T11:51:17+08:00[Asia/Shanghai]	121205088	1868053057509804	江苏省南通市通州区东社镇平海公路	32141091
2023-01-16T11:51:39+08:00[Asia/Shanghai]	121209721	1868053057509804	江苏省南通市通州区东社镇平海公路南通晟成蒙鹅养殖农业专业合作社	32141100
2023-01-16T11:51:42+08:00[Asia/Shanghai]	121209850	1868053057509804	江苏省南通市通州区东社镇平海公路	32141006
2023-01-16T11:51:49+08:00[Asia/Shanghai]	121209633	1868053057509804	江苏省南通市通州区东社镇团结河边路	32140646
2023-01-16T11:51:56+08:00[Asia/Shanghai]	121210005	1868053057509804	江苏省南通市通州区东社镇团结河边路	32140340
2023-01-16T11:52:03+08:00[Asia/Shanghai]	121210821	1868053057509804	江苏省南通市通州区东社镇团结河边路	32139888
2023-01-16T11:52:14+08:00[Asia/Shanghai]	121211693	1868053057509804	江苏省南通市通州区东社镇二甲路	32139383
2023-01-16T11:52:33+08:00[Asia/Shanghai]	121211403	1868053057509804	江苏省南通市通州区东社镇二甲路	32138950
2023-01-16T11:52:47+08:00[Asia/Shanghai]	121210778	1868053057509804	江苏省南通市通州区东社镇二甲路	32138073
2023-01-16T11:53:17+08:00[Asia/Shanghai]	121209946	1868053057509804	江苏省南通市通州区东社镇二甲路	32136941
2023-01-16T11:56:05+08:00[Asia/Shanghai]	121210190	1868053057509804	江苏省南通市通州区东社镇二甲路	32137241
2023-01-16T11:56:06+08:00[Asia/Shanghai]	121210246	1868053057509804	江苏省南通市通州区东社镇二甲路	32137321
2023-01-16T11:56:08+08:00[Asia/Shanghai]	121210348	1868053057509804	江苏省南通市通州区东社镇二甲路	32137476
2023-01-16T11:56:12+08:00[Asia/Shanghai]	121210550	1868053057509804	江苏省南通市通州区东社镇二甲路	32137755
2023-01-16T11:56:35+08:00[Asia/Shanghai]	121211475	1868053057509804	江苏省南通市通州区东社镇二甲路	32139076
2023-01-16T11:56:45+08:00[Asia/Shanghai]	121211670	1868053057509804	江苏省南通市通州区东社镇团结河边路	32139375
2023-01-16T11:56:49+08:00[Asia/Shanghai]	121211643	1868053057509804	江苏省南通市通州区东社镇团结河边路	32139448
2023-01-16T11:57:05+08:00[Asia/Shanghai]	121210468	1868053057509804	江苏省南通市通州区东社镇团结河边路	32140128
2023-01-16T11:57:15+08:00[Asia/Shanghai]	121209645	1868053057509804	江苏省南通市通州区东社镇团结河边路	32140616
2023-01-16T11:57:20+08:00[Asia/Shanghai]	121209658	1868053057509804	江苏省南通市通州区东社镇平海公路	32140873
2023-01-16T11:57:25+08:00[Asia/Shanghai]	121209801	1868053057509804	江苏省南通市通州区东社镇平海公路南通晟成蒙鹅养殖农业专业合作社	32141098
2023-01-16T11:57:31+08:00[Asia/Shanghai]	121210403	1868053057509804	江苏省南通市通州区东社镇平海公路	32141154
2023-01-16T11:57:35+08:00[Asia/Shanghai]	121211263	1868053057509804	江苏省南通市通州区东社镇平海公路	32141158
2023-01-16T11:58:05+08:00[Asia/Shanghai]	121220615	1868053057509804	江苏省南通市通州区东社镇平海公路	32141263
2023-01-16T11:58:35+08:00[Asia/Shanghai]	121229483	1868053057509804	江苏省南通市通州区三余镇平海公路	32141478
2023-01-16T11:59:05+08:00[Asia/Shanghai]	121239633	1868053057509804	江苏省南通市通州区三余镇平海公路	32143426
2023-01-16T11:59:35+08:00[Asia/Shanghai]	121248446	1868053057509804	江苏省南通市通州区三余镇平海公路	32146333
2023-01-16T11:59:51+08:00[Asia/Shanghai]	121252640	1868053057509804	江苏省南通市通州区三余镇平海公路	32147723
2023-01-16T12:00:21+08:00[Asia/Shanghai]	121260681	1868053057509804	江苏省南通市通州区三余镇平海公路	32150206
2023-01-16T12:00:35+08:00[Asia/Shanghai]	121264523	1868053057509804	江苏省南通市通州区三余镇平海公路	32150990
2023-01-16T12:01:05+08:00[Asia/Shanghai]	121272960	1868053057509804	江苏省南通市通州区三余镇平海公路	32151618
2023-01-16T12:01:21+08:00[Asia/Shanghai]	121277430	1868053057509804	江苏省南通市通州区三余镇平海公路	32151825
2023-01-16T12:01:51+08:00[Asia/Shanghai]	121287041	1868053057509804	江苏省南通市通州区三余镇平海公路	32152246
2023-01-16T12:02:05+08:00[Asia/Shanghai]	121291071	1868053057509804	江苏省南通市通州区三余镇平海公路	32152423
2023-01-16T12:02:35+08:00[Asia/Shanghai]	121300398	1868053057509804	江苏省南通市通州区三余镇平海公路	32152798
2023-01-16T12:02:47+08:00[Asia/Shanghai]	121304799	1868053057509804	江苏省南通市通州区三余镇平海公路	32153018
2023-01-16T12:02:51+08:00[Asia/Shanghai]	121306391	1868053057509804	江苏省南通市通州区三余镇平海公路	32153071
2023-01-16T12:02:52+08:00[Asia/Shanghai]	121306811	1868053057509804	江苏省南通市通州区三余镇平海公路	32153083
2023-01-16T12:02:59+08:00[Asia/Shanghai]	121309626	1868053057509804	江苏省南通市通州区三余镇平海公路	32153193
2023-01-16T12:03:21+08:00[Asia/Shanghai]	121316949	1868053057509804	江苏省南通市通州区三余镇平海公路	32153540
2023-01-16T12:03:35+08:00[Asia/Shanghai]	121321176	1868053057509804	江苏省南通市通州区三余镇平海公路	32153736
2023-01-16T12:04:05+08:00[Asia/Shanghai]	121328441	1868053057509804	江苏省南通市通州区三余镇平海公路	32153961
2023-01-16T12:04:21+08:00[Asia/Shanghai]	121333251	1868053057509804	江苏省南通市通州区三余镇平海公路	32153533
2023-01-16T12:04:51+08:00[Asia/Shanghai]	121342790	1868053057509804	江苏省南通市通州区三余镇平海公路	32150585
2023-01-16T12:05:05+08:00[Asia/Shanghai]	121346855	1868053057509804	江苏省南通市通州区三余镇平海公路	32149046
2023-01-16T12:05:35+08:00[Asia/Shanghai]	121355971	1868053057509804	江苏省南通市通州区三余镇平海公路	32146156
2023-01-16T12:05:51+08:00[Asia/Shanghai]	121360688	1868053057509804	江苏省南通市通州区三余镇平海公路	32145886
2023-01-16T12:06:21+08:00[Asia/Shanghai]	121368990	1868053057509804	江苏省南通市通州区三余镇平海公路	32146286
2023-01-16T12:06:36+08:00[Asia/Shanghai]	121372348	1868053057509804	江苏省南通市通州区三余镇平海公路	32146451
2023-01-16T12:06:44+08:00[Asia/Shanghai]	121373318	1868053057509804	江苏省南通市通州区三余镇临海公路	32146196
2023-01-16T12:06:48+08:00[Asia/Shanghai]	121373505	1868053057509804	江苏省南通市通州区三余镇临海公路	32145766
2023-01-16T12:07:06+08:00[Asia/Shanghai]	121373778	1868053057509804	江苏省南通市通州区三余镇临海公路	32142555
2023-01-16T12:07:22+08:00[Asia/Shanghai]	121374055	1868053057509804	江苏省南通市通州区三余镇临海公路	32139429
2023-01-16T12:07:52+08:00[Asia/Shanghai]	121374569	1868053057509804	江苏省南通市通州区三余镇临海公路	32132941
2023-01-16T12:08:46+08:00[Asia/Shanghai]	121374685	1868053057509804	江苏省南通市通州区三余镇临海公路	32131785
2023-01-16T12:09:04+08:00[Asia/Shanghai]	121375016	1868053057509804	江苏省南通市通州区三余镇临海公路	32127723
2023-01-16T12:09:09+08:00[Asia/Shanghai]	121375120	1868053057509804	江苏省南通市通州区三余镇临海公路	32126378
2023-01-16T12:09:16+08:00[Asia/Shanghai]	121375263	1868053057509804	江苏省南通市通州区三余镇临海公路	32124516
2023-01-16T12:09:46+08:00[Asia/Shanghai]	121375520	1868053057509804	江苏省南通市通州区三余镇临海公路	32121360
2023-01-16T12:10:16+08:00[Asia/Shanghai]	121375971	1868053057509804	江苏省南通市通州区三余镇临海公路	32115940
2023-01-16T12:10:46+08:00[Asia/Shanghai]	121376566	1868053057509804	江苏省南通市通州区三余镇临海公路	32108903
2023-01-16T12:11:16+08:00[Asia/Shanghai]	121377058	1868053057509804	江苏省南通市通州区三余镇临海公路	32103375
2023-01-16T12:11:46+08:00[Asia/Shanghai]	121379421	1868053057509804	江苏省南通市通州区三余镇临海公路	32097463
2023-01-16T12:12:16+08:00[Asia/Shanghai]	121382868	1868053057509804	江苏省南通市通州区三余镇临海公路	32094066
2023-01-16T12:12:30+08:00[Asia/Shanghai]	121385380	1868053057509804	江苏省南通市海门区正余镇临海公路	32092651
2023-01-16T12:13+08:00[Asia/Shanghai]	121392905	1868053057509804	江苏省南通市海门区包场镇临海公路	32091013
2023-01-16T12:13:16+08:00[Asia/Shanghai]	121397798	1868053057509804	江苏省南通市海门区包场镇临海公路	32091133
2023-01-16T12:13:46+08:00[Asia/Shanghai]	121405860	1868053057509804	江苏省南通市海门区包场镇临海公路	32091508
2023-01-16T12:14+08:00[Asia/Shanghai]	121409451	1868053057509804	江苏省南通市海门区包场镇临海公路	32091690
2023-01-16T12:14:30+08:00[Asia/Shanghai]	121415211	1868053057509804	江苏省南通市海门区包场镇临海公路	32091888
2023-01-16T12:14:46+08:00[Asia/Shanghai]	121418451	1868053057509804	江苏省南通市海门区包场镇临海公路	32092036
2023-01-16T12:14:56+08:00[Asia/Shanghai]	121419789	1868053057509804	江苏省南通市海门区包场镇新立路	32092063
2023-01-16T12:15:16+08:00[Asia/Shanghai]	121419800	1868053057509804	江苏省南通市海门区包场镇新立路	32091535
2023-01-16T12:15:30+08:00[Asia/Shanghai]	121419600	1868053057509804	江苏省南通市海门区包场镇新立路	32089831
2023-01-16T12:16+08:00[Asia/Shanghai]	121419436	1868053057509804	江苏省南通市海门区包场镇新立路	32087995
2023-01-16T12:16:16+08:00[Asia/Shanghai]	121419276	1868053057509804	江苏省南通市海门区包场镇新立路	32086106
2023-01-16T12:16:46+08:00[Asia/Shanghai]	121419103	1868053057509804	江苏省南通市海门区包场镇新立路	32083663
2023-01-16T12:17+08:00[Asia/Shanghai]	121418934	1868053057509804	江苏省南通市海门区包场镇新立路	32081868
2023-01-16T12:17:30+08:00[Asia/Shanghai]	121418895	1868053057509804	江苏省南通市海门区包场镇互联路海门市天骄塑料制品厂	32080535
2023-01-16T12:17:32+08:00[Asia/Shanghai]	121419010	1868053057509804	江苏省南通市海门区包场镇互联路南通市鑫峰橡胶有限公司	32080540
2023-01-16T12:17:34+08:00[Asia/Shanghai]	121419130	1868053057509804	江苏省南通市海门区包场镇互联路南通市鑫峰橡胶有限公司	32080531
2023-01-16T12:17:46+08:00[Asia/Shanghai]	121419186	1868053057509804	江苏省南通市海门区包场镇包新路南通市鑫峰橡胶有限公司	32080085
2023-01-16T12:17:52+08:00[Asia/Shanghai]	121419148	1868053057509804	江苏省南通市海门区包场镇包新路南通市鑫峰橡胶有限公司	32079528
2023-01-16T12:18:09+08:00[Asia/Shanghai]	121419105	1868053057509804	江苏省南通市海门区包场镇通福路南通市鑫峰橡胶有限公司	32079053
2023-01-16T12:18:12+08:00[Asia/Shanghai]	121419030	1868053057509804	江苏省南通市海门区包场镇包新路南通市鑫峰橡胶有限公司	32079030
2023-01-16T12:18:19+08:00[Asia/Shanghai]	121418686	1868053057509804	江苏省南通市海门区包场镇包新路南通市鑫峰橡胶有限公司	32079025
2023-01-16T12:19:54+08:00[Asia/Shanghai]	121418171	1868053057509804	江苏省南通市海门区包场镇包新路	32079040
2023-01-16T12:19:55+08:00[Asia/Shanghai]	121418145	1868053057509804	江苏省南通市海门区包场镇包新路	32079034
2023-01-16T12:19:56+08:00[Asia/Shanghai]	121418134	1868053057509804	江苏省南通市海门区包场镇包新路	32079021
2023-01-16T12:20:23+08:00[Asia/Shanghai]	121418118	1868053057509804	江苏省南通市海门区包场镇包新路	32078988
2023-01-16T12:20:53+08:00[Asia/Shanghai]	121418073	1868053057509804	江苏省南通市海门区包场镇包新路	32078989
2023-01-16T12:21:23+08:00[Asia/Shanghai]	121417356	1868053057509804	江苏省南通市海门区包场镇幸福村村委会	32079060
2023-01-16T12:21:53+08:00[Asia/Shanghai]	121418918	1868053057509804	江苏省南通市海门区包场镇包新路南通市鑫峰橡胶有限公司	32079008
2023-01-16T12:21:56+08:00[Asia/Shanghai]	121419063	1868053057509804	江苏省南通市海门区包场镇包新路南通市鑫峰橡胶有限公司	32079013
2023-01-16T12:21:59+08:00[Asia/Shanghai]	121419123	1868053057509804	江苏省南通市海门区包场镇包新路南通市鑫峰橡胶有限公司	32078958
2023-01-16T12:22:23+08:00[Asia/Shanghai]	121418946	1868053057509804	江苏省南通市海门区包场镇包新路	32076810
2023-01-16T12:22:53+08:00[Asia/Shanghai]	121418621	1868053057509804	江苏省南通市海门区包场镇包新路	32072566
2023-01-16T12:23:23+08:00[Asia/Shanghai]	121418378	1868053057509804	江苏省南通市海门区包场镇包新路	32070130
2023-01-16T12:23:39+08:00[Asia/Shanghai]	121418296	1868053057509804	江苏省南通市海门区包场镇包新路	32069038
2023-01-16T12:24:09+08:00[Asia/Shanghai]	121418020	1868053057509804	江苏省南通市海门区包场镇海临线	32064996
2023-01-16T12:24:23+08:00[Asia/Shanghai]	121417896	1868053057509804	江苏省南通市海门区包场镇海临线	32063623
2023-01-16T12:24:42+08:00[Asia/Shanghai]	121417825	1868053057509804	江苏省南通市海门区包场镇海临线	32062694
2023-01-16T12:24:48+08:00[Asia/Shanghai]	121417423	1868053057509804	江苏省南通市海门区包场镇通光街	32062571
2023-01-16T12:24:53+08:00[Asia/Shanghai]	121416655	1868053057509804	江苏省南通市海门区包场镇通光街	32062545
2023-01-16T12:25:09+08:00[Asia/Shanghai]	121413761	1868053057509804	江苏省南通市海门区包场镇通光街华榆宾馆	32062408
2023-01-16T12:25:39+08:00[Asia/Shanghai]	121407890	1868053057509804	江苏省南通市海门区包场镇通光街	32062195
2023-01-16T12:25:53+08:00[Asia/Shanghai]	121404496	1868053057509804	江苏省南通市海门区包场镇通光街大华橡胶南通有限公司	32062091
2023-01-16T12:26:23+08:00[Asia/Shanghai]	121397776	1868053057509804	江苏省南通市海门区包场镇通光街	32061810
2023-01-16T12:26:39+08:00[Asia/Shanghai]	121394238	1868053057509804	江苏省南通市海门区包场镇通光街	32061618
2023-01-16T12:27:09+08:00[Asia/Shanghai]	121387680	1868053057509804	江苏省南通市海门区包场镇335省道	32061343
2023-01-16T12:27:23+08:00[Asia/Shanghai]	121384518	1868053057509804	江苏省南通市海门区正余镇335省道	32061241
2023-01-16T12:27:53+08:00[Asia/Shanghai]	121377980	1868053057509804	江苏省南通市海门区正余镇335省道南通超田装饰工程有限公司	32060998
2023-01-16T12:28:09+08:00[Asia/Shanghai]	121374453	1868053057509804	江苏省南通市海门区正余镇335省道海门市恒昌碳业有限公司	32060874
2023-01-16T12:28:39+08:00[Asia/Shanghai]	121368313	1868053057509804	江苏省南通市海门区正余镇335省道	32060608
2023-01-16T12:29:11+08:00[Asia/Shanghai]	121363321	1868053057509804	江苏省南通市海门区正余镇335省道雄风大厦	32060400
2023-01-16T12:29:12+08:00[Asia/Shanghai]	121363213	1868053057509804	江苏省南通市海门区正余镇浩盛路雄风大厦	32060383
2023-01-16T12:29:39+08:00[Asia/Shanghai]	121360298	1868053057509804	江苏省南通市海门区正余镇浩盛路金色家园	32060258
2023-01-16T12:30:09+08:00[Asia/Shanghai]	121354220	1868053057509804	江苏省南通市海门区正余镇浩盛路海门峰林五金有限公司	32059999
2023-01-16T12:30:23+08:00[Asia/Shanghai]	121352135	1868053057509804	江苏省南通市海门区正余镇浩盛路	32059893
2023-01-16T12:30:33+08:00[Asia/Shanghai]	121351490	1868053057509804	江苏省南通市海门区正余镇汤正公路	32059823
2023-01-16T12:30:38+08:00[Asia/Shanghai]	121351433	1868053057509804	江苏省南通市海门区正余镇汤正公路	32059426
2023-01-16T12:30:53+08:00[Asia/Shanghai]	121351706	1868053057509804	江苏省南通市海门区正余镇汤正公路	32056916
2023-01-16T12:31:09+08:00[Asia/Shanghai]	121352083	1868053057509804	江苏省南通市海门区正余镇海春路	32053615
2023-01-16T12:31:39+08:00[Asia/Shanghai]	121352786	1868053057509804	江苏省南通市海门区正余镇海春路南通伟恩汽车配件有限公司	32047351
2023-01-16T12:31:53+08:00[Asia/Shanghai]	121353114	1868053057509804	江苏省南通市海门区正余镇海春路	32044416
2023-01-16T12:32:23+08:00[Asia/Shanghai]	121353438	1868053057509804	江苏省南通市海门区正余镇海春路	32039855
2023-01-16T12:32:39+08:00[Asia/Shanghai]	121353355	1868053057509804	江苏省南通市海门区正余镇028县道	32039541
2023-01-16T12:33:09+08:00[Asia/Shanghai]	121350683	1868053057509804	江苏省南通市海门区正余镇028县道王灶河农庄	32035024
2023-01-16T12:33:23+08:00[Asia/Shanghai]	121350290	1868053057509804	江苏省南通市海门区正余镇028县道	32032240
2023-01-16T12:33:53+08:00[Asia/Shanghai]	121351591	1868053057509804	江苏省南通市海门区正余镇028县道	32025873
2023-01-16T12:34:09+08:00[Asia/Shanghai]	121352101	1868053057509804	江苏省南通市海门区余东镇凤城路永华玻璃	32023515
2023-01-16T12:34:39+08:00[Asia/Shanghai]	121352211	1868053057509804	江苏省南通市海门区余东镇凤城路百润发购物广场(南通海门市)	32022761
2023-01-16T12:35:08+08:00[Asia/Shanghai]	121352233	1868053057509804	江苏省南通市海门区余东镇028县道	32021705
2023-01-16T12:35:38+08:00[Asia/Shanghai]	121352155	1868053057509804	江苏省南通市海门区余东镇028县道江苏福兴锌业集团有限公司	32018003
2023-01-16T12:36:08+08:00[Asia/Shanghai]	121352071	1868053057509804	江苏省南通市海门区余东镇028县道海门市申泰耐磨铸造有限公司	32014310
2023-01-16T12:36:38+08:00[Asia/Shanghai]	121351905	1868053057509804	江苏省南通市海门区余东镇凤城路380号南通芳华耐磨铸件有限公司	32011355
2023-01-16T12:37:09+08:00[Asia/Shanghai]	121351573	1868053057509804	江苏省南通市海门区余东镇汤正公路申凤机械	32005608
2023-01-16T12:37:39+08:00[Asia/Shanghai]	121351476	1868053057509804	江苏省南通市海门区余东镇汤正公路	32000461
2023-01-16T12:38:02+08:00[Asia/Shanghai]	121351306	1868053057509804	江苏省南通市海门区余东镇汤正公路	31996500
2023-01-16T12:38:32+08:00[Asia/Shanghai]	121350843	1868053057509804	江苏省南通市海门区余东镇汤正公路	31994833
2023-01-16T12:38:46+08:00[Asia/Shanghai]	121350161	1868053057509804	江苏省南通市海门区余东镇富民路金凤花园	31993676
2023-01-16T12:39:16+08:00[Asia/Shanghai]	121347198	1868053057509804	江苏省南通市海门区余东镇富民路	31989121
2023-01-16T12:39:32+08:00[Asia/Shanghai]	121346495	1868053057509804	江苏省南通市海门区余东镇富民路	31986493
2023-01-16T12:40:02+08:00[Asia/Shanghai]	121345381	1868053057509804	江苏省南通市海门区余东镇富民路	31982156
2023-01-16T12:41:30+08:00[Asia/Shanghai]	121345420	1868053057509804	江苏省南通市海门区余东镇友谊路	31981168
2023-01-16T12:41:33+08:00[Asia/Shanghai]	121345706	1868053057509804	江苏省南通市海门区余东镇友谊路	31981158
2023-01-16T12:41:51+08:00[Asia/Shanghai]	121346700	1868053057509804	江苏省南通市海门区余东镇友谊路107号	31981135
2023-01-16T12:41:56+08:00[Asia/Shanghai]	121346849	1868053057509804	江苏省南通市海门区余东镇友谊路	31981160
2023-01-16T12:42+08:00[Asia/Shanghai]	121347230	1868053057509804	江苏省南通市海门区余东镇友谊路	31981148
2023-01-16T12:42:30+08:00[Asia/Shanghai]	121350161	1868053057509804	江苏省南通市海门区余东镇友谊路树勋中学	31981180
2023-01-16T12:43+08:00[Asia/Shanghai]	121352595	1868053057509804	江苏省南通市海门区余东镇王川线	31981170
2023-01-16T12:43:30+08:00[Asia/Shanghai]	121356115	1868053057509804	江苏省南通市海门区余东镇王川线	31981126
2023-01-16T12:43:45+08:00[Asia/Shanghai]	121357513	1868053057509804	江苏省南通市海门区余东镇王川线	31981101
2023-01-16T12:43:47+08:00[Asia/Shanghai]	121357551	1868053057509804	江苏省南通市海门区余东镇王川线	31981145
2023-01-16T12:44+08:00[Asia/Shanghai]	121357586	1868053057509804	江苏省南通市海门区余东镇工运路	31981661
2023-01-16T20:06:36+08:00[Asia/Shanghai]	121345073	1868053057509804	江苏省南通市海门市余东镇富民路(富民路东约45米)	31979105
2023-01-16T20:06:37+08:00[Asia/Shanghai]	121345073	1868053057509804	江苏省南通市海门市余东镇富民路(富民路东约45米)	31979105
2023-01-16T20:06:40+08:00[Asia/Shanghai]	121345073	1868053057509804	江苏省南通市海门市余东镇富民路(富民路东约45米)	31979105
2023-01-16T20:06:42+08:00[Asia/Shanghai]	121345073	1868053057509804	江苏省南通市海门市余东镇富民路(富民路东约45米)	31979105
2023-01-16T20:08:13+08:00[Asia/Shanghai]	121343578	1868053057509804	江苏省南通市海门市正麒线(海门树勋汽车客运站西南268米)	31975939
2023-01-16T20:38:17+08:00[Asia/Shanghai]	121194456	1868053057509804	江苏省南通市海门市瑞江路99(三之三海门区幼儿园西南142米)	31903246
2023-01-16T21:08:23+08:00[Asia/Shanghai]	121346673	1868053057509804	江苏省南通市海门市吕通线(戴青山村东157米)	32012411
2023-01-16T21:16:43+08:00[Asia/Shanghai]	121357385	1868053057509804	江苏省南通市海门市东通路(利民村西南352米)	31983169
2023-01-17T12:18:27+08:00[Asia/Shanghai]	121345356	1868053057509804	江苏省南通市海门市余东镇东通线(东通线东南约37米)	31976882
2023-01-17T12:18:29+08:00[Asia/Shanghai]	121345356	1868053057509804	江苏省南通市海门市余东镇东通线(东通线东南约37米)	31976882
2023-01-17T12:18:32+08:00[Asia/Shanghai]	121345356	1868053057509804	江苏省南通市海门市余东镇东通线(东通线东南约37米)	31976882
2023-01-17T12:18:35+08:00[Asia/Shanghai]	121345356	1868053057509804	江苏省南通市海门市余东镇东通线(东通线东南约37米)	31976882
2023-01-17T12:19:03+08:00[Asia/Shanghai]	121357255	1868053057509804	江苏省南通市海门区余东镇工运路	31983273
2023-01-17T12:19:33+08:00[Asia/Shanghai]	121357396	1868053057509804	江苏省南通市海门区余东镇工运路	31982740
2023-01-17T12:20:03+08:00[Asia/Shanghai]	121357523	1868053057509804	江苏省南通市海门区余东镇工运路	31981625
2023-01-17T12:20:10+08:00[Asia/Shanghai]	121357531	1868053057509804	江苏省南通市海门区余东镇工运路	31981275
2023-01-17T12:20:16+08:00[Asia/Shanghai]	121357241	1868053057509804	江苏省南通市海门区余东镇王川线	31981220
2023-01-17T12:20:33+08:00[Asia/Shanghai]	121354521	1868053057509804	江苏省南通市海门区余东镇王川线	31981233
2023-01-17T12:21:04+08:00[Asia/Shanghai]	121350818	1868053057509804	江苏省南通市海门区余东镇友谊路好利家购物中心	31981285
2023-01-17T12:21:34+08:00[Asia/Shanghai]	121347798	1868053057509804	江苏省南通市海门区余东镇友谊路	31981211
2023-01-17T12:30:53+08:00[Asia/Shanghai]	121347805	1868053057509804	江苏省南通市海门区余东镇友谊路	31981201
2023-01-17T12:31:20+08:00[Asia/Shanghai]	121350455	1868053057509804	江苏省南通市海门区余东镇友谊路好利家购物中心	31981235
2023-01-17T12:31:21+08:00[Asia/Shanghai]	121350601	1868053057509804	江苏省南通市海门区余东镇友谊路好利家购物中心	31981231
2023-01-17T12:31:50+08:00[Asia/Shanghai]	121354731	1868053057509804	江苏省南通市海门区余东镇王川线	31981153
2023-01-17T12:32:12+08:00[Asia/Shanghai]	121357514	1868053057509804	江苏省南通市海门区余东镇工运路	31981148
2023-01-17T12:32:15+08:00[Asia/Shanghai]	121357568	1868053057509804	江苏省南通市海门区余东镇工运路	31981198
2023-01-17T12:32:22+08:00[Asia/Shanghai]	121357585	1868053057509804	江苏省南通市海门区余东镇工运路	31981441
2023-01-17T12:32:52+08:00[Asia/Shanghai]	121357373	1868053057509804	江苏省南通市海门区余东镇工运路	31982935
2023-01-17T12:33:22+08:00[Asia/Shanghai]	121357361	1868053057509804	江苏省南通市海门区余东镇工运路	31983259
2023-01-17T16:11:20+08:00[Asia/Shanghai]	121345073	1868053057509804	江苏省南通市海门市余东镇富民路(富民路东约45米)	31979105
2023-01-17T16:11:23+08:00[Asia/Shanghai]	121345073	1868053057509804	江苏省南通市海门市余东镇富民路(富民路东约45米)	31979105
2023-01-17T16:11:27+08:00[Asia/Shanghai]	121345073	1868053057509804	江苏省南通市海门市余东镇富民路(富民路东约45米)	31979105
2023-01-17T16:11:29+08:00[Asia/Shanghai]	121345073	1868053057509804	江苏省南通市海门市余东镇富民路(富民路东约45米)	31979105
2023-01-17T16:11:57+08:00[Asia/Shanghai]	121357230	1868053057509804	江苏省南通市海门区余东镇工运路	31983315
2023-01-17T16:12:26+08:00[Asia/Shanghai]	121357455	1868053057509804	江苏省南通市海门区余东镇工运路	31982463
2023-01-17T16:12:56+08:00[Asia/Shanghai]	121357553	1868053057509804	江苏省南通市海门区余东镇工运路	31981276
2023-01-17T16:13:13+08:00[Asia/Shanghai]	121357530	1868053057509804	江苏省南通市海门区余东镇工运路	31981168
2023-01-17T16:13:26+08:00[Asia/Shanghai]	121356466	1868053057509804	江苏省南通市海门区余东镇王川线	31981161
2023-01-17T16:13:57+08:00[Asia/Shanghai]	121352738	1868053057509804	江苏省南通市海门区余东镇王川线	31981173
2023-01-17T16:14:27+08:00[Asia/Shanghai]	121349790	1868053057509804	江苏省南通市海门区余东镇友谊路树勋中学	31981266
2023-01-17T16:14:58+08:00[Asia/Shanghai]	121347948	1868053057509804	江苏省南通市海门区余东镇友谊路	31981286
2023-01-17T16:15:28+08:00[Asia/Shanghai]	121346808	1868053057509804	江苏省南通市海门区余东镇吉香园烘焙坊	31981280
2023-01-17T16:15:58+08:00[Asia/Shanghai]	121345983	1868053057509804	江苏省南通市海门区余东镇友谊路84号	31981283
2023-01-17T16:16:28+08:00[Asia/Shanghai]	121345358	1868053057509804	江苏省南通市海门区余东镇友谊路111号	31981293
2023-01-17T16:16:58+08:00[Asia/Shanghai]	121345355	1868053057509804	江苏省南通市海门区余东镇友谊路111号	31981301
2023-01-17T16:17:27+08:00[Asia/Shanghai]	121345310	1868053057509804	江苏省南通市海门区余东镇友谊路171号	31981298
2023-01-17T16:17:31+08:00[Asia/Shanghai]	121345138	1868053057509804	江苏省南通市海门区余东镇富民路	31981268
2023-01-17T16:17:44+08:00[Asia/Shanghai]	121344823	1868053057509804	江苏省南通市海门区余东镇勋兴路	31980338
2023-01-17T16:17:49+08:00[Asia/Shanghai]	121344766	1868053057509804	江苏省南通市海门区余东镇勋兴路	31980001
2023-01-17T16:17:57+08:00[Asia/Shanghai]	121344945	1868053057509804	江苏省南通市海门区余东镇勋兴路	31980423
2023-01-17T16:18+08:00[Asia/Shanghai]	121345016	1868053057509804	江苏省南通市海门区余东镇勋兴路	31980698
2023-01-17T16:18:27+08:00[Asia/Shanghai]	121345111	1868053057509804	江苏省南通市海门区余东镇勋兴路	31981056
2023-01-17T16:18:49+08:00[Asia/Shanghai]	121345003	1868053057509804	江苏省南通市海门区余东镇友谊路173号	31981241
2023-01-17T16:18:57+08:00[Asia/Shanghai]	121344325	1868053057509804	江苏省南通市海门区余东镇友谊路179号	31981250
2023-01-17T16:19:27+08:00[Asia/Shanghai]	121343535	1868053057509804	江苏省南通市海门区余东镇迎宾路	31981323
2023-01-17T16:19:57+08:00[Asia/Shanghai]	121343515	1868053057509804	江苏省南通市海门区余东镇友谊路132号	31981331
2023-01-17T16:20:28+08:00[Asia/Shanghai]	121343513	1868053057509804	江苏省南通市海门区余东镇友谊路132号	31981346
2023-01-17T16:20:53+08:00[Asia/Shanghai]	121343571	1868053057509804	江苏省南通市海门区余东镇迎宾路	31981321
2023-01-17T16:25:04+08:00[Asia/Shanghai]	121344401	1868053057509804	江苏省南通市海门区余东镇友谊路179号	31981236
2023-01-17T16:25:05+08:00[Asia/Shanghai]	121344405	1868053057509804	江苏省南通市海门区余东镇友谊路179号	31981270
2023-01-17T16:25:07+08:00[Asia/Shanghai]	121344365	1868053057509804	江苏省南通市海门区余东镇苏宁易购(树勋店)	31981320
2023-01-17T16:25:33+08:00[Asia/Shanghai]	121344146	1868053057509804	江苏省南通市海门区余东镇友谊路130号	31981351
2023-01-17T16:33:54+08:00[Asia/Shanghai]	121345073	1868053057509804	江苏省南通市海门市余东镇富民路(富民路东约45米)	31979105
2023-01-17T16:33:58+08:00[Asia/Shanghai]	121345073	1868053057509804	江苏省南通市海门市余东镇富民路(富民路东约45米)	31979105
2023-01-17T16:34:01+08:00[Asia/Shanghai]	121345073	1868053057509804	江苏省南通市海门市余东镇富民路(富民路东约45米)	31979105
2023-01-17T16:34:03+08:00[Asia/Shanghai]	121345073	1868053057509804	江苏省南通市海门市余东镇富民路(富民路东约45米)	31979105
2023-01-17T16:49:20+08:00[Asia/Shanghai]	121345073	1868053057509804	江苏省南通市海门市余东镇富民路(富民路东约45米)	31979105
2023-01-17T16:49:25+08:00[Asia/Shanghai]	121345073	1868053057509804	江苏省南通市海门市余东镇富民路(富民路东约45米)	31979105
2023-01-17T16:49:28+08:00[Asia/Shanghai]	121345073	1868053057509804	江苏省南通市海门市余东镇富民路(富民路东约45米)	31979105
2023-01-17T16:49:30+08:00[Asia/Shanghai]	121345073	1868053057509804	江苏省南通市海门市余东镇富民路(富民路东约45米)	31979105
2023-01-17T16:49:58+08:00[Asia/Shanghai]	121344828	1868053057509804	江苏省南通市海门区余东镇三万线	31981140
2023-01-17T16:50:28+08:00[Asia/Shanghai]	121345708	1868053057509804	江苏省南通市海门区余东镇友谊路	31981206
2023-01-17T16:50:58+08:00[Asia/Shanghai]	121346290	1868053057509804	江苏省南通市海门区余东镇友谊路	31981186
2023-01-17T16:51:28+08:00[Asia/Shanghai]	121349481	1868053057509804	江苏省南通市海门区余东镇友谊路树勋中学	31981151
2023-01-17T16:51:59+08:00[Asia/Shanghai]	121352730	1868053057509804	江苏省南通市海门区余东镇王川线	31981203
2023-01-17T16:52:29+08:00[Asia/Shanghai]	121357075	1868053057509804	江苏省南通市海门区余东镇王川线	31981119
2023-01-17T16:52:35+08:00[Asia/Shanghai]	121357570	1868053057509804	江苏省南通市海门区余东镇王川线	31981101
2023-01-17T16:52:38+08:00[Asia/Shanghai]	121357580	1868053057509804	江苏省南通市海门区余东镇王川线	31981161
2023-01-17T16:52:44+08:00[Asia/Shanghai]	121357561	1868053057509804	江苏省南通市海门区余东镇工运路	31981420
2023-01-17T16:53:14+08:00[Asia/Shanghai]	121357416	1868053057509804	江苏省南通市海门区余东镇工运路	31982756
2023-01-17T17:04:19+08:00[Asia/Shanghai]	121357400	1868053057509804	江苏省南通市海门区余东镇工运路	31982818
2023-01-17T17:04:52+08:00[Asia/Shanghai]	121357368	1868053057509804	江苏省南通市海门区余东镇工运路	31982738
2023-01-17T17:04:53+08:00[Asia/Shanghai]	121357368	1868053057509804	江苏省南通市海门区余东镇工运路	31982738
2023-01-17T17:05:24+08:00[Asia/Shanghai]	121357405	1868053057509804	江苏省南通市海门区余东镇工运路	31982618
2023-01-17T17:05:54+08:00[Asia/Shanghai]	121357530	1868053057509804	江苏省南通市海门区余东镇工运路	31981676
2023-01-17T17:06:05+08:00[Asia/Shanghai]	121357548	1868053057509804	江苏省南通市海门区余东镇工运路	31981209
2023-01-17T17:06:24+08:00[Asia/Shanghai]	121356406	1868053057509804	江苏省南通市海门区余东镇王川线	31981185
2023-01-17T17:08:21+08:00[Asia/Shanghai]	121346596	1868053057509804	江苏省南通市海门市友谊路(桑乐太阳能西60米)	31981233
2023-01-17T17:17:46+08:00[Asia/Shanghai]	121345073	1868053057509804	江苏省南通市海门市余东镇富民路(富民路东约45米)	31979105
2023-01-17T17:17:49+08:00[Asia/Shanghai]	121345073	1868053057509804	江苏省南通市海门市余东镇富民路(富民路东约45米)	31979105
2023-01-17T17:17:52+08:00[Asia/Shanghai]	121345073	1868053057509804	江苏省南通市海门市余东镇富民路(富民路东约45米)	31979105
2023-01-17T17:17:54+08:00[Asia/Shanghai]	121345073	1868053057509804	江苏省南通市海门市余东镇富民路(富民路东约45米)	31979105
2023-01-17T17:31:44+08:00[Asia/Shanghai]	121357403	1868053057509804	江苏省南通市海门市东通路(利民村西南365米)	31982951
2023-01-18T13:17:59+08:00[Asia/Shanghai]	121345073	1868053057509804	江苏省南通市海门市余东镇富民路(富民路东约45米)	31979105
2023-01-18T13:18:01+08:00[Asia/Shanghai]	121345073	1868053057509804	江苏省南通市海门市余东镇富民路(富民路东约45米)	31979105
2023-01-18T13:18:05+08:00[Asia/Shanghai]	121345073	1868053057509804	江苏省南通市海门市余东镇富民路(富民路东约45米)	31979105
2023-01-18T13:18:07+08:00[Asia/Shanghai]	121345073	1868053057509804	江苏省南通市海门市余东镇富民路(富民路东约45米)	31979105
2023-01-18T18:11:10+08:00[Asia/Shanghai]	121344412	1868053057509804	江苏省南通市海门市余东镇东通线树勋客运站(东通线东约27米)	31977137
2023-01-18T18:11:14+08:00[Asia/Shanghai]	121344412	1868053057509804	江苏省南通市海门市余东镇东通线树勋客运站(东通线东约27米)	31977137
2023-01-18T18:11:17+08:00[Asia/Shanghai]	121344412	1868053057509804	江苏省南通市海门市余东镇东通线树勋客运站(东通线东约27米)	31977137
2023-01-18T18:11:19+08:00[Asia/Shanghai]	121344412	1868053057509804	江苏省南通市海门市余东镇东通线树勋客运站(东通线东约27米)	31977137
2023-01-18T18:38:21+08:00[Asia/Shanghai]	121464376	1868053057509804	江苏省南通市海门市G328(临海公路)(港西村西南622米)	32093911
2023-01-18T18:46:47+08:00[Asia/Shanghai]	121512523	1868053057509804	江苏省南通市海门市港东大道(新垦二组南129米)	32108446
2023-01-18T19:17:21+08:00[Asia/Shanghai]	121513105	1868053057509804	江苏省南通市海门市海门港新区临海公路(临海公路北约37米)	32102410
2023-01-18T19:17:28+08:00[Asia/Shanghai]	121513105	1868053057509804	江苏省南通市海门市海门港新区临海公路(临海公路北约37米)	32102410
2023-01-18T19:19:39+08:00[Asia/Shanghai]	121512421	1868053057509804	江苏省南通市海门市港东大道(新垦二组南130米)	32108453
2023-01-18T20:38:25+08:00[Asia/Shanghai]	121382165	1868053057509804	江苏省南通市海门市东通路(东方村东264米)	31982753
2023-01-18T20:42:31+08:00[Asia/Shanghai]	121357313	1868053057509804	江苏省南通市海门市东通路(利民村西南353米)	31983281
2023-01-19T02:04:20+08:00[Asia/Shanghai]	121345356	1868053057509804	江苏省南通市海门市余东镇东通线(东通线东南约37米)	31976882
2023-01-19T02:04:22+08:00[Asia/Shanghai]	121345356	1868053057509804	江苏省南通市海门市余东镇东通线(东通线东南约37米)	31976882
2023-01-19T02:04:26+08:00[Asia/Shanghai]	121345356	1868053057509804	江苏省南通市海门市余东镇东通线(东通线东南约37米)	31976882
2023-01-19T02:04:28+08:00[Asia/Shanghai]	121345356	1868053057509804	江苏省南通市海门市余东镇东通线(东通线东南约37米)	31976882
2023-01-19T02:04:56+08:00[Asia/Shanghai]	121357175	1868053057509804	江苏省南通市海门区余东镇工运路	31983281
2023-01-19T02:05:26+08:00[Asia/Shanghai]	121357323	1868053057509804	江苏省南通市海门区余东镇工运路	31982485
2023-01-19T02:05:55+08:00[Asia/Shanghai]	121357408	1868053057509804	江苏省南通市海门区余东镇王川线	31981141
2023-01-19T02:05:59+08:00[Asia/Shanghai]	121357366	1868053057509804	江苏省南通市海门区余东镇王川线	31981103
2023-01-19T02:06:04+08:00[Asia/Shanghai]	121357045	1868053057509804	江苏省南通市海门区余东镇王川线	31981130
2023-01-19T02:06:26+08:00[Asia/Shanghai]	121354161	1868053057509804	江苏省南通市海门区余东镇王川线	31981211
2023-01-19T02:06:57+08:00[Asia/Shanghai]	121349245	1868053057509804	江苏省南通市海门区余东镇友谊路树勋中学	31981260
2023-01-19T02:07:26+08:00[Asia/Shanghai]	121345328	1868053057509804	江苏省南通市海门区余东镇友谊路111号	31981288
2023-01-19T02:08:06+08:00[Asia/Shanghai]	121345036	1868053057509804	江苏省南通市海门区余东镇勋兴路	31981103
2023-01-19T02:08:12+08:00[Asia/Shanghai]	121344893	1868053057509804	江苏省南通市海门区余东镇勋兴路	31980536
2023-01-19T02:08:37+08:00[Asia/Shanghai]	121344055	1868053057509804	江苏省南通市海门区余东镇汤正公路海门树勋汽车客运站	31977491
2023-01-19T02:09:07+08:00[Asia/Shanghai]	121343485	1868053057509804	江苏省南通市海门区余东镇汤正公路	31974913
2023-01-19T02:09:37+08:00[Asia/Shanghai]	121341933	1868053057509804	江苏省南通市海门区余东镇汤正公路新河村村民委员会	31969316
2023-01-19T02:10:07+08:00[Asia/Shanghai]	121340290	1868053057509804	江苏省南通市海门区余东镇汤正公路	31963316
2023-01-19T02:10:37+08:00[Asia/Shanghai]	121338980	1868053057509804	江苏省南通市海门区余东镇汤正公路	31958444
2023-01-19T02:11:07+08:00[Asia/Shanghai]	121336823	1868053057509804	江苏省南通市海门区常乐镇汤正公路	31953650
2023-01-19T02:11:37+08:00[Asia/Shanghai]	121335380	1868053057509804	江苏省南通市海门区常乐镇汤正公路	31948841
2023-01-19T02:11:51+08:00[Asia/Shanghai]	121335713	1868053057509804	江苏省南通市海门区常乐镇汤正公路	31946355
2023-01-19T02:12:21+08:00[Asia/Shanghai]	121335576	1868053057509804	江苏省南通市海门区常乐镇汤正公路麒麟镇北工业集中区	31941256
2023-01-19T02:12:37+08:00[Asia/Shanghai]	121335218	1868053057509804	江苏省南通市海门区常乐镇汤正公路	31938638
2023-01-19T02:13:07+08:00[Asia/Shanghai]	121334723	1868053057509804	江苏省南通市海门区常乐镇汤正公路	31935146
2023-01-19T02:13:46+08:00[Asia/Shanghai]	121334633	1868053057509804	江苏省南通市海门区常乐镇汤正公路	31934473
2023-01-19T02:14:15+08:00[Asia/Shanghai]	121334358	1868053057509804	江苏省南通市海门区常乐镇汤正公路	31932683
2023-01-19T02:14:45+08:00[Asia/Shanghai]	121334068	1868053057509804	江苏省南通市海门区常乐镇汤正公路	31930678
2023-01-19T02:15:16+08:00[Asia/Shanghai]	121333673	1868053057509804	江苏省南通市海门区常乐镇汤正公路广南村村委会	31924026
2023-01-19T02:15:46+08:00[Asia/Shanghai]	121333715	1868053057509804	江苏省南通市海门区常乐镇汤正公路	31917596
2023-01-19T02:16:04+08:00[Asia/Shanghai]	121333450	1868053057509804	江苏省南通市海门区常乐镇345国道	31915368
2023-01-19T02:16:07+08:00[Asia/Shanghai]	121333149	1868053057509804	江苏省南通市海门区常乐镇345国道	31915280
2023-01-19T02:16:16+08:00[Asia/Shanghai]	121331560	1868053057509804	江苏省南通市海门区常乐镇345国道	31915291
2023-01-19T02:16:46+08:00[Asia/Shanghai]	121324185	1868053057509804	江苏省南通市海门区常乐镇345国道	31915720
2023-01-19T02:17:16+08:00[Asia/Shanghai]	121317455	1868053057509804	江苏省南通市海门区常乐镇345国道	31916500
2023-01-19T02:17:30+08:00[Asia/Shanghai]	121313646	1868053057509804	江苏省南通市海门区常乐镇345国道	31916518
2023-01-19T02:18+08:00[Asia/Shanghai]	121306296	1868053057509804	江苏省南通市海门区常乐镇345国道	31916015
2023-01-19T02:18:16+08:00[Asia/Shanghai]	121302306	1868053057509804	江苏省南通市海门区常乐镇345国道	31915658
2023-01-19T02:18:46+08:00[Asia/Shanghai]	121294626	1868053057509804	江苏省南通市海门区常乐镇345国道	31915965
2023-01-19T02:19+08:00[Asia/Shanghai]	121291368	1868053057509804	江苏省南通市海门区常乐镇345国道	31916351
2023-01-19T02:19:30+08:00[Asia/Shanghai]	121283723	1868053057509804	江苏省南通市海门区常乐镇345国道	31916880
2023-01-19T02:19:46+08:00[Asia/Shanghai]	121279953	1868053057509804	江苏省南通市海门区常乐镇345国道	31916735
2023-01-19T02:20:16+08:00[Asia/Shanghai]	121272136	1868053057509804	江苏省南通市海门区常乐镇345国道	31916353
2023-01-19T02:20:30+08:00[Asia/Shanghai]	121269736	1868053057509804	江苏省南通市海门区常乐镇345国道	31916478
2023-01-19T02:21+08:00[Asia/Shanghai]	121268996	1868053057509804	江苏省南通市海门区常乐镇345国道	31916588
2023-01-19T02:21:16+08:00[Asia/Shanghai]	121264833	1868053057509804	江苏省南通市海门区常乐镇345国道	31917120
2023-01-19T02:21:46+08:00[Asia/Shanghai]	121257905	1868053057509804	江苏省南通市海门区常乐镇345国道南通众扬管业科技有限公司	31918290
2023-01-19T02:22+08:00[Asia/Shanghai]	121254588	1868053057509804	江苏省南通市海门区常乐镇345国道	31918785
2023-01-19T02:22:30+08:00[Asia/Shanghai]	121251638	1868053057509804	江苏省南通市海门区常乐镇345国道	31919075
2023-01-19T02:23:31+08:00[Asia/Shanghai]	121250921	1868053057509804	江苏省南通市海门区常乐镇345国道	31919143
2023-01-19T02:23:50+08:00[Asia/Shanghai]	121246135	1868053057509804	江苏省南通市海门区常乐镇345国道	31919208
2023-01-19T02:23:55+08:00[Asia/Shanghai]	121244573	1868053057509804	江苏省南通市海门区常乐镇345国道	31919215
2023-01-19T02:24:01+08:00[Asia/Shanghai]	121242776	1868053057509804	江苏省南通市海门区常乐镇345国道	31919241
2023-01-19T02:24:31+08:00[Asia/Shanghai]	121235376	1868053057509804	江苏省南通市海门区常乐镇345国道中南印象	31919323
2023-01-19T02:25:01+08:00[Asia/Shanghai]	121227986	1868053057509804	江苏省南通市海门区常乐镇345国道	31919421
2023-01-19T02:25:31+08:00[Asia/Shanghai]	121220571	1868053057509804	江苏省南通市海门区三厂街道345国道	31919485
2023-01-19T02:26:01+08:00[Asia/Shanghai]	121212253	1868053057509804	江苏省南通市海门区滨江街道345国道	31919625
2023-01-19T02:26:31+08:00[Asia/Shanghai]	121204580	1868053057509804	江苏省南通市海门区滨江街道345国道	31920551
2023-01-19T02:27:01+08:00[Asia/Shanghai]	121196061	1868053057509804	江苏省南通市海门区海门街道345国道	31921443
2023-01-19T02:27:17+08:00[Asia/Shanghai]	121193698	1868053057509804	江苏省南通市海门区海门街道345国道	31921501
2023-01-19T02:27:47+08:00[Asia/Shanghai]	121193406	1868053057509804	江苏省南通市海门区海门街道345国道	31921510
2023-01-19T02:28:16+08:00[Asia/Shanghai]	121190548	1868053057509804	江苏省南通市海门区海门街道345国道辅路	31921471
2023-01-19T02:28:47+08:00[Asia/Shanghai]	121182520	1868053057509804	江苏省南通市海门区海门街道长江北路	31921486
2023-01-19T02:29:17+08:00[Asia/Shanghai]	121181653	1868053057509804	江苏省南通市海门区海门街道长江北路辅路	31921503
2023-01-19T02:29:47+08:00[Asia/Shanghai]	121181655	1868053057509804	江苏省南通市海门区海门街道长江北路辅路	31921503
2023-01-19T02:30:17+08:00[Asia/Shanghai]	121175185	1868053057509804	江苏省南通市海门区海门街道345国道辅路	31921470
2023-01-19T02:30:47+08:00[Asia/Shanghai]	121167898	1868053057509804	江苏省南通市海门区海门街道345国道辅路	31921510
2023-01-19T02:30:57+08:00[Asia/Shanghai]	121166985	1868053057509804	江苏省南通市海门区海门街道宏伟路	31921713
2023-01-19T02:31:08+08:00[Asia/Shanghai]	121165675	1868053057509804	江苏省南通市海门区海门街道345国道	31922310
2023-01-19T02:31:38+08:00[Asia/Shanghai]	121162396	1868053057509804	江苏省南通市海门区海门街道江海路1394号	31925118
2023-01-19T02:31:52+08:00[Asia/Shanghai]	121161768	1868053057509804	江苏省南通市海门区海门街道新占路	31927443
2023-01-19T02:32:09+08:00[Asia/Shanghai]	121161748	1868053057509804	江苏省南通市海门区海门街道江海北路	31929281
2023-01-19T02:32:12+08:00[Asia/Shanghai]	121162129	1868053057509804	江苏省南通市海门区海门街道G40沪陕高速入口	31929335
2023-01-19T02:32:22+08:00[Asia/Shanghai]	121163481	1868053057509804	江苏省南通市海门区海门街道海门收费站(G40沪陕高速入口)	31929340
2023-01-19T02:33:04+08:00[Asia/Shanghai]	121164500	1868053057509804	江苏省南通市海门区海门街道海门收费站(G40沪陕高速入口)	31929493
2023-01-19T02:33:35+08:00[Asia/Shanghai]	121168214	1868053057509804	江苏省南通市海门区海门街道G40沪陕高速	31931975
2023-01-19T02:34:05+08:00[Asia/Shanghai]	121165205	1868053057509804	江苏省南通市海门区海门街道G40沪陕高速	31932385
2023-01-19T02:34:35+08:00[Asia/Shanghai]	121157891	1868053057509804	江苏省南通市海门区海门街道G40沪陕高速	31931148
2023-01-19T02:35:05+08:00[Asia/Shanghai]	121147790	1868053057509804	江苏省南通市海门区海门街道G40沪陕高速天籁村枇杷园	31930505
2023-01-19T02:35:35+08:00[Asia/Shanghai]	121137684	1868053057509804	江苏省南通市海门区海门街道G40沪陕高速	31931161
2023-01-19T02:36:05+08:00[Asia/Shanghai]	121127618	1868053057509804	江苏省南通市海门区海门街道G40沪陕高速	31933151
2023-01-19T02:36:35+08:00[Asia/Shanghai]	121117479	1868053057509804	江苏省南通市海门区海门街道G40沪陕高速	31934881
2023-01-19T02:36:49+08:00[Asia/Shanghai]	121112693	1868053057509804	江苏省南通市海门区三星镇G40沪陕高速	31935220
2023-01-19T02:37:19+08:00[Asia/Shanghai]	121101944	1868053057509804	江苏省南通市海门区三星镇G40沪陕高速	31934784
2023-01-19T02:37:35+08:00[Asia/Shanghai]	121096451	1868053057509804	江苏省南通市海门区三星镇G40沪陕高速	31934518
2023-01-19T02:38:05+08:00[Asia/Shanghai]	121086985	1868053057509804	江苏省南通市海门区三星镇G40沪陕高速	31934810
2023-01-19T02:38:19+08:00[Asia/Shanghai]	121082248	1868053057509804	江苏省南通市海门区三星镇G40沪陕高速	31935368
2023-01-19T02:38:49+08:00[Asia/Shanghai]	121072531	1868053057509804	江苏省南通市通州区川姜镇G40沪陕高速	31936573
2023-01-19T02:39:05+08:00[Asia/Shanghai]	121067358	1868053057509804	江苏省南通市通州区川姜镇G40沪陕高速	31936901
2023-01-19T02:39:35+08:00[Asia/Shanghai]	121057073	1868053057509804	江苏省南通市通州区川姜镇G40沪陕高速	31936666
2023-01-19T02:39:50+08:00[Asia/Shanghai]	121052003	1868053057509804	江苏省南通市通州区川姜镇G40沪陕高速九江源磨毛厂	31937040
2023-01-19T02:40:20+08:00[Asia/Shanghai]	121042443	1868053057509804	江苏省南通市通州区川姜镇G40沪陕高速	31939440
2023-01-19T02:40:34+08:00[Asia/Shanghai]	121038151	1868053057509804	江苏省南通市通州区张芝山镇G40沪陕高速	31941430
2023-01-19T02:41:04+08:00[Asia/Shanghai]	121029756	1868053057509804	江苏省南通市通州区川姜镇G40沪陕高速	31947065
2023-01-19T02:41:20+08:00[Asia/Shanghai]	121025741	1868053057509804	江苏省南通市通州区张芝山镇G40沪陕高速东旺钢丝	31949681
2023-01-19T02:41:50+08:00[Asia/Shanghai]	121017476	1868053057509804	江苏省南通市通州区张芝山镇G40沪陕高速	31953185
2023-01-19T02:42:04+08:00[Asia/Shanghai]	121013248	1868053057509804	江苏省南通市通州区张芝山镇G40沪陕高速	31954266
2023-01-19T02:42:34+08:00[Asia/Shanghai]	121005033	1868053057509804	江苏省南通市崇川区小海街道G40沪陕高速	31956020
2023-01-19T02:42:50+08:00[Asia/Shanghai]	121001353	1868053057509804	江苏省南通市崇川区小海街道海化路	31957670
2023-01-19T02:43:20+08:00[Asia/Shanghai]	120994636	1868053057509804	江苏省南通市崇川区小海街道小海枢纽	31958926
2023-01-19T02:43:34+08:00[Asia/Shanghai]	120992299	1868053057509804	江苏省南通市崇川区小海街道G15沈海高速	31958770
2023-01-19T02:43:42+08:00[Asia/Shanghai]	120991670	1868053057509804	江苏省南通市崇川区小海街道G15沈海高速	31959325
2023-01-19T02:43:45+08:00[Asia/Shanghai]	120991703	1868053057509804	江苏省南通市崇川区小海街道G15沈海高速	31959640
2023-01-19T02:43:48+08:00[Asia/Shanghai]	120991878	1868053057509804	江苏省南通市崇川区小海街道G15沈海高速	31959880
2023-01-19T02:43:51+08:00[Asia/Shanghai]	120992183	1868053057509804	江苏省南通市崇川区小海街道G15沈海高速	31960021
2023-01-19T02:43:54+08:00[Asia/Shanghai]	120992516	1868053057509804	江苏省南通市崇川区小海街道G15沈海高速	31960010
2023-01-19T02:44+08:00[Asia/Shanghai]	120993060	1868053057509804	江苏省南通市崇川区小海街道G15沈海高速	31959698
2023-01-19T02:44:04+08:00[Asia/Shanghai]	120993266	1868053057509804	江苏省南通市崇川区小海街道G15沈海高速	31959214
2023-01-19T02:44:20+08:00[Asia/Shanghai]	120994048	1868053057509804	江苏省南通市崇川区小海街道G15沈海高速	31955568
2023-01-19T02:44:50+08:00[Asia/Shanghai]	120994530	1868053057509804	江苏省南通市通州区张芝山镇G15沈海高速	31946498
2023-01-19T02:45:04+08:00[Asia/Shanghai]	120994063	1868053057509804	江苏省南通市通州区张芝山镇G15沈海高速	31942315
2023-01-19T02:45:34+08:00[Asia/Shanghai]	120992370	1868053057509804	江苏省南通市通州区张芝山镇G15沈海高速	31933461
2023-01-19T02:45:50+08:00[Asia/Shanghai]	120991396	1868053057509804	江苏省南通市崇川区竹行街道G15沈海高速	31928621
2023-01-19T02:46:20+08:00[Asia/Shanghai]	120990225	1868053057509804	江苏省南通市崇川区竹行街道G15沈海高速	31919835
2023-01-19T02:46:34+08:00[Asia/Shanghai]	120990143	1868053057509804	江苏省南通市崇川区竹行街道G15沈海高速	31915675
2023-01-19T02:47:04+08:00[Asia/Shanghai]	120990968	1868053057509804	江苏省南通市崇川区竹行街道G15沈海高速	31906723
2023-01-19T02:47:20+08:00[Asia/Shanghai]	120991608	1868053057509804	江苏省南通市崇川区竹行街道G15沈海高速	31902111
2023-01-19T02:47:50+08:00[Asia/Shanghai]	120992041	1868053057509804	江苏省南通市崇川区竹行街道G15沈海高速	31894081
2023-01-19T02:48:04+08:00[Asia/Shanghai]	120991803	1868053057509804	江苏省南通市崇川区竹行街道G15沈海高速	31890306
2023-01-19T02:48:34+08:00[Asia/Shanghai]	120990411	1868053057509804	江苏省南通市崇川区竹行街道G15沈海高速	31881815
2023-01-19T02:48:50+08:00[Asia/Shanghai]	120989471	1868053057509804	江苏省南通市崇川区竹行街道G15沈海高速	31877343
2023-01-19T02:49:20+08:00[Asia/Shanghai]	120987783	1868053057509804	江苏省南通市崇川区竹行街道G15沈海高速苏通大桥服务区	31868821
2023-01-19T02:49:34+08:00[Asia/Shanghai]	120986975	1868053057509804	江苏省南通市崇川区竹行街道G15沈海高速	31864976
2023-01-19T02:50:04+08:00[Asia/Shanghai]	120985976	1868053057509804	江苏省南通市崇川区江海街道G15沈海高速	31856501
2023-01-19T02:50:20+08:00[Asia/Shanghai]	120985875	1868053057509804	江苏省南通市崇川区江海街道G15沈海高速	31851730
2023-01-19T02:50:50+08:00[Asia/Shanghai]	120986656	1868053057509804	江苏省南通市崇川区江海街道G15沈海高速	31843040
2023-01-19T02:51:05+08:00[Asia/Shanghai]	120987575	1868053057509804	江苏省南通市崇川区江海街道G15沈海高速	31838686
2023-01-19T02:51:35+08:00[Asia/Shanghai]	120990146	1868053057509804	江苏省南通市崇川区江海街道G15沈海高速	31830425
2023-01-19T02:51:50+08:00[Asia/Shanghai]	120991851	1868053057509804	江苏省南通市崇川区江海街道G15沈海高速	31826410
2023-01-19T02:52:20+08:00[Asia/Shanghai]	120995134	1868053057509804	江苏省南通市崇川区江海街道G15沈海高速	31818556
2023-01-19T02:52:36+08:00[Asia/Shanghai]	120996415	1868053057509804	江苏省南通市崇川区江海街道G15沈海高速	31814511
2023-01-19T02:53:06+08:00[Asia/Shanghai]	120997976	1868053057509804	江苏省南通市崇川区江海街道G15沈海高速	31806930
2023-01-19T02:53:20+08:00[Asia/Shanghai]	120998351	1868053057509804	江苏省南通市崇川区江海街道G15沈海高速	31802866
2023-01-19T02:53:50+08:00[Asia/Shanghai]	120998161	1868053057509804	江苏省南通市崇川区江海街道G15沈海高速	31794048
2023-01-19T02:54:06+08:00[Asia/Shanghai]	120997523	1868053057509804	江苏省南通市崇川区江海街道G15沈海高速	31789768
2023-01-19T02:54:36+08:00[Asia/Shanghai]	120995926	1868053057509804	江苏省苏州市常熟市碧溪街道G15沈海高速	31781911
2023-01-19T02:54:51+08:00[Asia/Shanghai]	120995195	1868053057509804	江苏省苏州市常熟市碧溪街道G15沈海高速	31778170
2023-01-19T02:57:10+08:00[Asia/Shanghai]	120981536	1868053057509804	江苏省苏州市常熟市碧溪街道G15沈海高速	31742303
2023-01-19T02:57:34+08:00[Asia/Shanghai]	120977385	1868053057509804	江苏省苏州市常熟市碧溪街道G15沈海高速	31737500
2023-01-19T02:57:37+08:00[Asia/Shanghai]	120976823	1868053057509804	江苏省苏州市常熟市碧溪街道G15沈海高速	31736926
2023-01-19T02:57:52+08:00[Asia/Shanghai]	120973791	1868053057509804	江苏省苏州市常熟市碧溪街道G15沈海高速	31733886
2023-01-19T02:58:22+08:00[Asia/Shanghai]	120966888	1868053057509804	江苏省苏州市常熟市碧溪街道G15沈海高速	31726766
2023-01-19T02:59:59+08:00[Asia/Shanghai]	120951140	1868053057509804	江苏省苏州市常熟市董浜镇G15沈海高速	31701381
2023-01-19T03:00+08:00[Asia/Shanghai]	120951058	1868053057509804	江苏省苏州市常熟市董浜镇G15沈海高速	31701115
2023-01-19T03:00:07+08:00[Asia/Shanghai]	120950405	1868053057509804	江苏省苏州市常熟市董浜镇G15沈海高速	31699228
2023-01-19T03:01:20+08:00[Asia/Shanghai]	120942141	1868053057509804	江苏省苏州市常熟市董浜镇G15沈海高速	31678986
2023-01-19T03:01:23+08:00[Asia/Shanghai]	120941645	1868053057509804	江苏省苏州市常熟市董浜镇G15沈海高速	31678234
2023-01-19T03:01:37+08:00[Asia/Shanghai]	120939065	1868053057509804	江苏省苏州市常熟市董浜镇G15沈海高速	31674746
2023-01-19T03:02:07+08:00[Asia/Shanghai]	120933213	1868053057509804	江苏省苏州市常熟市董浜镇G1522常台高速	31668623
2023-01-19T03:02:23+08:00[Asia/Shanghai]	120929043	1868053057509804	江苏省苏州市常熟市董浜镇G1522常台高速	31665309
2023-01-19T03:03:01+08:00[Asia/Shanghai]	120918486	1868053057509804	江苏省苏州市常熟市董浜镇G1522常台高速	31658666
2023-01-19T03:03:02+08:00[Asia/Shanghai]	120918223	1868053057509804	江苏省苏州市常熟市董浜镇G1522常台高速	31658478
2023-01-19T03:03:07+08:00[Asia/Shanghai]	120916923	1868053057509804	江苏省苏州市常熟市董浜镇G1522常台高速	31657551
2023-01-19T03:03:37+08:00[Asia/Shanghai]	120909796	1868053057509804	江苏省苏州市常熟市董浜镇G1522常台高速	31651321
2023-01-19T03:03:53+08:00[Asia/Shanghai]	120906698	1868053057509804	江苏省苏州市常熟市董浜镇G1522常台高速	31647800
2023-01-19T03:04:23+08:00[Asia/Shanghai]	120901896	1868053057509804	江苏省苏州市常熟市董浜镇G1522常台高速	31640496
2023-01-19T03:04:37+08:00[Asia/Shanghai]	120900096	1868053057509804	江苏省苏州市常熟市董浜镇G1522常台高速	31636958
2023-01-19T03:05:07+08:00[Asia/Shanghai]	120895240	1868053057509804	江苏省苏州市常熟市董浜镇G1522常台高速	31629740
2023-01-19T03:05:23+08:00[Asia/Shanghai]	120892055	1868053057509804	江苏省苏州市常熟市董浜镇G1522常台高速	31626116
2023-01-19T03:05:53+08:00[Asia/Shanghai]	120884853	1868053057509804	江苏省苏州市常熟市古里镇G1522常台高速	31619933
2023-01-19T03:06:07+08:00[Asia/Shanghai]	120881246	1868053057509804	江苏省苏州市常熟市古里镇G1522常台高速	31617518
2023-01-19T03:06:37+08:00[Asia/Shanghai]	120873700	1868053057509804	江苏省苏州市常熟市古里镇G1522常台高速	31613591
2023-01-19T03:06:53+08:00[Asia/Shanghai]	120869406	1868053057509804	江苏省苏州市常熟市古里镇G1522常台高速	31611146
2023-01-19T03:07:23+08:00[Asia/Shanghai]	120861695	1868053057509804	江苏省苏州市常熟市古里镇G1522常台高速常熟市东洲纺织实业有限公司	31605545
2023-01-19T03:07:37+08:00[Asia/Shanghai]	120858508	1868053057509804	江苏省苏州市常熟市古里镇G1522常台高速	31602618
2023-01-19T03:11:58+08:00[Asia/Shanghai]	120798549	1868053057509804	江苏省苏州市常熟市沙家浜镇G1522常台高速	31547765
2023-01-19T03:12:08+08:00[Asia/Shanghai]	120796681	1868053057509804	江苏省苏州市常熟市沙家浜镇G1522常台高速	31545391
2023-01-19T03:12:38+08:00[Asia/Shanghai]	120791081	1868053057509804	江苏省苏州市常熟市沙家浜镇G1522常台高速	31538256
2023-01-19T03:12:54+08:00[Asia/Shanghai]	120787856	1868053057509804	江苏省苏州市常熟市沙家浜镇G1522常台高速	31534648
2023-01-19T03:13:24+08:00[Asia/Shanghai]	120780641	1868053057509804	江苏省苏州市相城区阳澄湖镇G1522常台高速	31528361
2023-01-19T03:13:38+08:00[Asia/Shanghai]	120776816	1868053057509804	江苏省苏州市相城区阳澄湖镇G1522常台高速	31525743
2023-01-19T03:14:24+08:00[Asia/Shanghai]	120763271	1868053057509804	江苏省苏州市相城区阳澄湖镇G1522常台高速	31518840
2023-01-19T03:14:54+08:00[Asia/Shanghai]	120754970	1868053057509804	江苏省苏州市相城区阳澄湖镇G1522常台高速	31513483
2023-01-19T03:15:08+08:00[Asia/Shanghai]	120751465	1868053057509804	江苏省苏州市相城区阳澄湖镇G1522常台高速	31510536
2023-01-19T03:15:38+08:00[Asia/Shanghai]	120744953	1868053057509804	江苏省苏州市相城区阳澄湖镇S48沪宜高速	31503330
2023-01-19T03:16:29+08:00[Asia/Shanghai]	120737788	1868053057509804	江苏省苏州市相城区阳澄湖镇G1522常台高速	31489539
2023-01-19T03:16:38+08:00[Asia/Shanghai]	120736930	1868053057509804	江苏省苏州市相城区阳澄湖镇G1522常台高速	31487215
2023-01-19T03:17:08+08:00[Asia/Shanghai]	120732808	1868053057509804	江苏省苏州市相城区阳澄湖镇G1522常台高速	31478900
2023-01-19T03:17:24+08:00[Asia/Shanghai]	120730025	1868053057509804	江苏省苏州市相城区阳澄湖镇G1522常台高速	31474710
2023-01-19T03:17:54+08:00[Asia/Shanghai]	120725130	1868053057509804	江苏省苏州市相城区阳澄湖镇G1522常台高速	31467023
2023-01-19T03:21:05+08:00[Asia/Shanghai]	120692988	1868053057509804	江苏省苏州市相城区太平街道G1522常台高速	31417868
2023-01-19T03:21:08+08:00[Asia/Shanghai]	120692434	1868053057509804	江苏省苏州市相城区太平街道G1522常台高速	31417146
2023-01-19T03:21:38+08:00[Asia/Shanghai]	120686828	1868053057509804	江苏省苏州市相城区太平街道G1522常台高速	31409621
2023-01-19T03:21:54+08:00[Asia/Shanghai]	120683488	1868053057509804	江苏省苏州市相城区太平街道G1522常台高速	31405745
[truncated: 69,997 more rows]
