# Supplementary material for: An enhanced iTransformer-based early warning system for predicting automotive rental contract breaches
Source: PLoS One. 2025 Mar 20;20(3):e0319786. doi: 10.1371/journal.pone.0319786 (PMC11925311; doi:10.1371/journal.pone.0319786)
Supplement: S5 Data — (ZIP) [file pone.0319786.s005.zip]

Archive with 136 entries (105 files):
- iTransformer-main/
- iTransformer-main/.gitignore
- iTransformer-main/LICENSE
- iTransformer-main/README.md
- iTransformer-main/data_provider/
- iTransformer-main/data_provider/__init__.py
- iTransformer-main/data_provider/data_factory.py
- iTransformer-main/data_provider/data_loader.py
- iTransformer-main/experiments/
- iTransformer-main/experiments/exp_basic.py
- iTransformer-main/experiments/exp_long_term_forecasting.py
- iTransformer-main/experiments/exp_long_term_forecasting_partial.py
- iTransformer-main/figures/
- iTransformer-main/figures/ablations.png
- iTransformer-main/figures/algorithm.png
- iTransformer-main/figures/analysis.png
- iTransformer-main/figures/architecture.png
- iTransformer-main/figures/boosting.png
- iTransformer-main/figures/boosting_trm.png
- iTransformer-main/figures/datasets.png
- iTransformer-main/figures/datasets_mtsf.png
- iTransformer-main/figures/efficiency.png
- iTransformer-main/figures/efficient.png
- iTransformer-main/figures/formulations.png
- iTransformer-main/figures/generability.png
- iTransformer-main/figures/groups.png
- iTransformer-main/figures/increase_lookback.png
- iTransformer-main/figures/layernorm.png
- iTransformer-main/figures/main_results.png
- iTransformer-main/figures/main_results_alipay.png
- iTransformer-main/figures/motivation.png
- iTransformer-main/figures/pi.png
- iTransformer-main/figures/pt.png
- iTransformer-main/figures/radar.png
- iTransformer-main/layers/
- iTransformer-main/layers/Embed.py
- iTransformer-main/layers/SelfAttention_Family.py
- iTransformer-main/layers/Transformer_EncDec.py
- iTransformer-main/layers/__init__.py
- iTransformer-main/model/
- iTransformer-main/model/Flashformer.py
- iTransformer-main/model/Flowformer.py
- iTransformer-main/model/Informer.py
- iTransformer-main/model/Reformer.py
- iTransformer-main/model/Transformer.py
- iTransformer-main/model/__init__.py
- iTransformer-main/model/iFlashformer.py
- iTransformer-main/model/iFlowformer.py
- iTransformer-main/model/iInformer.py
- iTransformer-main/model/iReformer.py
- iTransformer-main/model/iTransformer.py
- iTransformer-main/requirements.txt
- iTransformer-main/run.py
- iTransformer-main/scripts/
- iTransformer-main/scripts/boost_performance/
- iTransformer-main/scripts/boost_performance/ECL/
- iTransformer-main/scripts/boost_performance/ECL/iFlowformer.sh
- iTransformer-main/scripts/boost_performance/ECL/iInformer.sh
- iTransformer-main/scripts/boost_performance/ECL/iReformer.sh
- iTransformer-main/scripts/boost_performance/ECL/iTransformer.sh
- iTransformer-main/scripts/boost_performance/README.md
- iTransformer-main/scripts/boost_performance/Traffic/
- iTransformer-main/scripts/boost_performance/Traffic/iFlowformer.sh
- iTransformer-main/scripts/boost_performance/Traffic/iInformer.sh
- iTransformer-main/scripts/boost_performance/Traffic/iReformer.sh
- iTransformer-main/scripts/boost_performance/Traffic/iTransformer.sh
- iTransformer-main/scripts/boost_performance/Weather/
- iTransformer-main/scripts/boost_performance/Weather/iFlowformer.sh
- iTransformer-main/scripts/boost_performance/Weather/iInformer.sh
- iTransformer-main/scripts/boost_performance/Weather/iReformer.sh
- iTransformer-main/scripts/boost_performance/Weather/iTransformer.sh
- iTransformer-main/scripts/increasing_lookback/
- iTransformer-main/scripts/increasing_lookback/ECL/
- iTransformer-main/scripts/increasing_lookback/ECL/iFlowformer.sh
- iTransformer-main/scripts/increasing_lookback/ECL/iInformer.sh
- iTransformer-main/scripts/increasing_lookback/ECL/iReformer.sh
- iTransformer-main/scripts/increasing_lookback/ECL/iTransformer.sh
- iTransformer-main/scripts/increasing_lookback/README.md
- iTransformer-main/scripts/increasing_lookback/Traffic/
- iTransformer-main/scripts/increasing_lookback/Traffic/iFlowformer.sh
- iTransformer-main/scripts/increasing_lookback/Traffic/iInformer.sh
- iTransformer-main/scripts/increasing_lookback/Traffic/iReformer.sh
- iTransformer-main/scripts/increasing_lookback/Traffic/iTransformer.sh
- iTransformer-main/scripts/model_efficiency/
- iTransformer-main/scripts/model_efficiency/ECL/
- iTransformer-main/scripts/model_efficiency/ECL/iFlashTransformer.sh
- iTransformer-main/scripts/model_efficiency/README.md
- iTransformer-main/scripts/model_efficiency/Traffic/
- iTransformer-main/scripts/model_efficiency/Traffic/iFlashTransformer.sh
- iTransformer-main/scripts/model_efficiency/Weather/
- iTransformer-main/scripts/model_efficiency/Weather/iFlashTransformer.sh
- iTransformer-main/scripts/multivariate_forecasting/
- iTransformer-main/scripts/multivariate_forecasting/ECL/
- iTransformer-main/scripts/multivariate_forecasting/ECL/iTransformer.sh
- iTransformer-main/scripts/multivariate_forecasting/ETT/
- iTransformer-main/scripts/multivariate_forecasting/ETT/iTransformer_ETTh1.sh
- iTransformer-main/scripts/multivariate_forecasting/ETT/iTransformer_ETTh2.sh
- iTransformer-main/scripts/multivariate_forecasting/ETT/iTransformer_ETTm1.sh
- iTransformer-main/scripts/multivariate_forecasting/ETT/iTransformer_ETTm2.sh
- iTransformer-main/scripts/multivariate_forecasting/Exchange/
- iTransformer-main/scripts/multivariate_forecasting/Exchange/iTransformer.sh
- iTransformer-main/scripts/multivariate_forecasting/PEMS/
- iTransformer-main/scripts/multivariate_forecasting/PEMS/iTransformer_03.sh
- iTransformer-main/scripts/multivariate_forecasting/PEMS/iTransformer_04.sh
- iTransformer-main/scripts/multivariate_forecasting/PEMS/iTransformer_07.sh
- iTransformer-main/scripts/multivariate_forecasting/PEMS/iTransformer_08.sh
- iTransformer-main/scripts/multivariate_forecasting/README.md
- iTransformer-main/scripts/multivariate_forecasting/SolarEnergy/
- iTransformer-main/scripts/multivariate_forecasting/SolarEnergy/iTransformer.sh
- iTransformer-main/scripts/multivariate_forecasting/Traffic/
- iTransformer-main/scripts/multivariate_forecasting/Traffic/iTransformer.sh
- iTransformer-main/scripts/multivariate_forecasting/Weather/
- iTransformer-main/scripts/multivariate_forecasting/Weather/iTransformer.sh
- iTransformer-main/scripts/variate_generalization/
- iTransformer-main/scripts/variate_generalization/ECL/
- iTransformer-main/scripts/variate_generalization/ECL/iFlowformer.sh
- iTransformer-main/scripts/variate_generalization/ECL/iInformer.sh
- iTransformer-main/scripts/variate_generalization/ECL/iReformer.sh
- iTransformer-main/scripts/variate_generalization/ECL/iTransformer.sh
- iTransformer-main/scripts/variate_generalization/README.md
- iTransformer-main/scripts/variate_generalization/SolarEnergy/
- iTransformer-main/scripts/variate_generalization/SolarEnergy/iFlowformer.sh
- iTransformer-main/scripts/variate_generalization/SolarEnergy/iInformer.sh
- iTransformer-main/scripts/variate_generalization/SolarEnergy/iReformer.sh
- iTransformer-main/scripts/variate_generalization/SolarEnergy/iTransformer.sh
- iTransformer-main/scripts/variate_generalization/Traffic/
- iTransformer-main/scripts/variate_generalization/Traffic/iFlowformer.sh
- iTransformer-main/scripts/variate_generalization/Traffic/iInformer.sh
- iTransformer-main/scripts/variate_generalization/Traffic/iReformer.sh
- iTransformer-main/scripts/variate_generalization/Traffic/iTransformer.sh
- iTransformer-main/utils/
- iTransformer-main/utils/__init__.py
- iTransformer-main/utils/masking.py
- iTransformer-main/utils/metrics.py
- iTransformer-main/utils/timefeatures.py
- iTransformer-main/utils/tools.py
