# Supplementary material for: An enhanced iTransformer-based early warning system for predicting automotive rental contract breaches
Source: PLoS One. 2025 Mar 20;20(3):e0319786. doi: 10.1371/journal.pone.0319786 (PMC11925311; doi:10.1371/journal.pone.0319786)
Supplement: S5 Data — (ZIP) [file pone.0319786.s005.zip › iTransformer-main/experiments/exp_basic.py]

import os
import torch
from model import Transformer, Informer, Reformer, Flowformer, Flashformer, \
    iTransformer, iInformer, iReformer, iFlowformer, iFlashformer


class Exp_Basic(object):
    def __init__(self, args):
        self.args = args
        self.model_dict = {
            'Transformer': Transformer,
            'Informer': Informer,
            'Reformer': Reformer,
            'Flowformer': Flowformer,
            'Flashformer': Flashformer,
            'iTransformer': iTransformer,
            'iInformer': iInformer,
            'iReformer': iReformer,
            'iFlowformer': iFlowformer,
            'iFlashformer': iFlashformer,
        }
        self.device = self._acquire_device()
        self.model = self._build_model().to(self.device)

    def _build_model(self):
        raise NotImplementedError
        return None

    def _acquire_device(self):
        if self.args.use_gpu:
            os.environ["CUDA_VISIBLE_DEVICES"] = str(
                self.args.gpu) if not self.args.use_multi_gpu else self.args.devices
            device = torch.device('cuda:{}'.format(self.args.gpu))
            print('Use GPU: cuda:{}'.format(self.args.gpu))
        else:
            device = torch.device('cpu')
            print('Use CPU')
        return device

    def _get_data(self):
        pass

    def vali(self):
        pass

    def train(self):
        pass

    def test(self):
        pass
