# Supplementary material for: An enhanced iTransformer-based early warning system for predicting automotive rental contract breaches
Source: PLoS One. 2025 Mar 20;20(3):e0319786. doi: 10.1371/journal.pone.0319786 (PMC11925311; doi:10.1371/journal.pone.0319786)
Supplement: S5 Data — (ZIP) [file pone.0319786.s005.zip › iTransformer-main/requirements.txt]

pandas==1.5.3
scikit-learn==1.2.2
numpy==1.23.5
matplotlib==3.7.0
torch==2.0.0
reformer-pytorch==1.4.4
