# Supplementary material for: An enhanced iTransformer-based early warning system for predicting automotive rental contract breaches
Source: PLoS One. 2025 Mar 20;20(3):e0319786. doi: 10.1371/journal.pone.0319786 (PMC11925311; doi:10.1371/journal.pone.0319786)
Supplement: S5 Data — (ZIP) [file pone.0319786.s005.zip › iTransformer-main/scripts/boost_performance/Weather/iInformer.sh]

export CUDA_VISIBLE_DEVICES=2

model_name=iInformer
#model_name=Informer

python -u run.py \
  --is_training 1 \
  --root_path ./dataset/weather/ \
  --data_path weather.csv \
  --model_id weather_96_96 \
  --model $model_name \
  --data custom \
  --features M \
  --seq_len 96 \
  --pred_len 96 \
  --e_layers 2 \
  --enc_in 21 \
  --dec_in 21 \
  --c_out 21 \
  --des 'Exp' \
  --itr 1 \
  --batch_size 128 \
  --train_epochs 3

python -u run.py \
  --is_training 1 \
  --root_path ./dataset/weather/ \
  --data_path weather.csv \
  --model_id weather_96_192 \
  --model $model_name \
  --data custom \
  --features M \
  --seq_len 96 \
  --pred_len 192 \
  --e_layers 2 \
  --enc_in 21 \
  --dec_in 21 \
  --c_out 21 \
  --des 'Exp' \
  --batch_size 128 \
  --itr 1

python -u run.py \
  --is_training 1 \
  --root_path ./dataset/weather/ \
  --data_path weather.csv \
  --model_id weather_96_336 \
  --model $model_name \
  --data custom \
  --features M \
  --seq_len 96 \
  --pred_len 336 \
  --e_layers 2 \
  --enc_in 21 \
  --dec_in 21 \
  --c_out 21 \
  --des 'Exp' \
  --batch_size 128 \
  --itr 1

python -u run.py \
  --is_training 1 \
  --root_path ./dataset/weather/ \
  --data_path weather.csv \
  --model_id weather_96_720 \
  --model $model_name \
  --data custom \
  --features M \
  --seq_len 96 \
  --pred_len 720 \
  --e_layers 2 \
  --enc_in 21 \
  --dec_in 21 \
  --c_out 21 \
  --des 'Exp' \
  --batch_size 128 \
  --itr 1
