# Supplementary material for: An enhanced iTransformer-based early warning system for predicting automotive rental contract breaches
Source: PLoS One. 2025 Mar 20;20(3):e0319786. doi: 10.1371/journal.pone.0319786 (PMC11925311; doi:10.1371/journal.pone.0319786)
Supplement: S5 Data — (ZIP) [file pone.0319786.s005.zip › iTransformer-main/scripts/multivariate_forecasting/PEMS/iTransformer_07.sh]

export CUDA_VISIBLE_DEVICES=2

model_name=iTransformer

python -u run.py \
  --is_training 1 \
  --root_path ./dataset/PEMS/ \
  --data_path PEMS07.npz \
  --model_id PEMS07_96_12 \
  --model $model_name \
  --data PEMS \
  --features M \
  --seq_len 96 \
  --pred_len 12 \
  --e_layers 2 \
  --enc_in 883 \
  --dec_in 883 \
  --c_out 883 \
  --des 'Exp' \
  --d_model 512 \
  --d_ff 512 \
  --learning_rate 0.001 \
  --itr 1 \
  --use_norm 0

python -u run.py \
  --is_training 1 \
  --root_path ./dataset/PEMS/ \
  --data_path PEMS07.npz \
  --model_id PEMS07_96_24 \
  --model $model_name \
  --data PEMS \
  --features M \
  --seq_len 96 \
  --pred_len 24 \
  --e_layers 2 \
  --enc_in 883 \
  --dec_in 883 \
  --c_out 883 \
  --des 'Exp' \
  --d_model 512 \
  --d_ff 512 \
  --learning_rate 0.001 \
  --itr 1 \
  --use_norm 0

python -u run.py \
  --is_training 1 \
  --root_path ./dataset/PEMS/ \
  --data_path PEMS07.npz \
  --model_id PEMS07_96_48 \
  --model $model_name \
  --data PEMS \
  --features M \
  --seq_len 96 \
  --pred_len 48 \
  --e_layers 4 \
  --enc_in 883 \
  --dec_in 883 \
  --c_out 883 \
  --des 'Exp' \
  --d_model 512 \
  --d_ff 512 \
  --batch_size 16\
  --learning_rate 0.001 \
  --itr 1 \
  --use_norm 0

python -u run.py \
  --is_training 1 \
  --root_path ./dataset/PEMS/ \
  --data_path PEMS07.npz \
  --model_id PEMS07_96_96 \
  --model $model_name \
  --data PEMS \
  --features M \
  --seq_len 96 \
  --pred_len 96 \
  --e_layers 4 \
  --enc_in 883 \
  --dec_in 883 \
  --c_out 883 \
  --des 'Exp' \
  --d_model 512 \
  --d_ff 512 \
  --batch_size 16\
  --learning_rate 0.001 \
  --itr 1 \
  --use_norm 0
