# Supplementary material for: An enhanced iTransformer-based early warning system for predicting automotive rental contract breaches
Source: PLoS One. 2025 Mar 20;20(3):e0319786. doi: 10.1371/journal.pone.0319786 (PMC11925311; doi:10.1371/journal.pone.0319786)
Supplement: S5 Data — (ZIP) [file pone.0319786.s005.zip › iTransformer-main/scripts/variate_generalization/ECL/iTransformer.sh]

export CUDA_VISIBLE_DEVICES=3

model_name=Transformer

#python -u run.py \
##  --is_training 1 \
#  --root_path ./dataset/electricity/ \
#  --data_path electricity.csv \
#  --model_id ECL_96_96 \
#  --model $model_name \
#  --data custom \
#  --features M \
#  --seq_len 96 \
#  --label_len 48 \
#  --pred_len 96 \
#  --e_layers 2 \
#  --d_layers 1 \
#  --factor 3 \
#  --enc_in 321 \
#  --dec_in 321 \
#  --c_out 321 \
#  --des 'Exp' \
#  --itr 1

# 20% partial variates, enc_in: 64 = 321 // 5
python -u run.py \
  --is_training 1 \
  --root_path ./dataset/electricity/ \
  --data_path electricity.csv \
  --model_id ECL_96_96 \
  --model $model_name \
  --data custom \
  --features M \
  --seq_len 96 \
  --label_len 48 \
  --pred_len 96 \
  --e_layers 2 \
  --d_layers 1 \
  --factor 3 \
  --enc_in 64 \
  --dec_in 64 \
  --c_out 64 \
  --des 'Exp' \
  --channel_independence true \
  --exp_name partial_train \
  --batch_size 8 \
  --d_model 32 \
  --d_ff 64 \
  --itr 1

model_name=iTransformer

#python -u run.py \
##  --is_training 1 \
#  --root_path ./dataset/electricity/ \
#  --data_path electricity.csv \
#  --model_id ECL_96_96 \
#  --model $model_name \
#  --data custom \
#  --features M \
#  --seq_len 96 \
#  --label_len 48 \
#  --pred_len 96 \
#  --e_layers 2 \
#  --d_layers 1 \
#  --factor 3 \
#  --enc_in 321 \
#  --dec_in 321 \
#  --c_out 321 \
#  --des 'Exp' \
#  --itr 1

python -u run.py \
  --is_training 1 \
  --root_path ./dataset/electricity/ \
  --data_path electricity.csv \
  --model_id ECL_96_96 \
  --model $model_name \
  --data custom \
  --features M \
  --seq_len 96 \
  --label_len 48 \
  --pred_len 96 \
  --e_layers 2 \
  --d_layers 1 \
  --factor 3 \
  --enc_in 64 \
  --dec_in 64 \
  --c_out 64 \
  --des 'Exp' \
  --exp_name partial_train \
  --itr 1
