# Supplementary material for: An enhanced iTransformer-based early warning system for predicting automotive rental contract breaches
Source: PLoS One. 2025 Mar 20;20(3):e0319786. doi: 10.1371/journal.pone.0319786 (PMC11925311; doi:10.1371/journal.pone.0319786)
Supplement: S5 Data — (ZIP) [file pone.0319786.s005.zip › iTransformer-main/utils/masking.py]

import torch


class TriangularCausalMask():
    def __init__(self, B, L, device="cpu"):
        mask_shape = [B, 1, L, L]
        with torch.no_grad():
            self._mask = torch.triu(torch.ones(mask_shape, dtype=torch.bool), diagonal=1).to(device)

    @property
    def mask(self):
        return self._mask


class ProbMask():
    def __init__(self, B, H, L, index, scores, device="cpu"):
        _mask = torch.ones(L, scores.shape[-1], dtype=torch.bool).to(device).triu(1)
        _mask_ex = _mask[None, None, :].expand(B, H, L, scores.shape[-1])
        indicator = _mask_ex[torch.arange(B)[:, None, None],
                    torch.arange(H)[None, :, None],
                    index, :].to(device)
        self._mask = indicator.view(scores.shape).to(device)

    @property
    def mask(self):
        return self._mask
